# Supplementary material for: Tumor cell death by ferroptosis contributes to an immunosuppressive tumor microenvironment in syngeneic murine models of cancer
Source: Cancer Metab. 2026 Apr 4;14:9. doi: 10.1186/s40170-026-00428-3 (PMC13072669; doi:10.1186/s40170-026-00428-3)
Supplement: Supplementary file 1 — Supplementary Material 1 [file 40170_2026_428_MOESM1_ESM.xlsx]

## Sheet: Raw Data
	Cell Pellets (INTRACELLULAR METABOLITES)																		Media Supernatants (EXTRACELLULAR METABOLITES)
Compound Method	WT 1	WT 2	WT 3	WT+Fer 1	WT+Fer 2	WT+Fer 3	GPX4 KO 1	GPX4 KO 2	GPX4 KO 3	KO+Fer 1	KO+Fer 2	KO+Fer 3	RSL3 1	RSL3 2	RSL3 3	RSL3 + Fer 1	RSL3 + Fer 2	RSL3 + Fer 3	WT 1	WT 2	WT 3	WT+Fer 1	WT+Fer 2	WT+Fer 3	GPX4 KO 1	GPX4 KO 2	GPX4 KO 3	KO+Fer 1	KO+Fer 2	KO+Fer 3	RSL3 1	RSL3 2	RSL3 3	RSL3 + Fer 1	RSL3 + Fer 2	RSL3 + Fer 3	media
±-Mevalonolactone	13.8051	40.5063	51.1878	68.4341	62.2562	27.7792	41.7626	35.3875	155.55	20.8323	45.3196	16.6116	115.8	18.9764	11.5084	36.3472	13.6515	29.8849	71.3603	33.9568	26.2409	65.9858	61.3881	15.0021	55.6266	25.6826	18.1003	12.595	27.4316	52.5892	12.249	38.028	78.7164	98.1701	8.55894	8.72763	10.1854
2-2-Dimethyl Succinic acid	783233	1.20419e+06	662561	166832	145666	191776	97444.7	75808.4	102374	1.46437e+06	1.82212e+06	1.57198e+06	1.02217e+06	1.03048e+06	1.04455e+06	949553	803663	979831	657729	614860	578308	607887	635634	689106	104420	120426	120939	406894	199240	287080	583407	435049	478734	606335	844912	610033	23558.7
2-3-Dihydroxybenzoic acid	770.683	923.816	429.201	839.004	673.417	574.369	1902.35	667.058	1193.33	1099.51	1035.21	1007.52	1124.03	734.297	970.573	856.468	784.723	1051.66	641.873	806.402	611.728	790.15	164.187	520.065	624.419	392.336	556.602	769.067	441.543	461.865	833.031	295.689	574.599	323.777	493.867	482.71	391.478
2-3-Dihydroxyisovalerate	298.517	465.061	109.136	404.517	452.479	165.182	194.995	376.773	39.0788	651.353	41.856	563.387	44.0464	398.733	521.831	465.785	52.8944	65.3289	79.1223	352.477	30.0557	25.6396	90.8064	399.203	432.854	691.943	140.614	39.9697	32.0459	50.8214	61.821	84.232	35.9036	52.7362	461.05	33.5515	93.3773
2-3-Pyridinedicarboxylic acid	21664	29705.6	20832.4	21941.5	28602.6	25379.7	19780.2	22199.4	27929.5	17832.6	16367.2	16385.2	17820.1	21137.1	14221.8	26791.6	12685.9	13033.8	21319.9	17153.9	13990.2	22664.5	11121.1	19638.5	21343.7	23825.4	18837.1	9006.28	16115.6	22130.1	28997.2	18670.2	19756.4	12198.1	12270.4	18370.7	50695
2-4-Quinolinediol	26.3339	36.2945	8.86681	15.8973	75.3359	54.5928	18.6517	46.0205	28.2938	42.2661	126.709	87.1291	19.6315	79.0699	29.1949	80.258	97.8345	40.7674	18.373	8.35709	38.3692	64.2766	52.8872	77.0135	38.5836	43.9437	58.7591	57.5205	35.0617	33.4944	10.0945	115.97	16.523	25.425	45.9185	78.3355	15.6806
2-Deoxyadenosine 5-diphosphate	288.262	287.763	268.756	159.476	60.2659	118.854	175.488	381.472	66.8688	117.183	344.89	471.203	183.555	297.679	160.618	343.762	175.504	278.759	292.508	564.323	467.74	570.398	24.5033	628.558	43.7779	606.042	323.867	25.3972	56.15	42.9829	37.6754	167.607	25.2461	34.4317	42.408	37.9444	500.208
2-Deoxyadenosine 5-monophosphate	1073.41	1223.19	464.829	910.713	145.493	608.358	233.875	616.949	833.657	1002.94	1254.32	859.738	500.605	337.835	499.854	744.76	751.761	739.241	118.411	247.979	45.488	447.188	145.979	55.3176	488.579	114.662	21.2839	166.241	126.242	443.14	514.367	383.915	312.182	440.766	25.2106	287.048	342.725
2-Deoxyadenosine	3750.09	4079.53	3266.52	3272.58	3967.35	3009.38	4668.37	4297.88	5732.18	4586.46	6232.92	4038.46	3372.36	3615.44	3665.63	3711.75	3791.3	3428.07	5361.8	5608.15	4539.19	7007.34	5544.39	5307.66	6690.94	5913.55	5038.2	5332.85	5524	8229.04	4766.65	8471.78	6645.85	5535.02	6385.03	6137.93	1089.45
2-Deoxycytidine 5-diphosphate	36.3356	44.3614	22.497	48.4665	8.32681	46.9046	11.1383	9.49554	9.00642	17.0091	102.207	8.70874	7.74507	24.4445	3.1938	3.75423	98.1799	5.14088	6.42096	62.3564	25.6495	4.57528	84.3319	6.89195	26.7512	7.97781	11.7529	5.82796	47.6896	35.1819	20.9673	37.5317	28.7344	29.3135	33.5502	9.87423	264.371
2-Deoxycytidine 5-monophosphate	1323.43	2046.6	93.7964	2631.4	2609	2643.21	5611.3	4418.84	3791.53	2227.74	2851.67	2069.97	77.198	72.3913	158.835	105.296	88.3985	72.4082	155.893	108.185	43.172	110.38	115.697	35.1355	116.213	33.5642	56.5223	154.599	74.341	91.7476	223.191	268.021	207.629	194.043	205.745	85.7719	13.3257
2-Deoxycytidine	3362.71	4497.73	3270.69	3761	2492.11	2156.69	4702.42	3292.72	3103.11	3556.34	2858.56	3879.17	2112.44	1960.32	3712.21	3092.05	4636.12	3423.11	3168.21	3630.5	3002.02	2027.43	2113.02	3521.55	3234.59	2373.52	2502.43	6144.79	2973.55	2435.67	3799.77	3648.74	1963.43	2746.47	5440.73	2870.12	3216.09
2-Deoxy-D-glucose 6-phosphate	2725.56	2116.4	2407.65	3329.45	3455.65	2600.65	3676.5	2807.05	2661.7	2724.81	2759.55	2425.13	2365.52	2440.21	2563.86	2182.54	3102.79	3035.91	3058.46	3305.85	3605.24	3638.18	3937.52	3933.59	4191.77	3703.2	3175.94	3535.74	2807.68	3566.36	3202.05	4042.28	3209.36	4162.6	3440.35	3421.49	183.046
2-Deoxy-D-ribose	1821.38	1934.84	2769.37	1521.56	1600.47	1566.53	2170.96	2346.37	1561.3	897.47	1699.68	1511.81	1068.45	2203.88	1333.29	1312.53	1845.53	948.463	1663.82	1979.03	2273.91	1523.39	2102.66	2011.69	2121.45	1871.96	2262.78	1706.36	1546.49	1527.02	1615.95	1637.11	1759.27	1197.36	1871.97	1186.18	859.032
2-Deoxyguanosine 5-diphosphate	48706.3	59895.3	42032.9	36121.3	54267.8	38790.8	95031	139293	97247.3	68151.8	105027	86792	46344.2	42525.6	42608.7	50560.4	43948.9	44152.2	36.0299	113.616	72.8298	76.4403	55.3909	82.3071	91.6638	27.5845	11.7157	84.3822	252.873	63.9907	141.997	123.557	513.837	56.9616	57.4698	7.66658	138.803
2-Deoxyguanosine 5-monophosphate	210083	275396	176202	90733.6	107605	93351.3	401280	377922	320184	250924	272877	254030	180780	164637	162415	182234	209565	162865	600.855	466.338	842.619	417.443	645.868	507.38	3551.33	3260.62	3539.81	1806.14	1199.75	903.024	1992.76	1933.77	3421.12	348.063	785.691	336.153	349.297
2-Deoxyguanosine	10.726	6.09237	3.73618	18.104	21.0135	7.76677	45.6178	24.07	41.8977	11.8379	3.48962	28.7706	4.89755	1.46396	2.73819	3.96345	7.61418	17.8772	6.6838	42.2985	7.84395	39.5256	30.078	34.8999	25.1433	28.7193	8.32533	8.09113	3.44747	18.32	30.8458	9.60535	19.6411	7.90993	45.0544	22.8572	22.2131
2-Deoxyinosine	121.133	724.621	353.604	524.745	606.585	237.746	854.364	657.6	482.056	76.5509	268.782	183.724	68.329	684.438	101.246	271.372	453.719	94.5253	702.13	908.418	275.488	163.552	999.794	947.116	155.106	308.854	477.43	971.546	1167.11	654.423	398.791	550.737	246.029	352.529	1325.89	722.295	147.251
2-Deoxyribose 5-phosphate	6646.32	5036.42	7369.61	4296.98	4940.49	4307.53	3376.53	3554.24	2391.8	4227.13	2880.59	6968.46	7193.24	6353.01	3123.18	8609.98	11525.1	3214.37	853.356	1589	2080.88	1380.56	981.921	1238.38	858.495	848.133	1384.89	489.913	545.879	869.096	748.462	1653.29	973.131	1015.87	675.032	1077.25	406.625
2-Deoxyuridine 5-triphosphate	12.9388	2.67039	5.05487	5.16538	1.69199	10.6831	10.4665	23.852	7.24689	54.1556	20.6291	14.8443	46.6361	22.8141	7.995	20.0454	15.68	7.70286	12.3495	2.62899	12.5575	9.76731	7.85951	14.6822	19.892	3.96156	16.7704	21.25	34.6188	5.62038	10.1738	1.22123	10.6399	23.2729	1.68205	19.332	12.7823
2-Deoxyuridine	7265.85	9968.64	6169.09	8124.68	7632.22	7227.99	12035	10216.4	10572	7514.98	7858.07	3471.37	7985.93	8791.38	8867.39	9187.53	9233.93	9430.69	10497.8	9144.7	9988.91	9023.03	9119.68	10853.3	10180.6	11777.7	9463.03	13080.5	9083.17	10011.7	13921.2	11735.5	12444.5	11593.4	14818.5	12243.8	5134.88
2-Isopropylmalic acid	3970.81	3564.43	4980.86	4588.16	4010.9	4082.47	4076.93	3426.22	4110.78	3257.06	4374.36	4088.39	4349.99	3811.25	3984.73	3795.09	3722.26	4378.79	4184.63	4446.75	3941.2	3399.77	5166.51	4667.46	4869.81	5318.93	3806.36	3989.61	3608.03	4797.07	4084.76	4599.12	4132.91	3958.23	4783.42	4097.47	41609.2
2-Ketobutyrate	11221.5	10713.1	7815.85	3880.61	8728.42	4152.37	7618.71	5125.87	7866.07	11112.9	11392.1	7009.44	10011.1	8267.21	6996.33	9148.06	7076.58	9352.77	12200.7	7948.51	10467.2	10061.5	11531.2	11314.8	9022.7	10421	8323.29	11212.7	9134.21	9238.95	10387.5	10357.5	12647.1	10794.7	16858.7	13131.8	13222
2-Methyl-1-butanol	288389	436396	226131	37151.3	38842.9	55799.8	15199.8	24520.7	11270.8	373403	538707	446929	178748	287930	234625	159684	87896.4	227939	796739	835556	733175	780690	746933	839647	134675	102938	147300	514707	314858	456035	727036	648708	683197	800149	936090	821682	10586.4
2-Phosphoglyceric acid	40186.5	63164.9	46819.2	66158.9	85693.6	65378.8	148991	146754	105586	104371	153335	135594	52533	50828.4	61838	67357.6	58245.2	60876.5	1768.66	1407.31	2145.03	2353.67	1616.58	1893.87	685.794	571.364	1469.25	1430.22	1105.79	1390.33	1199.03	1233.11	1437.47	967.748	1595.21	1541.13	51.2917
3-2-Hydroxyethylindole	15.9379	84.5609	28.2961	55.0043	12.671	43.1419	22.0624	45.7922	28.713	45.6471	44.2104	41.5319	27.5225	29.3095	58.8465	88.9539	32.66	117.825	14.249	30.4359	128.079	12.5945	78.8755	22.4389	44.9538	38.7463	53.9866	74.4416	37.4004	11.1117	65.7503	17.6295	24.9415	40.9938	21.3363	46.2739	56.3167
3-Dehydroshikimic acid	125.772	133.413	2325.86	123.096	99.478	498.662	167.135	148.8	134.771	196.499	96.5011	58.2488	146.109	3227.23	77.2239	78.6475	466.59	101.981	1063.26	159.422	3316.3	3080.97	193.288	310.944	94.3196	58.6869	150.61	164.652	2466.75	175.662	2805.95	93.9683	205.278	100.849	90.0279	107.336	2663.2
3-Hydroxyanthranilic acid	600.404	124.897	457.792	303.785	228.547	57.6256	47.6151	190.481	268.246	100.749	1646.13	75.9032	54.9326	554.753	68.4054	187.372	641.306	161.86	81.5021	156.23	137.9	1082.21	1463.05	1295.84	242.764	563.305	366.798	36.8608	85.0448	46.2804	97.7457	1029.09	1175.55	1513.34	1472.96	1513.12	62.2165
3-Hydroxy-DL-kynurenine	3.53506	9.35974	10.4216	17.2204	3.31115	16.8149	6.16991	11.8427	1.91403	8.01046	16.9281	8.43758	4.51299	3.15489	7.39414	17.0598	6.43061	13.764	13.6459	3.44683	9.69398	1.42475	29.2628	10.773	6.90789	11.773	16.6613	12.2338	14.0771	8.89173	5.28835	5.30603	5.38948	10.6143	11.876	3.60929	8.097
3-Hydroxyphenylacetic acid	3680.8	2798.84	3021.82	3077.35	2915.8	3028.27	3234.82	2859.46	2937.2	3150.41	3352.88	2750.61	3391.96	3011.45	2782.17	3353.17	3586.38	3147.79	2789.06	2727.89	2962.98	3087.61	3196.71	3242.14	3120.07	2882.13	2649.8	3203.14	3049.95	3196.13	3164.96	3470.98	3110.38	2861.37	3033.76	2737.69	2785.72
3-Indoleacetic acid	896.414	583.214	685.635	588.846	256.554	402.469	527.443	506.579	418.374	530.632	1586.82	448.044	201.742	242.34	359.38	125.542	304.234	288.575	1967.72	2386.02	2929.55	220.27	326.644	495.333	2729.01	196.642	221.708	281.478	290.616	279.878	329.71	348.21	2302.83	236.637	2268.94	2052.65	2192.3
3-Methylglutaric acid	783233	1.20419e+06	662561	166832	145666	191776	97444.7	75808.4	102374	1.46437e+06	1.82212e+06	1.57198e+06	1.02217e+06	1.03048e+06	1.04455e+06	949553	803663	979831	657729	614860	578308	607887	635634	689106	95579.5	80128.1	120939	406894	199240	287080	583407	435049	478734	606335	844912	610033	19529.3
4-Aminobenzoic acid	28.4339	11.3794	22.31	49.4886	25.0962	32.9747	181.891	9.11064	81.7464	41.8594	71.8171	8.83316	27.187	27.2222	35.4046	23.8694	38.0305	15.3832	15.2634	21.361	31.1716	20.9136	4.45424	30.2063	5.94442	32.5676	28.4121	36.6371	48.8633	6.77121	41.8728	35.9907	15.0167	4.00694	45.1866	60.3516	17.5845
4-Guanidobutyric acid	30.9371	26.3922	42.5303	15.1936	15.2059	1.69911	20.1091	31.0474	29.4616	24.04	32.5472	41.7487	20.123	35.4689	9.1048	0.285919	0.701223	29.2564	31.5989	29.4642	14.0091	34.957	43.1528	1.98438	12.9011	27.3101	6.9774	16.2825	43.9124	54.4991	1.4287	3.02745	11.3102	32.7617	29.221	20.8559	45.5471
4-Hydroxybenzoic acid	12928.8	13269.1	13108.6	10633	11429.2	11654.2	13356	12297.5	11301	13882.2	14273.3	14706.4	11602	12277.5	12730.8	14314.3	12959.9	13655.5	14345.1	13621	13929.5	14393.9	14130.6	16325.8	6700.69	7565.55	7101.41	8374.78	8541.59	9800.11	13902.8	12586.8	12744.7	14641	15591.6	13744.5	4169.44
4-Hydroxy-L-glutamic acid	12202.4	12945.1	13092.4	12040.8	13139.7	11864.6	11417.2	10769.5	14293.6	15338.4	13817.8	11718.3	12203	13931.1	12314.9	13712.5	13490.8	14478	16176.3	15219.1	15793.5	14346.2	13647.2	14582.4	11633.6	13168.7	11280.7	20668.3	10633.4	16197.5	14621.7	12096	17746.6	12820.3	17632.1	16346.6	10444.9
4-Hydroxyphenyl-pyruvic acid	1706.13	2830.39	1667.58	1002.13	427.312	823.554	224.711	261.592	1164.8	1051.63	3070.69	2226.05	3064.07	2629.24	3127.13	2476.15	3145.02	3332.92	1742.03	1242.7	2149.24	417.972	590.507	1438.39	1489.57	1369.46	1488.6	72.4486	1211.72	922.733	1455.53	2195.53	1802.11	1803.64	1338.28	1856.58	975.522
4-Methyl-2-oxovaleric acid	22072.1	29318.4	29365.9	13956.5	17441.9	26735.7	26972.8	33738.5	29184.8	24738.7	38352.7	32210.5	32650.9	21959.8	34113.6	36076.1	28443.8	25238.3	21088	16817	21388.5	23986.2	24762.9	22984.7	27711.7	24888.7	22574.9	26497.7	16723.8	14862.4	24365.3	14567	21990.5	17985.3	24910.4	13428.7	18957.8
4-Pyridoxic acid	36936.7	50854.9	37456.9	42678.5	45979.8	39608.8	69173.6	71079.9	63412.9	44773.6	56839.6	50475	36309.8	38188.9	36920.3	41993.5	41589.6	46805.5	91369.8	94029.3	86144	81374.5	88489.5	90841.1	90967	89681.8	87623	104054	66071	84530.9	91544.4	83662.1	88516.4	88463.9	108593	86918.8	87840.8
4-Quinolinol	20.0562	34.7012	322.902	476.992	24.488	20.2211	791.488	135.676	87.5117	53.207	16.738	25.6076	94.8444	224.32	29.4362	7.47981	26.2492	15.8076	717.812	24.9567	868.045	34.6287	473.744	545.052	885.32	996.655	1008.71	980.427	9.79499	797.068	739.736	591.373	42.8598	29.2846	777.719	613.922	2420.85
5-Deoxy-5-(methylthio)adenosine	334450	476949	320764	338059	327667	324417	1.45153e+06	996205	1.14464e+06	555648	489924	486089	919331	988264	896283	724991	616158	618727	3130.46	3171.67	2937.31	2522.2	2968.65	3237.95	3799.05	3619.95	3283.26	1926.9	1349.24	1932.56	8209.37	7069.12	10707.4	2668.17	3527.98	2859.26	789.429
5-Hydroxy-3-indoleacetic acid	7437.39	12534.8	8098.01	6577.12	7231.96	6851.93	12608.9	13606.4	11824.1	9475.65	13658.9	10564	10949.7	11248.9	11519.2	11612.2	9629.66	12276	8855.06	7231.1	8901.14	10133.2	12011.2	11776.2	5234.9	6817.8	2258.46	8474.78	6648.35	8636.15	11463.9	9716.6	13431.3	13134.7	18488.9	13870.5	2091.08
5-Methoxytryptamine	0.571773	31.39	5.6203	4.00125	13.7391	2.87606	2.82527	16.1901	14.0284	5.06382	7.281	16.0794	0.583732	5.78415	0.59508	0.69364	17.4835	11.967	10.7245	18.9668	1.74558	0.618295	20.4412	0.950137	1.28968	2.45546	13.2071	0.691405	3.28506	0.524608	4.21492	0.792042	9.81839	17.6959	9.54433	2.46516	10.3737
6-Hydroxynicotinic acid	4.71493	27.512	39.6638	13.3585	22.3992	41.0752	29.7091	23.1363	18.8715	8.26336	5.93488	7.05761	13.5254	12.2501	12.2595	20.3112	7.21074	16.9495	13.2558	27.4473	41.2674	83.8983	21.4612	34.2386	20.5273	23.2731	40.556	178.101	21.4156	32.0304	9.50293	18.3905	77.033	30.3342	19.4853	46.316	139.816
Adenine	21034.2	23137.7	23592	26939.5	26703.8	31157	92064.4	78722.9	90449.9	33926.4	44475.2	39386.1	69148.9	42390.1	52730.8	35651.6	46558.7	50844.8	309.356	325.349	242.858	244.435	433.61	245.828	321.023	358.511	283.353	349.603	192.574	403.421	350.089	473.312	788.423	274.835	334.934	281.891	53.0645
Adenosine 3-5-cyclic monophosphate	3517.63	3024.51	3030.37	3476.46	3467.34	3335.03	4971.32	4889.24	4660.96	3998.64	3431.25	3000.4	2910.35	4090.73	2775.34	2464.28	2490.93	2847.39	326.142	18.2889	102.596	275.264	277.836	360.11	45.4636	9.61063	13.5904	64.038	35.545	75.9191	108.381	106.566	216.899	170.195	77.4835	136.123	26.8375
Adenosine 5-diphosphate	48706.3	59895.3	42032.9	36121.3	54267.8	38790.8	95031	139293	97247.3	68151.8	105027	86792	46344.2	42525.6	42608.7	50560.4	43948.9	44152.2	36.0299	113.616	72.8298	76.4403	55.3909	82.3071	91.6638	27.5845	11.7157	84.3822	252.873	63.9907	141.997	123.557	513.837	27.8534	102.926	7.66658	138.803
Adenosine 5-monophosphate	210083	275396	176202	90733.6	107605	93351.3	401280	377922	320184	250924	272877	254030	180780	164637	162415	182234	209565	162865	600.855	466.338	842.619	417.443	645.868	507.38	3551.33	3260.62	3539.81	1806.14	1199.75	903.024	1992.76	1933.77	3421.12	348.063	785.691	336.153	349.297
Adenosine 5-triphosphate	156393	200309	132094	128824	238725	146277	164948	273077	172695	286749	644717	561581	138672	124619	171489	166517	130469	175871	2157.97	1872.97	6917.31	1924.83	1960.46	2625.57	4967.49	2040.11	2760.54	686.19	6246.43	4359.7	6634.57	3314.31	848.109	257.219	3022.45	58.2268	7260.59
Adenosine	51785.5	33422.4	37521.8	6290.57	6704.21	6925.44	11038.6	13039.1	26801.6	82582.1	54891.9	77830.5	76293.9	62005.9	66219.3	64467.4	42592.3	23059.5	611.912	547.013	523.156	448.492	431.821	577.196	2548.56	2202.77	2444.1	816.833	750.148	1064.7	2055.09	2185.25	2031.43	478.681	286.091	634.3	156.881
Adenylosuccinic acid	16.6126	11.3101	89.4616	14.6771	19.1573	26.6988	247.07	665.809	609.784	82.6676	78.772	112.619	38.478	3.66235	11.9502	112.49	9.12381	110.812	30.1863	19.9716	42.8401	15.4837	13.826	0.156607	28.3175	1.07855	6.40687	29.2405	0.51225	19.9137	15.3497	1.82684	31.285	8.1385	0.784932	16.8083	16.7104
Adipic acid	783233	1.20419e+06	662492	166832	148157	181063	102655	75808.4	102374	1.4639e+06	1.82207e+06	1.57198e+06	1.02217e+06	1.03193e+06	1.04455e+06	949211	799451	945547	657729	614245	578308	608161	635720	689073	160832	120350	118284	406832	199227	286772	587297	432315	478734	605590	844077	567566	9124.07
AICAR	47.9041	18.5776	115.833	95.7647	55.1117	49.4279	114.544	92.9467	68.8731	85.1529	59.3094	29.903	21.2097	133.428	65.6815	103.302	68.4343	101.482	209.926	182.024	57.0894	37.8036	49.7197	38.7566	174.162	159.491	130.609	298.669	59.0067	14.587	75.3816	85.3344	123.233	113.783	308.397	179.376	120.085
Allantoin	8018.53	9088.95	7933.32	9314.53	8906.19	8861.53	11380.1	11743	9914.35	7417.56	8839.93	7605.89	7898.37	7491.85	7298.5	8222.77	9486.21	7124.53	10963.5	10241.1	12706.2	11037.4	10988.6	11530.2	10030.4	11019	12239.2	11006.8	11585.6	11463.9	9886.81	10424.6	9234.09	11184.5	13288.9	10263.6	10464.6
alpha-D(+)Mannose 1-phosphate	97827.2	145851	84015.6	78697	71679.2	66752.1	125191	73744.2	68324.9	144052	117001	127945	87045.6	88508.8	81182.1	107291	143350	109949	2738.2	2825.01	3269.85	2793.36	3183.33	3284.56	2735	2656.32	2902.37	2998.07	1964.34	2459.95	3729.92	3564.31	3300.05	3401.4	4346.16	3130.95	358.441
alpha-D-Glucose-1-phosphate	278896	199628	223209	104358	98810.4	109337	38552.6	28980.6	63008.5	299675	184455	290927	215256	204419	143291	226807	315120	131173	100161	105810	91152.4	104485	110949	101133	100528	103920	107060	96490.8	67859.9	115698	95730.2	99219.4	98375.1	45399.1	47874.2	101942	107075
alpha-Ketoglutaric acid	783233	1.20419e+06	662561	166832	145666	191776	97444.7	75808.4	102374	1.46437e+06	1.82212e+06	1.57198e+06	1.02217e+06	1.03048e+06	1.04455e+06	949553	803663	979831	657729	614860	578308	607887	635634	689106	104607	120426	120939	406894	199240	287080	583407	435049	478734	606335	844912	610033	26086.7
Arabinose-5-phosphate	180859	203242	143830	159780	178016	152000	184326	140284	106546	96941.7	107453	142162	71563.3	46692.1	53695.7	64230	119952	90814.7	4156.67	3645.92	6130.09	4936.27	3541.65	3627.48	2422.89	3095.6	3730.58	2104.86	3073.25	2878.2	4342.74	4776.01	3896.83	3722.57	4963.26	4669.2	2393.19
Argininosuccinic acid	4435.99	5668.11	4521.54	7247.33	8641.18	6013.6	6790.56	6863.59	7794.79	5230.98	5393.31	4985.53	4968.02	4933.35	4953.89	4634.67	4507.4	5701.37	13377.2	7779.49	11746.2	11619.5	12582.1	8053.31	11832.1	10814	11697.2	11098.3	9520.28	8244.34	7152.91	12026.5	13381.9	7659.88	4345.12	5877.01	6794.5
beta-Nicotinamide adenine dinucleotide	592412	693282	547634	428994	445230	415279	607965	418240	485175	677917	628169	617518	624913	544416	550126	737890	839987	653335	18.8459	21.3178	25.5223	29.7524	11.1237	58.3864	159.873	236.656	15.5521	180.38	42.1454	15.2986	36.4843	167.05	1106.15	12.5611	95.759	50.0451	31.6167
beta-Nicotinamide mononucleotide	368.802	483.759	254.632	81.3754	186.437	105.615	127.481	248.11	199.262	70.0422	33.9259	112.39	250.55	116.802	818.033	347.201	322.563	470.798	204.294	109.326	415.474	91.2902	34.9219	127.144	18.9239	18.3496	60.9396	160.428	71.6429	181.363	317.025	56.2084	97.8579	213.953	75.134	99.7425	107.589
Cellobiose	5506.96	5865.49	5024.34	6843.05	7015.3	6037.92	5745.43	6284.22	5906.09	4991.69	7286.36	6842.1	6643.78	5515.19	4553.79	6969.32	8698.83	5461.89	4008.14	4481.34	5423.83	4646.26	6142.6	4979.49	5477.74	4666.92	5602.1	3503.58	5352.24	6396.99	4870.08	4232.87	4890.98	4711.69	5594.92	5016.42	5663.23
Chorismic acid	5173.57	6822.73	4514.38	4441.16	8506.28	5728.1	3688.19	2194.15	6340.49	7457.36	6093.23	6350.68	4897.06	5165.38	5702.73	5419.6	4314.06	4218.58	9083.85	1292.62	2298.03	4583.63	7801.57	2726.02	6347.91	4487.34	6612.41	5721.13	6114	6143.77	4332.7	6345.09	7547.47	4109.79	7019.16	7323.76	8673.65
cis-Aconitic acid	378757	541423	396211	395677	410492	381225	882966	837186	671677	595397	696273	702882	483161	488344	471272	488359	526715	529342	467559	514541	573141	535539	543965	576619	431737	475944	502541	558034	346510	496744	534980	505207	542427	550276	671115	562467	432964
Citramalic acid	13309.5	12974.9	15543.6	20759.4	18166.8	19880.4	25577.8	26047.7	23286.1	15023.9	12789.7	12779	12287.9	13171	8484.3	5122.03	6471.81	5260.07	15564.8	17950.4	20247.8	15285.5	20117.2	15797.3	19162.1	12472.2	14907.4	21742.9	15059.2	18579.3	14396.1	19738.3	16360.7	16934.8	20074	21566.6	127381
Citric acid	8.37316e+06	1.09193e+07	9.82368e+06	8.88446e+06	1.06791e+07	9.62544e+06	1.98987e+07	2.12215e+07	1.51186e+07	1.18334e+07	1.75944e+07	1.67826e+07	1.02155e+07	1.00816e+07	9.54683e+06	8.76714e+06	1.02021e+07	1.06893e+07	1.25805e+07	1.37183e+07	1.83331e+07	1.67176e+07	1.39838e+07	1.46966e+07	8.8089e+06	8.82938e+06	1.63594e+07	1.37431e+07	9.28781e+06	1.47558e+07	1.172e+07	1.35388e+07	1.16242e+07	1.10315e+07	1.31387e+07	1.2415e+07	1.25252e+07
CoA	27.6717	30.7093	49.6729	31.0979	5.40022	26.9812	2.24774	20.582	1.19051	5.67717	14.4006	8.9943	12.5911	31.9138	2.20304	3.47291	27.7563	5.27685	9.13747	5.68129	26.5642	8.63093	12.9621	33.3547	24.2934	9.98772	2.8025	21.5388	7.01812	31.6164	19.0471	10.7334	14.3212	6.24733	35.1487	10.5079	31.6191
Creatine phosphate	85.3874	19.642	132.653	11.8462	30.0482	157.927	163.85	17.9192	27.7029	116.077	388.016	238.708	108.505	278.849	162.925	205.737	309.963	316.947	52.3106	192.094	17.8999	81.1043	157.729	851.003	289.882	43.5767	90.4533	62.3395	165.084	215.338	177.721	238.399	74.6197	296.239	180.221	164.892	132.267
Creatine	9713.87	8272.41	6532	5785.48	6663.16	7099.06	6292.46	5908.05	5882.56	9072.08	8064.57	8676.13	7159.66	6610.48	6547.23	7796.98	8801.62	6632.51	5060.95	3467.79	3594.61	2761.59	3140.84	4226.29	3063.03	3198.74	4041.54	3756.74	4357.09	3709.18	4133.37	3490.74	3451.45	3368.41	3848.92	4307.26	4035.93
Creatinine	7189.69	7264.95	5962.31	434.146	6424.55	5464.29	9150.99	7567.56	7442.86	478.047	7260.03	398.754	5658.22	259.426	4479.58	5533.32	7977.61	5374.15	6523.99	6791.71	8875.94	6535.79	6478.36	400.238	7018.43	7037.07	6074.38	8614.24	572.416	486.041	320.865	5621.77	5861.38	381.087	9287.65	4579.1	6760.8
Cysteine	347.172	20.6922	24.7499	357.351	182.672	158.328	13.1552	68.0449	158.919	33.3633	26.7537	66.165	25.5608	10.7942	10.3573	32.7495	83.7795	20.4371	286.054	300.833	36.2522	50.3845	275.877	288.571	177.94	160.38	36.4843	85.4316	489.516	19.3525	231.871	323.856	42.6062	129.772	194.767	239.237	94.4482
Cytidine 5-diphosphate	2418.99	4131.11	2219.78	2115.71	4112.53	3205.08	14031.9	16683	11073.6	3976.94	6131.12	6059.38	1929.16	1697.62	2178.54	1761.06	1753.61	1555.58	36.9514	155.891	134.645	33.8508	13.8947	90.7275	62.1443	123.302	93.7561	170.96	276.319	11.2121	15.6099	85.1269	129.714	144.316	37.534	46.0882	21.7648
Cytidine 5-triphosphate	4942.73	5833.2	3655.93	4723.68	8234.39	5151.96	8568.55	13739.5	8012.72	7352.2	15414.7	12918.1	2570.83	2519.7	3286.06	2634.74	2300.38	3079.94	60.2712	20.8314	28.3847	40.1414	24.8723	34.2937	132.017	10.2788	34.421	6.20522	125.031	104.662	153.364	11.5621	17.0154	4.40073	42.594	5.31096	40.5733
Cytidine	343.314	297.59	105.343	114.302	88.5689	252.801	1179.53	424.335	322.948	64.9145	109.715	98.7127	360.839	73.1259	109.517	37.2135	404.791	245.326	191.493	150.328	293.366	98.7374	146.968	187.008	23.6584	217.8	448.201	235.652	32.5262	144.892	209.507	44.8828	301.982	161.468	383.181	32.5326	1151.84
Cytidine-5-monophosphate	12665.4	8244.91	9911.03	13824.6	13861.1	12920	41314.7	39920.5	32805.8	11160.4	10682.4	9994.75	14021.3	13386.8	13625.7	12037.5	11876.3	7805.91	17.5386	41.3036	67.813	32.2447	77.37	42.891	1727.09	1249.27	1690.12	137.046	291.501	161.747	561.43	124.818	394.89	55.3833	57.8758	54.4533	134.379
Cytosine	26.3698	52.8744	74.7232	12.9647	15.1436	25.1532	29.4836	29.9339	1.512	97.8746	19.9756	9.81271	13.7994	15.8363	11.9009	17.4253	80.2253	34.586	3.98441	21.747	1.63758	1.78486	14.0704	16.1323	10.0354	16.2484	47.4667	35.7201	18.1716	25.2035	5.57869	7.58335	40.4946	24.0858	1.81655	29.455	30.3983
D-+-Galactosamine	6.63621	2.89805	38.7234	27.6685	5.3962	23.1903	28.0513	8.0583	3.88653	37.6865	43.4806	13.762	25.6941	5.66851	11.0405	19.3957	4.3638	3.72703	5.27981	16.2954	64.4416	26.521	46.0023	35.8594	29.0385	24.2362	22.0966	15.0016	86.2962	24.2682	1.22748	42.878	43.1169	20.6849	44.2845	69.2833	24.6215
Deoxyadenosine 5-triphosphate	628.468	35.6141	571.116	24.0948	541.592	28.7445	22.5932	279.771	7.52689	629.404	1579.33	1792.48	343.525	477.454	406.257	454.976	268.222	35.8806	0.781807	9.6909	22.8204	11.6475	16.3323	11.0105	33.9069	14.0451	2.12709	15.626	10.0062	10.0886	17.738	4.89082	8.71733	3.51039	6.02376	10.9519	0.819364
Deoxycytidine 5-triphosphate	338.52	459.279	157.341	248.137	110.581	205.323	388.941	449.185	223.902	405.055	1116.29	708.33	109.364	172.767	43.9221	375.427	6.84363	260.256	11.2563	16.9593	2.63766	44.1727	32.6928	12.2017	9.27043	14.3282	6.25902	7.45887	6.56483	12.0998	15.479	20.7978	5.22031	3.59182	20.3186	29.8016	2.51976
Deoxyguanosine 5-triphosphate	156393	200309	132094	128824	238725	146277	164948	273077	172695	286749	644717	561581	138672	124619	171489	166517	130469	175871	2157.97	1872.97	6917.31	1924.83	1960.46	2625.57	4967.49	2040.11	2760.54	686.19	6246.43	4359.7	6634.57	3314.31	848.109	257.219	3022.45	58.2268	7260.59
Deoxythymidine 5-triphosphate	6774.18	7845.35	6283.35	4165.9	7207.55	4665.98	6690.81	11577.3	5922.78	8932.79	17684.9	16797.7	2532.24	2370.52	2218.65	3133.57	2524.85	3390.2	12.3363	77.837	15.5152	30.8168	53.7141	16.717	9.55919	24.5443	8.45409	15.5904	50.9054	25.8663	26.5474	23.4995	3.96069	16.628	16.3482	36.6469	16.5964
D-erythro-Dihydrosphingosine	35473.4	32221.7	34403.3	6018.17	5544.71	6616.05	8617.64	5838.88	4263.62	35637.8	33944.8	39355.6	22222.3	21400.9	27544.1	25484.3	28650	21997.5	3777.61	2421.9	2459.58	2583.54	214.269	240.508	87.3007	206.703	4773.38	3159.93	1645.75	4164.58	1900.04	3279.93	1075.64	2964.61	4373.03	3379.47	3068.42
D-Fructose 1,6-biphosphate	41518.2	57485.2	27204.9	14386.6	23540.3	16370.4	39253.5	48071.1	41838.9	38322.8	52002.3	49623.5	13769.4	13187.9	17473.7	22800.2	21094.7	23164.8	170.721	167.564	307.164	152.45	266.437	268.498	213.046	293.457	242.622	475.986	349.943	142.737	320.602	115.211	202.065	447.016	383.789	102.374	257.335
D-Fructose 6-phosphate	324058	243250	223679	103718	96577.6	99559	120885	63275.8	91599.7	349788	158876	359669	214039	207324	141362	207194	269662	151292	1952.58	2572.13	3182.01	2345.19	2510.06	2671.99	2205.79	1630.68	1814.28	2394.97	3487.6	2287.46	2514.62	3898.47	3378.23	3069.42	2624.33	2253.61	753.508
D-Gluconic acid	239632	321612	257515	282694	276563	260353	514597	513449	473898	389828	426419	400783	395361	356405	370414	476489	498107	473875	360898	419139	400348	387697	420151	419870	349694	352019	374745	451933	266583	361049	367309	351061	398944	405141	461370	414178	344945
D-Glucosamine 6-phosphate	27.638	16.7637	29.1648	109.08	28.3074	30.6428	27.7247	7.80731	23.736	36.4732	28.8367	75.7049	45.5991	168.297	48.2421	24.9019	35.062	9.06225	33.982	26.015	21.4291	23.9486	29.2925	34.6989	13.5445	15.7067	51.709	57.7929	50.0195	36.543	41.9096	100.304	17.965	35.8239	70.9238	81.5997	28.7586
D-Glucose 6-phosphate	291717	245971	229176	119728	115265	116807	35937	39414.8	45382	332017	131431	356400	215086	209555	156662	230208	335845	159498	315.533	270.392	1405.7	1350.8	199.568	265.457	182.461	1809.54	152.515	345.162	2975.43	575.762	209.715	3069.11	2325.5	359.413	599.894	395.378	50.4067
Dihydroxyacetone phosphate	231371	349084	218874	129730	111714	115750	385541	376187	297618	267051	287323	280767	185590	193975	213257	218363	236336	237512	111.673	146.27	84.8155	89.7831	189.961	64.6002	205.85	48.3516	64.2289	895.346	273.408	55.002	132.826	428.427	732.832	107.59	57.0185	70.2518	7.95406
DL-2-Aminoadipic acid	64662.3	69803.9	56392.5	59891.1	52451.6	56506.9	55927.2	30485.2	53268	71112.3	34535.1	53455.9	54227.7	54743.8	55861.8	64985.6	59927.4	55919.1	39182.4	52458.7	35234.9	37849.1	25547.5	52190.9	41765.2	26393.5	38887.4	53004.2	41255.9	46970.6	45558.9	47151.5	53249	49169.1	29720.3	39883	40665.7
DL-Glyceraldehyde 3-phosphate	4626.7	5836.99	4098.58	1422.87	1586.14	1442.23	12405.1	3119.02	8344.01	7390.68	3027.35	5705.03	4075.01	3028.57	4610.86	3914	4695.5	1961.91	314.163	60.6875	510.335	979.365	458.13	65.636	186.052	549.179	60.0195	284.362	2566.46	848.135	346.147	1155.27	141.996	20.855	295.723	686.401	2982.24
DL-Isocitric acid	8.37316e+06	1.09193e+07	9.82368e+06	8.88446e+06	1.06791e+07	9.62544e+06	1.98987e+07	2.12215e+07	1.51186e+07	1.18334e+07	1.75944e+07	1.67826e+07	1.02155e+07	1.00816e+07	9.54683e+06	8.76714e+06	1.02021e+07	1.06893e+07	1.25805e+07	1.37183e+07	1.83331e+07	1.67176e+07	1.39838e+07	1.46966e+07	8.8089e+06	8.82938e+06	1.63594e+07	1.37431e+07	9.28781e+06	1.47558e+07	1.172e+07	1.35388e+07	1.16242e+07	1.10315e+07	1.31387e+07	1.2415e+07	1.25252e+07
D-Maltose	5506.96	5865.49	5024.34	6019.73	7015.3	6037.92	5745.43	6059.53	5906.09	4991.69	7286.36	6842.1	6643.78	5515.19	4553.79	6969.32	8698.83	5461.89	4832.45	4481.34	5423.83	4646.26	5761.49	7235.28	5477.74	4666.92	5591.92	5750.85	5352.24	6078.61	4870.08	4232.87	4890.98	5922.04	5594.92	5016.42	5663.23
D-Mannose																																					1.30551e+06
D-pantothenic acid	2.90969e+06	3.81395e+06	2.92717e+06	2.93982e+06	3.03834e+06	2.82335e+06	4.34268e+06	3.95604e+06	3.72775e+06	3.34398e+06	3.74921e+06	3.56873e+06	2.78455e+06	2.91891e+06	2.90126e+06	3.27239e+06	3.37407e+06	3.39768e+06	4.61749e+06	4.4863e+06	4.475e+06	4.28671e+06	4.42629e+06	4.63425e+06	4.39826e+06	4.45997e+06	4.32398e+06	5.00882e+06	3.58249e+06	4.37956e+06	4.68811e+06	4.19824e+06	4.31049e+06	4.38265e+06	5.14609e+06	4.38773e+06	4.30373e+06
D-Ribose 5-phosphate	154300	152583	118704	159761	177961	178341	139709	124233	103348	117075	133965	129891	83850.9	74004.9	119381	129132	175124	149578	21462.1	16121.5	26854.1	25230.4	16666.5	17822.1	15483.1	13414.3	20403.4	11967.8	14075	13224.6	13253.2	16944.4	16602.3	13776.2	17688.4	17842.5	2324.68
D-Ribulose 1,5-biphosphate	302.974	301.034	138.681	1306.78	312.521	935.568	2194.18	1046.08	582.28	93.7381	680.579	298.995	213.565	140.236	665.385	455.197	354.241	48.2234	141.745	284.295	23.755	174.805	250.739	372.842	80.0371	462.679	232.529	374.671	84.8705	620.371	596.313	1006.38	236.613	179.779	1274.59	203.994	297.254
D-Sedoheptulose-7-phosphate	24431.9	26138.7	23517.6	12296.5	13246.6	12437.5	9228.29	6762.12	6489.03	36694	30109.9	39324	23214.1	21124.8	22119.2	29529.3	29042.3	21797.7	52.9579	26.8086	10.8058	17.8217	29.7922	50.2304	33.3694	17.5028	160.262	42.7227	38.5598	53.4937	97.0815	143.791	66.1561	19.7928	136.262	44.9342	18.8296
D-Xylose	16564.7	12039.3	12152.3	12538.6	19448	16298.4	16819	16862.9	13775.9	14398	13517.8	16361.2	13329.2	11876	12922.2	14866.4	15796.8	19450.8	23938.9	20359.4	13095	20229.7	10006	14999.9	13784.7	14412.1	10825.7	23875.8	10441.7	15936.4	21109	12971.3	9982.47	19899.9	24504	20161.8	17527.1
D-Xylulose-5-phosphate	142661	152583	100728	159761	178188	177076	140570	124418	103348	129156	135051	114782	83850.9	84040.6	127091	160541	183912	132185	14176.2	12571.6	13335.8	15557.1	14113.2	14691.5	14615.1	12002.8	21580.1	9807.94	13581.9	10756.7	10028	13008.2	13636.1	11938.9	13016.8	13953.8	2393.19
Epicatechin	201.231	366.778	114.177	48.1545	67.5882	534.216	90.8468	129.546	67.5417	163.271	706.336	260.356	525.666	144.979	258.74	103.94	83.3512	255.746	248.061	60.6046	584.388	283.401	130.966	368.98	521.71	93.4442	167.243	1993.24	249.788	390.616	532.917	715.75	505.235	550.424	89.7887	344.304	109.809
Flavin adenine dinucleotide	357.913	453.134	282.706	330.209	329.81	180.811	422.138	366.828	515.325	502.801	507.654	437.265	419.989	431.787	388.532	609.658	488.474	307.752	0.241457	8.68771	1.4415	0.788449	0.594578	0.766417	0.292847	1.09274	0.48376	1.72729	1.22898	1.04875	0.504976	3.90424	29.7123	0.537934	0.482323	0.204882	0.138112
Folinic acid	0.734186	2.38823	20.8342	27.1306	1.06484	20.964	1.83325	1.52033	0.282999	1.41323	0.513587	32.7726	0.83077	0.229633	23.5011	16.2233	0.988787	1.85282	0.377334	0.914013	1.55715	0.883591	1.91971	0.417549	0.291103	2.11529	0.443277	2.02438	0.265262	1.80092	0.844524	24.5113	0.37209	22.8324	0.217285	19.9849	0.755305
Galactonic acid	239632	321612	257515	282694	276563	260353	514597	513449	473898	389828	426419	400783	395361	356405	370414	476489	498107	473875	360898	419139	400348	387697	420151	419870	349694	352019	374745	451933	266583	361049	367309	351061	398944	405141	461370	414178	344945
gamma-Aminobutyric acid	40.6022	13.7155	1.19091	23.9056	37.6851	14.3549	45.4184	13.1976	8.24392	28.6733	6.19651	34.6325	38.4626	20.9143	95.4411	25.4571	24.495	4.31964	36.5549	13.5057	18.4095	10.7407	11.3338	22.4613	26.2267	36.8426	78.4944	13.6497	22.4006	18.9793	37.8851	2.77391	11.8105	21.2353	41.8626	14.4561	3.4181
gamma-Glu-Cys	27.8883	9.96186	15.9995	65.0949	30.6227	23.2138	52.07	11.2713	8.7914	42.8031	126.152	34.6489	25.0337	28.2285	41.8823	107.218	20.8272	15.2244	8.24922	7.67306	49.7058	12.107	16.9493	8.88174	38.0696	10.0144	36.0735	34.6819	16.0413	10.0977	8.83843	57.5651	14.1315	22.6928	6.41468	27.6244	24.1191
GlcNAc	863.411	870.668	140.229	746.939	644.488	566.677	1709.58	1038.25	585.681	745.304	1097.14	494.202	618.848	185.949	776.055	612.235	901.488	546.635	861.98	484.602	521.394	494.105	963.241	696.406	544.409	656.48	635.652	710.954	506.078	461.053	612.462	717.572	630.109	100.307	913.228	451.37	269.372
Glucoheptonic acid	26.4186	7.41238	18.2371	6.93802	13.6167	8.37258	9.7046	10.9376	32.2973	7.42129	14.3639	25.2484	10.6167	20.4001	9.66097	10.8403	8.972	25.7135	8.49705	46.4394	43.9755	9.71301	33.0395	7.23608	19.3281	12.0491	19.0883	29.764	36.5291	5.96458	12.3527	15.7548	3.30346	31.1079	3.83022	12.8032	241.898
Glutathone red	2713.57	3953.8	1221.31	598.305	617.445	760.798	876.938	959.414	961.489	1543.22	2511.55	1894.52	6370.76	3657.93	4683.11	14865.1	17256.6	3837.93	269.474	293.258	405.723	531.022	438.9	423.934	326.412	187.547	298.964	296.492	747.564	522.683	327.214	308.143	127.514	217.084	317.03	270.571	32.0712
Glyceric acid	34396.1	43272.2	37262.7	42433.8	47641.7	41840.2	82882.7	66069.3	57510.1	45207.8	52149.9	48248	35529.3	36823.5	34064.8	37993.9	39041	40996.7	121390	67668.2	69201.9	72437.1	72906	70736.1	121583	122309	121665	76298	95371.7	129007	106611	115185	66386.5	69366.2	127988	66903.6	144510
Glyoxylic acid	1085.65	1830.44	1609.85	1133.57	879.287	1102.91	1976.31	2022.76	1076.74	2087.53	2181.95	1699.04	878.581	997.58	1345.29	899.946	769.754	1094.75	4123.36	5513.55	6618.74	5324.22	4564.54	4857.9	3550.53	3654.95	4564.58	7243.8	3987.28	5049.97	4839.64	4458.43	6743.6	4779.26	5550.98	5786.8	23.8559
Guanine	27.6429	67.7346	237.339	33.5247	46.859	36.6439	697.387	1233.68	293.83	46.4811	177.142	61.7521	197.702	426.202	422.03	39.0724	47.9762	238.092	252.168	150.77	63.3521	107.626	432.137	316.929	224.599	137.479	69.5625	102.297	0.45031	8.71559	223.238	51.6697	110.68	101.963	418.78	235.992	9.2618
Guanosine 3,5-cyclic monophosphate	744.377	927.309	27.4465	22.9056	18.1029	29.2571	13.2785	19.5386	29.795	501.336	33.3011	34.7484	44.3213	882.695	551.959	37.3189	36.3535	43.1908	37.3817	31.1179	28.6351	10.61	28.6537	11.9742	15.7462	32.0576	6.51315	19.4649	30.6191	2.56347	21.5944	25.526	23.3476	21.293	22.6127	23.1418	8.97834
Guanosine 5-diphosphate	80.2609	120.179	16.2961	7.79632	100.259	18.3409	148.833	248.471	340.106	61.3749	164.51	9.68547	33.9224	37.5844	18.6127	18.3033	16.7216	15.9688	11.8156	27.5893	1.18511	16.4078	28.5736	53.4726	27.73	37.3383	29.5884	11.9277	1.28889	16.1512	34.6614	15.1665	57.4456	50.4542	42.3247	7.62803	9.9348
Guanosine 5-triphosphate	157.146	326.888	213.242	60.6816	470.678	257.305	676.538	903.292	738.673	493.632	1058.05	1233.98	278.3	213.375	591.099	236.85	326.77	232.053	6.23874	17.0522	114.962	13.8938	39.003	20.7352	39.7558	36.3587	29.8723	2.94219	86.5096	31.2289	53.176	4.60437	5.24355	0.493831	4.0564	9.17645	64.7448
Guanosine	9759.61	13820.5	5987.08	1634.12	2297.68	2014.1	52609.7	46341.7	56908	6277.85	4685.92	5913.44	14461.7	13299.4	13825	6371.62	8678.42	4375.62	2972.14	1461.99	2477.78	2087.23	2128.38	1179.83	16310.5	14403.2	13241.4	4102.46	2541.1	1759.19	5691.79	5929.4	6888.59	3271.43	3753.95	2023.18	1420.87
Homocitrate	43322.6	60987.9	59187.8	62379.8	58252.2	57379.8	90873.3	123067	79146.6	70220.6	107350	91931.8	54608.6	55765.4	41263.9	49361.2	50442.8	59142.1	82237.6	101514	120453	99721.4	99754.4	100063	84893.2	71858.9	117629	95575.7	63278.4	104530	80045.6	102942	93640.9	90937.8	96850.7	94202.4	87166.3
Hypoxanthine	50399	70549.4	39327	82910.6	86068.8	64859.8	188266	149653	121350	51787.8	61746	53170.5	45127	64112.8	46022.3	43244.2	62347.5	51703.5	75705.1	71574.6	68236.4	62292.8	67752.1	76154.1	138257	140241	137897	151688	108946	106967	111386	89126.1	82026.4	76271.1	112254	77886.6	125711
Indoline-2-carboxylate	18.138	120.667	23.2124	50.1391	153.597	59.4348	73.8814	16.8537	21.6635	66.261	19.1295	199.939	45.0553	141.399	51.7261	22.4806	40.732	53.7223	110.898	123.186	167.019	235.552	68.9232	70.1051	9.64971	11.2985	18.1107	106.942	37.0644	93.5784	79.045	144.447	134.332	106.025	46.7203	20.2736	2935.51
Inosine 5-diphosphate	40.6943	38.8482	132.88	156.077	58.8781	225.757	18.5832	17.8611	45.2226	1200.41	857.561	1463.99	92.7131	1167.48	102.376	86.8271	59.0638	162.213	1510.47	101.585	121.852	79.3197	360.684	90.3169	125.329	117.369	88.7742	65.9467	44.5237	33.2893	1507.92	109.294	1319.22	57.6887	149.518	1857.67	21.0611
Inosine 5-monophosphate	5099.32	6272.79	3454.33	5694.56	5374.36	4538.05	15227.1	16116	14662.2	6705.09	9134.74	6977.44	5576.18	7084.56	6682.22	5358.35	5741.72	6026.48	28.5602	173.31	22.7831	88.3453	98.6499	63.0267	314.368	45.5875	50.4177	71.161	18.948	59.3908	146.717	25.7377	49.7207	44.5583	87.2481	53.258	42.449
Inosine 5-triphosphate	8327.02	10466.5	6674.85	7133.75	12350.1	7566.54	8803.62	13729.4	8810.87	15820.7	33859.8	29825.3	7253.69	6495.39	9215.38	8750.36	7289.21	9094.06	142.493	72.5337	452.671	59.747	41.0388	137.115	230.282	77.1333	123.807	13.008	393.948	135.119	372.416	118.715	27.5023	10.7606	89.6449	3.85299	424.844
Inosine	34646.7	47241.1	23618.6	6366.28	14901.2	16950.7	104770	91662.1	114824	14126.9	27687.2	14494.3	20742.7	28174.5	25652	23941.4	25074.7	26167.3	32180.9	29035.4	27216.7	11696.9	26998.1	25934.2	47623.6	42596.4	39139.2	35546.9	25603.4	25783.5	34675.2	28070.1	30048.7	27776.6	38313.1	26901.5	6505.33
Isopentenyl pyrophosphate	5.89389	185.513	287.897	36.0203	37.7926	102.869	35.309	283.945	48.5451	121.162	33.1387	43.0912	43.9643	119.703	40.0593	16.9474	96.2337	146.033	22.4759	62.0375	59.21	36.1362	173.701	19.8792	36.9154	13.3351	81.1186	48.905	18.0301	283.303	86.3774	22.4919	333.905	32.51	295.686	45.2591	385.521
Isopentyl acetate	99960.3	124624	116189	109780	129433	111213	217766	248829	179576	145548	203528	199925	119813	117051	105182	111845	115736	127934	144727	163458	200487	189347	159027	167682	106585	94571.9	177362	148372	106755	166618	125430	168480	131876	133674	156500	157558	140864
Itaconic acid	22072.1	29318.4	29365.9	13956.5	17441.9	26735.7	26972.8	33738.5	29184.8	24738.7	38352.7	32210.5	32650.9	21959.8	34113.6	36076.1	28443.8	25238.3	21088	16817	21388.5	23986.2	24762.9	22984.7	27711.7	24888.7	22574.9	26497.7	16723.8	14862.4	24365.3	14567	21990.5	17985.3	24910.4	13428.7	18957.8
Ketoisovaleric acid	45.3384	27.3766	111.415	17.7343	172.297	54.518	79.9385	79.5647	31.1381	43.7489	109.151	71.2732	21.2722	41.6925	170.958	386.178	57.3064	135.247	136.009	192.9	149.753	95.4564	84.0631	156.164	88.7997	47.4277	16.3498	100.678	107.287	35.2554	58.2922	101.001	396.477	58.6746	99.9451	40.6009	68.2591
Ketovaleric acid	91972.9	114360	92935.7	114058	111368	103406	267123	228487	205066	132641	144018	132681	121180	116993	117369	94030.4	106122	94675.7	100189	96772.7	101697	100824	103221	108899	99165.6	98960.2	102745	119467	85231.5	106232	96257.8	103016	97180.5	105941	127514	92097.9	104915
Lactic acid	883203	735618	801261	637279	639064	687105	486902	436765	479420	750098	711189	811455	870716	809951	802262	863212	962422	708842	837018	657388	863168	809602	655600	776946	518708	417894	453190	618057	832561	665137	701033	846736	807929	712824	717996	779951	569549
L-Arabinose	16564.7	12039.3	12152.3	12538.6	19448	16298.4	16819	16862.9	13775.9	14398	13517.8	16361.2	13329.2	11876	12922.2	14866.4	15796.8	19450.8	23938.9	20359.4	13095	20229.7	10006	14999.9	13784.7	14412.1	10825.7	23875.8	10441.7	15936.4	21109	12971.3	9982.47	19899.9	24504	20161.8	2525.83
L-Arabitol	3816.06	2475.57	3293.69	172.345	3547.52	2954.47	175.765	3392.33	3485.14	455.6	399.203	3440.52	3036.28	186.424	2804.29	386.975	3815.99	206.886	1808.58	1671.23	2694.26	3240.82	1433.27	2850.52	318.169	3583.96	3533.79	222.961	3254.11	3369.93	2685.02	2847.18	2774.88	2342.96	209.14	2732.13	3329.41
L-Arginine	37945.8	40173.8	38250.8	38991.2	36900.6	39346.5	36672.5	34974.1	39455.3	38580.9	37435.8	35661	37773.9	37143.5	36305.7	39144.2	40188.2	37019.6	50979.6	46513	45176.3	44109.3	46671.1	51327.1	43294.5	40985.3	36624.2	52848.6	50520.3	49084.1	45593.8	51333.2	55205.3	48187.8	45032.3	46258.2	49190
L-asparagine	1576.12	723.258	1099.84	770.165	366.211	560.284	170.441	1240.72	1464.28	902.642	731.385	1206.58	664.725	1383.72	925.943	355.715	1456.54	1076.39	1117.88	627.956	1683.68	132.024	224.214	828.049	639.913	688.75	54.3116	557.531	992.136	1062.19	302.028	1376.98	654.436	55.5255	461.604	104.429	517.979
L-Aspartic Acid	607414	790185	598162	988883	950987	938956	1.62342e+06	1.32803e+06	1.32251e+06	840907	869168	854881	557477	556469	556946	538553	579354	532706	348799	380465	376133	356029	363129	383152	328089	329998	337636	476507	300799	370456	351906	336352	384759	366883	405053	374508	321874
L-Canavanine	2.5078	2.70042	0.389225	22.473	0.558789	0.151322	0.861442	2.79463	36.2086	0.48056	0.639267	1.20857	1.15075	3.2537	0.766623	1.27438	1.22953	0.644615	1.83925	2.34156	2.43185	34.4658	1.64208	35.1755	3.25281	2.00917	1.47238	21.4534	28.74	1.89021	50.1469	8.81171	1.49957	4.01811	17.6466	45.8511	39.2421
L-Carnitine	423.124	567.939	493.031	326.986	359.677	246.208	222.873	254.018	22.9256	450.336	304.264	375.137	551.045	447.561	402.907	689.855	325.885	614.725	408.689	246.406	223.373	179.731	184.15	281.138	119.824	172.23	185.976	222.96	211.401	429.889	122.777	326.907	378.777	409.838	43.2879	96.7484	170.722
L-Citrulline	84.8184	67.1553	19.0789	69.3886	24.9973	114.495	224.26	75.7574	68.2003	31.0508	122.207	21.8119	34.8006	46.4591	35.6049	106.813	30.2936	27.6416	110.402	89.4848	58.9699	38.306	83.4928	9.12978	63.0469	109.534	88.8933	93.1488	20.9611	116.379	205.188	216.718	229.126	32.1164	61.2751	74.6864	7460.43
L-Cystathionine	544.205	427.652	320.179	206.485	914.807	989.16	701.206	730.354	451.375	469.109	312.002	189.967	280.301	203.592	656.897	655.66	502.578	489.786	16.0825	94.9957	191.911	131.86	127.913	158.967	100.884	72.398	89.6951	184.338	55.3207	24.3074	228.352	340.628	272.943	163.522	254.909	397.937	37.7646
L-Cystine	12473.1	9316.92	13094.5	31321.2	31116.1	32152.9	17270.6	19630.6	20418.2	4837.86	3278.75	6165.81	2507.83	7663.23	3430.9	1926.1	1160.18	2686.26	36205.6	33851.7	35142.6	29772.9	29462.9	35918.4	29877.5	27604.9	28290.9	36818.1	41248.8	35004.2	29530.5	39373.8	38133.2	29106	31699.9	35301.3	83186.7
L-Dihydroorotic acid	184.117	31.0491	81.399	411.012	475.22	558.144	67.5512	200.857	109.092	34.4556	46.4233	109.65	251.649	216.815	71.8504	134.291	31.4846	138.158	32.4451	207.472	125.002	125.773	151.109	35.0906	63.9343	70.7557	145.91	348.222	201.481	292.029	24.6635	55.2706	50.5025	21.3784	65.0065	49.276	164.424
L-Glutamic acid	4.45069e+06	5.77338e+06	4.17345e+06	4.60334e+06	4.48381e+06	4.28594e+06	5.90191e+06	5.31716e+06	4.55288e+06	5.80491e+06	6.26975e+06	6.30207e+06	3.96593e+06	3.91453e+06	3.84267e+06	4.71283e+06	4.92342e+06	4.73739e+06	2.83106e+06	3.06314e+06	3.0797e+06	2.89561e+06	3.2234e+06	3.18697e+06	2.20671e+06	2.32978e+06	2.28387e+06	2.94791e+06	1.8091e+06	2.43916e+06	2.70322e+06	2.24766e+06	2.83347e+06	3.07994e+06	3.45015e+06	3.12106e+06	898247
L-Glutamine	554376	568301	492569	581712	486773	587322	655870	394464	561747	505969	521305	514905	458065	471593	535547	531953	546649	564084	490527	384592	828087	546713	554490	875516	451923	693073	376220	717262	684457	834196	802476	779620	800354	848313	692684	866086	721662
L-Gluthathione (oxidized)	2.10357e+06	2.13554e+06	2.01936e+06	1.31148e+06	1.26479e+06	1.18817e+06	1.57321e+06	1.39425e+06	1.26493e+06	2.06408e+06	2.09186e+06	2.0809e+06	2.17295e+06	2.18641e+06	2.0564e+06	2.31915e+06	2.39633e+06	2.10284e+06	2041.45	1611	1612.5	3719.08	880.291	2837.83	233.263	1438.81	662.021	1352.95	801.455	528.31	652.556	575.978	1201.33	1019.6	2889.98	1201.68	187.831
L-Histidine	18096.9	12930.7	15204.2	13902.1	13448.3	17039.4	10013.7	7735.84	12421.5	12404	12236.8	11918.3	17491.5	15960	15270.9	16762.2	15235.6	13317.8	17423.7	15120.7	13561.8	13728.5	14347.7	16249	14643.6	11746.5	11179.1	15813.5	22114	16753.9	14045.5	20510.3	19288.6	16777.3	12928.2	14988.2	17132
L-Homocysteine	155.596	3.94021	36.7699	27.6177	31.5174	13.4286	25.664	25.285	21.4844	23.0491	41.1994	71.8104	75.677	32.8432	27.343	91.5672	52.6602	18.0305	30.0811	31.1508	50.1912	14.1141	14.716	34.6278	86.3726	57.1927	14.165	35.8065	116.332	55.5984	52.3997	28.5851	33.2632	14.5063	30.6719	9.11957	95.8148
L-Homocystine	55.0882	10.8295	44.7595	36.6596	49.8248	95.0381	24.6495	28.7178	14.6434	30.0042	19.2009	24.1865	59.3372	28.4479	10.2703	24.131	18.8911	32.8273	16.5797	21.5368	31.5986	16.8586	23.345	5.66302	13.1644	28.4707	15.2915	10.9594	73.1734	13.4013	14.9704	20.1318	16.7851	28.1122	30.3181	39.3932	16.6203
L-Homoserine	95.3232	99.7891	46.983	20.7208	31.0347	58.5329	172.911	11.1497	46.9396	146.114	207.284	77.0002	149.701	98.0136	183.15	125.246	133.634	59.0317	59.7398	174.105	51.7733	207.103	59.4197	232.279	66.6399	227.518	136.799	11.1502	34.3072	274.861	17.337	191.844	136.128	50.8413	158.81	105.674	125.142
L-Hydroxyglutaric acid	370611	542954	387162	348495	352909	315384	663427	556555	502841	543019	610552	567330	452283	460013	449030	467298	502648	496536	449856	436860	435887	427298	440429	459683	403904	405707	398134	513807	297967	418431	443167	391424	421956	426879	575642	434920	401168
Lipoamide	36.0516	59.9351	774.13	866.064	1010.03	863.491	66.186	1748.13	1439.34	1079.88	1434.41	1003.42	863.483	1002.12	738.799	771.509	701.649	1088.96	1664.93	1772.26	106.918	1847.18	1907.46	1988.79	2221.09	2354.35	2437.36	1491.4	1620.36	1779.14	1624.45	1470.53	1860.2	1685.15	1270.25	1453.93	2647.48
L-Isoleucine	24190	26273.2	22811.2	24935.7	22755.7	22981.7	27772.3	23312.4	22537.2	22478.4	14316.9	22316.1	21539.1	22097.8	24464	21866.3	25302.4	22690.3	24621.8	22259.7	27247.2	20886.1	22180.2	24376.4	22271.4	23600.1	21826.3	25343.8	22831	22902.6	25860.7	23473.4	23711.2	22800.3	25402.4	20971.9	21613.9
L-Kynurenine	38553.7	47983.9	40065	51537.8	46739.8	47219.3	75617.8	51907	61848.2	36611.6	33239.9	33745.4	30669.7	35904.9	35489.7	36554	47661.7	35325	49603.4	51021.3	58256.8	41155.9	45301	52014.8	53340.9	48894.8	48611.8	65847.3	42597.6	41564.7	51164.5	48129.9	51405.2	46973.7	57910.3	51452.3	49798.9
L-Leucine	24190	26273.2	22811.2	24935.7	22755.7	22981.7	27772.3	23312.4	22537.2	22478.4	14316.9	22316.1	21539.1	22097.8	24464	21866.3	25302.4	22690.3	24621.8	22259.7	27247.2	20886.1	22180.2	24376.4	22271.4	23600.1	21826.3	25343.8	22831	22902.6	25860.7	23473.4	23711.2	22800.3	25402.4	20971.9	21613.9
L-Malic acid	2.86295e+06	4.11079e+06	3.06805e+06	3.98624e+06	4.05145e+06	3.51432e+06	1.18639e+07	1.02695e+07	8.38409e+06	4.91612e+06	5.64661e+06	5.35052e+06	4.5171e+06	4.48037e+06	4.30551e+06	3.50479e+06	3.91777e+06	3.4586e+06	3.8032e+06	3.84546e+06	4.0668e+06	3.81451e+06	3.84973e+06	4.0971e+06	3.53698e+06	3.43521e+06	3.90587e+06	4.60428e+06	2.81801e+06	3.8678e+06	3.75411e+06	3.49668e+06	3.5913e+06	3.5664e+06	5.03905e+06	3.76221e+06	3.66038e+06
L-Methionine	558341	605784	509737	529889	494723	511728	600557	538543	464492	504953	520865	512792	522680	546481	527854	569260	591641	498527	469940	472431	519296	405917	431247	489635	469277	475777	435630	560036	410560	398670	531915	465762	437481	406179	576247	441523	409288
L-Phenylalanine	4.78597e+06	7.65671e+06	4.84453e+06	4.94467e+06	6.77843e+06	6.49606e+06	7.23473e+06	8.07148e+06	7.76987e+06	4.44725e+06	5.36672e+06	6.15058e+06	6.68176e+06	5.1159e+06	6.75957e+06	7.35041e+06	7.29026e+06	7.35331e+06	8.33442e+06	1.27763e+07	1.26012e+07	1.18566e+07	1.2703e+07	1.30305e+07	1.16986e+07	1.1778e+07	1.15902e+07	1.42586e+07	1.00546e+07	1.13725e+07	1.17861e+07	1.11265e+07	1.25326e+07	1.25435e+07	1.287e+07	1.24113e+07	1.17764e+07
L-Proline	704.06	865.166	664.206	260.223	429.64	308.265	307.416	82.2114	248.509	775.452	182.702	689.78	770.754	467.042	705.512	427.576	1234.89	746.934	20.0649	443.757	201.375	307.965	378.197	474.308	46.2506	136.477	207.817	272.204	392.804	153.721	34.1963	113.676	233.238	429.797	144.9	240.495	99.5816
L-Serine	50480.6	31573.4	42061.5	46840.5	32189.5	43598.1	43836.5	37568.7	39918.7	47777.6	42775.4	39820.8	41928.2	37176.1	31672.8	45631.6	42961.1	42004.4	44400.1	34794.9	30818.6	32118.6	32150.9	35941.7	39444.8	33115.1	33985.4	29533.6	41565.2	36943.2	37039.8	43626.3	44279.7	31549.8	31812.7	32186.4	12228.6
L-Sorbose	812644	751758	771309	772637	820962	832068	800093	806747	890391	748310	736438	515108	779874	710223	546752	735392	738621	740065	1.0069e+06	909345	941058	931473	901854	942178	908234	889198	953635	836676	834150	907578	863157	873735	874024	866676	1.03747e+06	853529	886393
L-Threonine	133900	131960	108350	109539	132389	130807	137866	127748	120145	89443	127416	113359	112512	107974	111509	117568	131034	122993	119157	107965	118918	103893	108484	106217	112308	101217	112880	111852	113006	109175	104454	124198	140414	110544	106005	126271	108266
L-Tryptophan	940536	1.05129e+06	925007	932576	937407	929184	1.02931e+06	1.00703e+06	914703	915903	845504	989672	957401	946980	910271	1.01427e+06	1.00966e+06	946037	1.19843e+06	1.08394e+06	1.2427e+06	1.07129e+06	1.01765e+06	1.15685e+06	1.13118e+06	1.04876e+06	1.07735e+06	1.31736e+06	1.14248e+06	1.08995e+06	1.18087e+06	1.12435e+06	1.10111e+06	1.14581e+06	1.23724e+06	1.07633e+06	1.19375e+06
L-Tyrosine	768904	976451	689706	750894	727358	712568	1.03844e+06	892723	813779	718144	767393	744954	687442	774930	738809	776754	885586	764728	883915	876762	948843	914414	819223	905116	848496	856713	822040	1.07247e+06	701043	807225	959658	818536	823675	841929	1.07969e+06	812931	709815
Maleic acid	91972.9	114360	92935.7	114058	111998	103406	267123	227501	205066	132641	144018	132681	121180	116993	117369	94030.4	106122	94675.7	100189	96772.7	101697	100824	103221	108899	99165.6	98960.2	101929	119467	85231.5	109570	96257.8	103016	97180.5	105941	127514	92097.9	5578.46
Malonic acid	69322.2	84404.7	63864.5	75303.6	84223.2	70924.5	131167	102393	106810	96817.9	93079.9	99132.8	80953.6	76627.4	75166.4	87628.1	96993.7	80249.3	93127.4	69436.6	72434.8	69302.4	69350.2	74626.8	68636.5	73684.1	71612.4	80860.9	58960.6	68504.5	83460	70068.4	71978	70857.2	105576	68968.7	74849.1
Melibiose	494.32	317.497	325.279	333.114	460.071	253.181	482.613	702.563	439.918	335.69	423.101	448.752	493.364	334.818	308.351	313.569	305.41	424.509	422.652	382.841	515.18	532.965	236.332	483.363	460.527	569.015	584.932	1047.58	487.646	708.886	823.646	530.01	709.392	806.417	601.207	613.536	1941.73
Mevalonic acid 5-phosphate	37301.6	34057.7	34582.9	32288.8	32720.5	34718.1	29642.3	25473.6	28423.1	30788.8	27354.2	28032.9	32527.8	32561.4	32697.7	33506.4	32320.1	30446.6	35205.9	30741.7	28278.8	33168	29414.4	32916.7	29274.5	32439	33740.2	31692.9	33475.2	32139.1	32056.8	30968	30822.9	30601.2	31542.7	29308.7	8983.25
Mevalonic acid	370611	542954	387162	348495	352909	315384	663427	556555	502841	543019	610552	567330	452283	460013	449030	467298	502648	496536	449856	436860	435887	427298	440429	459683	403904	405707	398134	513807	297967	418431	443167	391424	421956	426879	575642	434920	401168
m-Hydroxybenzoic acid	9725.39	10409.3	9762.31	13266.8	12921.8	12775.9	10596.2	12049.4	12782.6	9494.36	11435.2	9491.09	6774.63	8046.8	7506.16	8633.04	8121.88	9551.16	30984.1	29760.5	29290.2	28197.1	30798	30102.8	29571.3	29424.5	28359.1	33254.3	22429.3	30571.5	29317.9	28305.7	29828.6	28978.2	32843	30894.9	28284.5
myo-Inositol	9.67731e+06	8.26995e+06	8.86689e+06	8.78921e+06	9.01933e+06	8.90575e+06	8.85312e+06	6.31275e+06	9.57952e+06	8.34564e+06	8.38686e+06	7.79789e+06	8.61034e+06	6.31341e+06	7.73086e+06	8.08924e+06	8.24628e+06	8.07066e+06	1.10004e+07	9.70309e+06	1.01918e+07	9.82222e+06	9.90279e+06	1.00234e+07	9.86079e+06	9.69153e+06	1.04468e+07	9.10022e+06	9.12594e+06	1.00804e+07	9.07101e+06	9.69874e+06	9.42044e+06	9.44767e+06	9.2373e+06	9.28065e+06	9.512e+06
N-Acetyl D-galactosamine	863.411	802.59	60.5627	747.557	644.845	566.967	1492.92	1037.98	585.681	747.551	1096.36	494.211	618.908	183.571	776.055	612.203	901.488	583.975	861.98	484.602	521.66	496.558	963.241	696.132	554.324	656.48	635.591	651.043	506.05	461.053	613.005	717.489	629.066	452.411	913.228	451.37	269.372
N-Acetyl-alpha-D-glucosamine 1-phosphate	41043.3	78164.5	53213.3	33844.5	41535.2	38724.3	62056.7	64703.6	58987.1	97721.2	88602.2	76808.2	45372.9	50277.1	51954.4	50724.5	55467	48000.7	47927.6	47595.9	46953.7	44068.8	48694.4	45810.3	50194.3	54839	52608.6	50998	36384.1	45044.6	53742.4	38842.2	38443.3	44735.6	56034.2	45689.4	23058.1
N-acetylaspartate	14275.4	23660	13944.3	14228.6	13797.7	13945.1	28559.4	24450.1	21746.7	20493.5	25120.8	19781.7	15425.2	16209.9	14551.9	20215.6	19889.3	20452.8	27926.9	28253.1	27652.9	23804	27922.3	28218.7	27702.4	26298.7	28014.7	34601.7	18960.6	27552.8	28154.9	25107.9	27656.9	27953	36594.9	26704.3	25711.1
N-acetylaspartylglutamate	291.459	783.269	741.08	579.707	655.197	223.53	929.035	1198.52	1035.59	787.877	1148.04	1050.04	259.513	1097.24	714.779	416.984	775.648	327.774	1037.56	769.638	789.451	1291.4	1102.01	1190.18	1147.38	1615.34	2037.04	948.947	936.403	830.785	942.185	1302	1362.36	934.162	806.074	1256.94	639.937
N-Acetyl-D-glucosamine 6-phosphate	27386.7	78499.3	65205.3	40272.9	41194.1	40207.1	60054	64129.7	59194.5	97721.2	88245.5	95588.6	44741.4	50145.3	49772.7	49295.5	56624	48019.2	47086.5	47695.9	48061.4	44096.8	48993.2	46032.8	50191.5	54839.6	52596.8	50921.5	35582.2	45044.2	53435.6	38857.3	41204.3	43187.1	56034.2	44746.8	46.9696
N-Acetylglutamic acid	7968.38	9243.5	5233.12	9064.54	8955.68	8784.96	20926.5	13091	13504.6	9023.53	9106.93	8897.28	8312.02	7715.59	8984	8706.52	8203.46	8511.49	3347.66	3420.44	3345.23	3494.6	4058.08	3767.91	2390.24	3050.86	1866.44	4078.93	2083.89	3086.92	3527.98	3679.72	3124.61	4003.66	4333.95	3624.84	2904.19
N-Acetylneuraminic acid	200295	279980	207404	214085	219203	202077	323196	243616	268670	255393	272360	260640	222869	223136	227152	255313	265722	268910	373685	320969	335502	321566	310310	364774	347261	341811	340279	360613	283482	356863	373175	341406	337329	319255	432593	319301	350251
NADH	1866.31	2872.09	1844.4	1384.11	1741.62	1913.76	1810.54	3556.44	1726.44	4124.93	4827.11	4808.13	4454.39	3264.62	2812.66	4200.04	3738.18	3531.49	1.09444	1.36197	0.676282	0.872036	1.89637	0.577191	0.408925	0.707138	0.307947	0.865213	0.446021	0.448193	1.52483	0.476833	0.787716	0.537925	1.27901	0.263623	67.0703
NADPH	1.05458	30.6816	81.9391	56.8442	129.257	126.255	36.154	180.571	9.94116	0.537995	59.1012	8.11314	7.68829	5.92907	0.746758	9.18753	4.39244	27.7824	0.126099	10.0476	0.53139	0.524533	0.843603	21.0638	0.173399	0.496523	0.762664	0.71977	19.0753	8.34469	0.417487	11.9852	3.76705	0.174882	0.475433	18.5076	0.387188
N-Carbamoyl-DL-aspartic acid	34600.6	52373.4	34149.4	153139	137739	137651	34987.6	26010.5	23035.4	195494	198407	190057	20397.4	18734.8	19940.5	34131.9	39550	31439.4	10599.7	11656.4	10795.4	10712.1	11611.5	11384.3	8395.96	9740.54	9337.78	13879.4	8348.6	11932.5	9636.93	8716.53	9060.05	9300.45	12660.5	9890.99	8271.88
N-Carbamyl-L-glutamic acid	18076.3	16407.6	17678.8	30015.2	29370.9	26109.9	48241.5	37599.6	41122.1	33014.1	31912.1	30745.6	12092.6	10929.8	13961.8	9636.45	7841.82	8964.97	8095.11	9677.86	10316.7	9063.65	10133.8	10218.7	7214.64	8279.28	7554.93	9996.62	6213.9	6745.19	9443.33	7723.81	9091.37	8564.03	11665.4	9943.72	6628.58
N-Formyl-L-Tyrosine	1282.86	157.527	233.547	403.905	88.6509	181.977	688.712	590.791	211.488	2299.57	210.217	190.099	215.649	195.932	82.1945	211.766	126.505	1610.77	248.261	2155.51	234.162	1932.6	1826.8	484.165	283.681	86.0848	471.525	419.291	1129.81	236.356	127.679	286.893	450.886	439.625	510.895	159.462	3804.9
Nicotinic acid mononucleotide	47.6809	37.4029	22.1064	29.7122	48.9469	30.8032	33.0458	46.8669	42.1975	47.3395	52.3866	622.597	70.8985	25.961	18.1438	71.4696	22.7854	12.9797	14.1502	37.8124	82.9454	133.616	106.527	63.1285	48.6331	125.862	21.1832	41.7055	30.3637	67.415	27.6745	92.7272	28.8831	60.5422	53.4174	55.7013	46.6764
Nicotinic acid	2843.37	4602.71	3108.28	3123.64	3567.81	3357.17	8186.92	7506.13	5246.07	4470.53	7422.22	6548.56	3177.21	2789.11	3185.57	3175.1	4329.36	4549.04	8459.79	7123.51	5571.18	8932.89	8482.49	6904.47	6436.64	6478.35	6713.56	7969.38	4430.24	8889.17	5836.82	6835.13	6825.73	6799.38	23829.6	5931.19	8429.24
o-Hydroxy hippuric acid	21697.5	28781.8	26221.7	26855.7	29129.8	24834.2	35978	52485.9	42470.1	30635.1	41823.5	35966.8	25106.8	26128.5	24254	26869.1	22205.6	32577.4	55251.9	65750.7	57364.6	57433.4	62890.6	60276.3	65791.3	60852.3	62078.9	62787.2	44035.3	62435.8	55203.8	59159.5	62183	60502.2	62964.3	62672.2	61895.5
o-Phospho-L-Serine	17944.8	11437.2	13222.4	9637.23	10965.5	11030.8	4225.86	3419.79	2588.6	11838	10721.6	14294.9	4508.79	4164.05	5555.46	7115.08	6424.21	5067.35	55.1594	61.7098	74.1985	90.8133	94.4414	96.9873	74.4981	57.496	76.7472	43.6908	50.8113	67.8886	32.7844	81.3855	36.9593	37.1732	55.7442	67.777	26.9522
O-Phosphorylethanolamine	2985.82	5352.3	3257	2080.96	1638.75	1676.18	5360.96	3335.83	2809.26	4911.97	3271.79	5074.94	5616.85	4057.8	4317.22	9176.14	8337.6	6685.14	156.616	119.653	84.7325	115.352	203.564	179.828	105.756	83.8548	210.495	262.288	142.813	60.7356	106.726	139.641	121.55	66.2773	162.743	204.123	16.8438
Orotic acid	2520.26	3488.44	2049.56	1064.4	1241.88	434.08	1235.54	645.842	1168.45	3325.79	3917.48	3156.5	1382.66	1131.59	1089.07	1384.57	1423.38	1734.46	3284.24	2823.76	2874.58	3472.92	3350.13	3107.26	710.238	788.723	1396.47	1677.21	1361.66	1537.41	1686.13	1745.98	1684.11	1945.38	2698.6	2068.63	1458.27
O-Succinyl-L-homoserine	252.094	18.5619	190.267	700.164	461.413	297.118	234.412	49.1969	141.032	144.849	13.2518	161.156	285.126	151.186	735.32	221.067	460.447	14.9321	218.404	14.4773	12.5515	107.429	26.6777	246.341	240.898	16.6278	343.263	192.131	198.219	19.8539	356.692	25.8105	16.8123	271.085	17.5248	441.437	158.223
Oxamic acid	1366.8	1579.08	1562.37	1441.99	1687.77	1335.16	2299.98	1615.62	1707.39	1915.04	1636.52	1795.92	1834.47	1592.3	1513.23	1864.94	2157.94	1993.79	1744.87	1696.78	1394.85	1564.44	1151.93	1336.66	1197.05	1271.75	1199.65	1545.95	1260.2	1402.1	1362.99	1414.7	1817.43	1281	1351.74	1178.94	1672.94
Phenylpyruvic acid	13003.4	13714.5	18574.6	12842.1	13727.2	12930	11376.7	23546.7	12532.3	24941.7	27449.1	20342.9	16558.8	19332.4	15694.2	12280.9	9891.23	20671.4	52100.7	70418.9	53652	65417.4	67822.3	58051.2	49975	40809.9	51407.8	49507	34310.4	62659.3	44535.4	67506	63485.2	63967.3	52522.3	70095.5	31580.3
Phosphoenolpyruvic acid	12697.3	18317.2	16297.1	25235.1	23410.4	22770.8	44385.8	41474.6	31165.7	39745.2	41438.5	34838.9	22988.7	19944	20502.1	24176.3	19389.5	21900.1	1028.61	1325.32	1423.68	1048.17	1135.29	1538.64	332.56	75.7517	426.506	992.089	796.715	742.402	548.67	716.95	795.512	1181.8	751.824	972.121	19.0503
Prephenic acid	822.986	1560.15	590.859	138.839	208.998	1197.06	150.737	120.412	251.547	189.884	659.184	29.5361	775.625	815.285	104.512	67.0092	539.255	468.392	2171.89	1783.02	1721.22	1214.63	2136.56	1444.61	448.063	241.253	409.56	2005.78	1345.32	863.663	1263.95	289.613	804.498	1666.28	1351.77	1309.98	507.338
Pyridoxal 5 phosphate	784.795	840.633	835.695	150.413	62.0155	151.464	39.4753	16.9069	183.914	205.072	61.4836	26.5021	791.577	1258.63	830.093	626.749	272.543	33.1971	29.9933	31.3011	16.2405	14.1544	13.1455	10.3639	51.1436	6.38321	55.7575	20.0208	43.9486	14.7189	21.9907	22.0846	18.4857	22.8864	46.6141	9.92701	6.15571
Pyridoxal hydrochloride	37607.4	62892.7	35561.3	41352.7	47529.3	41868.2	78760.7	75830.2	63878.7	45961.2	64162.2	57964.3	36349.6	40906.2	39411.7	49105.7	49884.2	52384.6	78556.8	77735	81072.4	72391.6	77777.8	86242.6	73874.9	75766.6	70483.9	96001.7	55876.6	72437.7	86076.6	66445.3	69129.7	77224.3	95994.7	77712	72090.5
Pyridoxamine	1.86988	43.8846	35.3374	21.1606	2.65095	19.2438	36.4835	22.0736	9.19547	1.99915	12.6079	9.28237	11.8365	28.4138	44.9269	1.09016	11.6515	14.0378	34.3438	40.2621	7.86908	0.417027	29.7543	1.82162	11.3689	20.7257	8.36155	1.52439	7.09576	18.2597	10.0191	39.9112	16.9948	5.53919	12.8421	2.31013	17.3201
Pyridoxine	526148	841072	521282	593226	638658	575616	1.05198e+06	1.01597e+06	860699	677112	898795	785550	543874	585445	561107	656155	664107	727079	1.03429e+06	1.05947e+06	1.09598e+06	977108	1.06377e+06	1.13741e+06	989491	1.0552e+06	973723	1.23721e+06	800549	969311	1.13992e+06	938346	970129	1.0735e+06	1.25993e+06	1.05008e+06	1.49895e+06
Pyruvic acid	288389	436396	226131	37151.3	38842.9	55799.8	15199.8	24520.7	11270.8	373403	538707	446929	178748	287930	234625	159684	87896.4	227939	796739	835556	733175	780690	746933	839647	134675	102938	147300	514707	314858	456035	727036	648708	683197	800149	936090	821682	10586.4
Quinic acid	31.6855	41.8219	73.2418	13.5341	1507.85	11.6216	31.2931	1.6962	13.4549	108.211	38.9718	27.8433	64.5177	23.8467	18.7367	15.7188	611.72	132.312	33.5049	45.6192	54.2322	125.463	14.5862	29.4369	59.0403	18.5284	24.2672	178.074	27.0275	8.12318	24.2066	21.8157	33.7279	9.13912	29.7896	86.4691	39.1249
Remove	12.5427	16.3829	0.345338	8.72275	11.0379	11.5408	12.3501	5.2541	4.67107	5.63502	5.88119	1.36503	18.5657	8.81843	6.99688	5.19773	13.1976	0.20479	7.19786	4.52504	30.0381	0.61381	13.3505	7.8261	20.5412	17.1914	13.3105	4.66227	4.84456	7.22431	23.7055	3.20897	2.83634	4.85525	21.8191	3.04644	12.9233
Riboflavin	103672	159257	101823	123784	129054	119976	190162	147815	192237	124863	140921	108015	102732	115484	110904	126868	123321	135470	250603	245083	244045	234892	275118	291165	260912	264239	252895	315706	190625	264641	289657	244376	282295	285107	332906	277891	252939
Ribonic acid gamma lactone	23.3403	93.8838	128.397	45.0162	114.809	52.7709	64.4813	39.1241	37.4586	120.098	22.4354	186.433	65.4377	102.611	100.204	90.1863	111.677	25.6187	68.8313	76.7351	9.54097	46.658	31.4324	25.7811	33.7545	140.759	173.64	19.4713	27.581	68.3822	73.9732	93.9081	40.9411	153.77	21.0374	93.0221	57.4118
S-2-Aminoethyl-L-cysteine	1.12275	0.448744	0.352893	1.99319	0.117814	0.155615	1.00044	0.949628	0.925665	0.314433	0.791353	2.31565	0.170808	0.452418	0.598819	0.877108	1.41457	0.574249	0.290802	16.0471	0.197909	1.15307	0.422417	4.6295	0.149471	0.342269	1.00175	0.265334	1.29577	0.871938	0.519798	0.539079	0.261455	0.755839	0.269042	1.03162	27.2795
S-5-Adenosyl-L-homocysteine	1094.79	1644.24	1039.94	786.544	954.44	864.859	1147.6	618.433	825.286	1047.74	1261.77	1664.31	1097.51	1226.84	801.915	1286.94	1974.12	1281.06	85.1792	271.006	22.5631	89.3041	154.313	170.42	26.8877	12.3016	18.2372	237.857	6.5425	11.5118	29.6929	7.83768	255.049	271.679	19.446	48.3922	27.6769
Salicylic acid	18733.8	20718.6	18673.1	21822.4	22091.8	18471.6	24851.4	29215.1	27954.8	33985.1	26191.8	24843.1	21706.3	21990.1	19357.5	19959.8	17963.3	20332.6	26291.7	31068.9	27841.5	26955.8	28083.8	27527.8	28240.3	29916.5	27429.4	27493.1	21596.1	28361.8	28763.8	28006.8	29987.4	28750.4	27933.1	29001.7	27130.3
Shikimic acid	1916.98	2434.71	1867.55	2145.93	3212.12	2366.39	4824.22	2979.37	3314.92	3371.25	3458.51	3514.71	2752.19	1783.34	2041.14	2117.41	2718.61	1768.32	3203.9	2760.83	3092.29	2933.29	2938.79	2581.72	3102.85	2639.98	2984.27	2724.44	2202.71	3204.76	2563.27	2786.52	3492.73	2611.97	2605.08	2628.27	4610.61
Succinic acid	5.97898e+06	7.51785e+06	6.003e+06	6.34124e+06	6.33074e+06	6.03485e+06	9.69562e+06	8.72832e+06	7.92051e+06	7.18061e+06	8.02982e+06	7.48853e+06	6.11236e+06	6.23327e+06	6.06772e+06	6.65139e+06	6.96844e+06	6.85716e+06	9.04557e+06	8.9952e+06	8.98453e+06	8.48322e+06	8.95464e+06	9.12696e+06	8.71886e+06	8.93966e+06	8.67489e+06	9.88482e+06	7.14102e+06	8.69926e+06	9.21639e+06	8.34703e+06	8.64106e+06	8.71303e+06	1.04149e+07	8.73615e+06	8.52368e+06
Succinic semialdehyde	25.7585	30.4833	119.761	78.561	15.2531	48.2329	68.1166	44.7829	22.294	17.4889	34.5251	25.2776	30.4676	25.5356	112.96	18.2364	21.6476	33.9048	19.925	19.4091	34.8377	55.9904	5.7969	42.4853	22.2941	135.035	81.5585	180.459	43.809	20.1324	47.4271	62.1768	44.803	19.3284	10.1783	33.029	56.2235
Taurine	1.76691e+06	1.71217e+06	1.66489e+06	658888	629795	619831	498474	361906	374356	1.7705e+06	1.7025e+06	1.93876e+06	1.41585e+06	1.42021e+06	1.32321e+06	1.64968e+06	1.85867e+06	1.37663e+06	34544.1	51099.9	36852.8	31066.4	20651.7	34877.1	44492.7	49755.4	50215.2	37257.2	44014.7	50887.1	45290.4	66608.3	57045.9	36593.7	44845.2	37910.9	42780.5
Taurocholic acid	29865.1	35485.7	43994.6	44391.8	42389.1	39759.9	34291.6	72524.3	56289.1	50949.1	63954.7	51039.5	42652.6	46841.9	36370.9	37906.1	25051.4	47725.7	59687.5	83247.2	70992	71203.9	79293.8	70844.9	81552.7	85229.6	79149.1	63487.2	54920.9	84982.9	59701.9	78596.4	80947.9	82532	64809.5	84213.9	79160
Thiamine	4839.6	4220.57	1770.51	553.09	551.692	450.652	58.8384	152.227	237.905	1432.45	838.873	848.187	7411.49	4372.7	4935.47	11319.7	8206.19	3171.35	221.882	52.2892	35.461	122.987	31.8355	298.601	78.9115	72.2196	33.4111	77.7606	232.045	65.6433	77.6709	149.008	237.266	160.215	104.762	33.9324	67.108
Thymidine 5-diphosphate	2895.68	3811.1	2625.89	1831.18	2138.18	1570.6	5628.19	7687.64	5372.15	3401.5	4335.49	3911.83	1581.9	958.023	714.853	1631.82	1504.64	990.22	23.8386	204.546	98.8216	63.5033	87.152	39.0711	103.841	54.8424	25.9512	10.5738	73.0424	32.3704	9.78222	53.3787	32.473	73.9212	101.535	23.1221	26.2878
Thymidine	5817.88	7519.24	6587.66	10838.8	10865.8	10460.5	19541.4	18634.4	18020.4	6462.28	7877.85	7167.33	8114.41	8073.9	8292.72	7031.88	7307.62	8053.62	11523.4	12746.6	12526.3	12781.6	12707.4	13003.6	23410.6	23610.9	23444	25530	15629.5	18788.2	17570.4	15676.3	16973.9	14557.4	17840.1	13667.2	24404
Thymine	616.426	1106.44	182.583	290.85	732.727	579.29	983.606	175.729	557.845	873.898	235.173	627.282	551.716	137.932	566.593	303.938	267.571	523.299	204.219	150.659	716.833	605.926	329.193	648.123	871.6	747.84	751.701	1131.29	413.954	497.399	566.83	983.945	1054.79	775.226	925.463	508.28	491.997
trans-4-Hydroxy-L-proline	4582.9	313.485	366.041	361.101	420.141	202.929	769.678	267.672	4394.29	130.41	658.164	418.231	818.234	396.718	623.605	378.974	245.496	431.034	465.489	1076.04	347.322	518.87	1034.37	824.448	290.618	371.804	90.1634	556.495	710.865	201.865	402.353	539.245	651.079	6299.72	243.148	1720.57	2093.25
trans-Aconitic acid	157039	207350	171536	191808	191832	176990	264031	300658	265809	204795	187416	237965	169847	186769	158857	180974	163808	202464	257787	281627	297896	293609	296517	313889	252656	307747	288788	325175	210343	295654	293396	290568	318034	274959	337579	315830	288356
trans-trans Muconic acid	8.36471	10.4052	22.8461	45.3143	12.0059	21.214	3.76616	2.60028	26.0999	15.9975	10.4156	16.1358	30.277	10.9529	3.85529	1.35831	4.24191	30.1842	18.7492	3.90815	0.973781	20.1353	16.5643	11.9128	30.4282	14.4816	23.5313	8.18647	23.8116	5.99568	1.2657	2.08898	22.5254	1.40487	22.5372	19.2731	1.52068
Trehalose 6-phosphate	89.2234	70.0213	6.97683	5.93865	4.52125	15.5048	27.5455	9.44087	30.1417	119.624	33.6558	14.4503	25.4494	5.91893	6.71124	52.7829	19.6616	6.73564	25.6197	16.4193	61.6049	38.4424	10.3753	6.41486	9.39874	12.2814	32.5822	60.2901	7.80978	15.8659	25.3895	16.4298	12.2123	6.34587	12.7086	16.5837	11.8874
Trehalose	3112.67	1245.51	2497.73	1402.15	3176.34	6222.39	2262.38	724.93	2223.93	1700.06	1524.37	1723.88	5101.97	1569.52	1581.08	1262.66	1922.66	1297.04	1616.38	3167.79	6113.96	4940.08	1308.3	4529.19	1304.27	1244.91	6217.13	1574.11	1316.49	3465.18	1802.38	5731.05	1865.9	1427.09	3140.86	2320.07	1022.67
Uracil	16241	16289.5	18218.5	21628.6	22232.6	18637.6	41622.7	28817.8	21667.9	7950.17	21380.2	21043.4	15333.8	17091.8	17562.3	14727.1	24722.3	15960.9	25430.3	31186.6	27735.7	28238	22610	26646.7	31286.7	27036.4	25362	40066.7	32687	22957.2	24527.6	20767.8	21646.7	24072.8	36854	24339.8	22154.9
Uric acid	195574	326012	220763	259032	260269	252146	295000	547222	356083	284369	434089	350604	290123	253043	246772	325491	307569	340403	481955	468395	508882	496139	616856	629851	452671	518705	222850	625456	532968	594265	661913	607275	567516	631439	759497	628869	57105.2
Uridine 5′-diphosphogalactose	1.21466e+06	1.49361e+06	1.00681e+06	969625	874177	891984	1.54027e+06	1.12057e+06	1.29681e+06	1.68704e+06	1.37547e+06	1.39004e+06	836463	797809	666862	984116	1.12907e+06	828544	2665.99	461.176	241.903	229.459	274.728	2639.62	70.0688	163.105	633.153	21.0226	591.216	270.026	2702.91	150.149	1815.75	155.815	427.033	395.886	447.7
Uridine 5-diphosphate	1884.02	1449.41	1227.55	944.447	1208.52	815.931	1025.14	1815.22	1951.4	1429.48	2374.1	2686.35	616.048	458.105	945.255	713.809	568.556	699.217	34.297	14.2529	14.7925	13.8426	27.932	19.9092	14.6477	13.1901	22.5413	14.8407	28.0902	14.8982	69.7622	11.832	29.3957	25.2487	23.3671	41.9767	224.706
Uridine 5-diphosphoglucose	1.21466e+06	1.49361e+06	1.00681e+06	969625	874177	891984	1.54027e+06	1.12057e+06	1.29681e+06	1.68704e+06	1.37547e+06	1.39004e+06	836463	797809	666862	984116	1.12907e+06	828544	2665.99	461.176	241.903	229.459	274.728	2639.62	70.0688	163.105	633.153	21.0226	591.216	270.026	2702.91	150.149	1815.75	155.815	427.033	395.886	447.7
Uridine 5-monophosphate	247697	386747	245399	237562	255308	200066	671720	506432	374830	456263	558786	472477	196713	165340	154085	188466	237515	267640	213.56	459.647	591.392	280.224	3414.63	259.577	6147.64	6738.52	7579	2264.56	1421.57	1160.47	2190.69	2646.71	5170.4	155.668	423.882	176.987	146.751
Uridine 5-triphosphate	37792.8	47505.1	29493.3	31906.7	70778.7	37207.2	39892.8	65380.2	40313.9	58071.9	147594	132507	10202.5	8542.66	13231.1	12901.8	10950.1	15290.8	399.733	65.7477	658.354	152.575	272.967	467.221	1019.39	141.236	353.618	187.979	1267.64	732.576	1005.67	350.656	67.0492	24.5378	443.287	46.711	978.605
Uridine	15872.1	29392.8	16086.9	22014.9	22943	24184	82450.7	39175.2	42829.5	21781.9	21233.2	22299.6	21447.5	20967.7	21796.9	16109.7	24865.7	16775.9	25706.9	26126.2	23983.3	25538.8	25764.6	26796.6	40259.7	46374	32523.8	50758.1	31981.7	33944.1	35502.5	26038	28107.9	23278.3	42433.3	26851.4	59467.5
Vanillic acid	398.34	434.572	492.987	464.401	480.509	274.942	686.936	485.593	608.334	655.752	493.987	604.826	555.808	540.942	385.087	1252.68	1076.39	431.105	528.878	294.62	267.94	166.899	293.377	224.671	410.713	283.86	138.232	324.622	116.264	430.326	360.541	221.073	202.883	400.623	451.813	383.766	648.983
Xanthine	50140.5	69937.9	48491.3	56170.1	56853.8	51815.7	113121	105549	73771.8	57281.8	74027	63011.2	49213.1	52856.2	51243.2	57639.6	58039.7	61327.2	112454	114315	123043	104065	111278	115669	105958	112915	113677	133744	71185.7	101795	131040	101828	95577.5	106763	150325	109625	213774
Xanthosine	39513.8	36882.7	29477.6	23739.4	24933.2	21844	38146.9	33872.9	26965.3	35538.5	41704.7	40596.1	33861.6	34338	33034.7	36098.5	51532.8	32853.6	42693.3	41248.3	44645.6	47246.3	39032	43106.9	34254.8	32273.4	32035.9	39994.7	31279.2	35410.7	40352.1	43265.7	38467.2	37110.2	49873.4	39557	32449.9
Xylitol	3816.06	2475.57	3293.69	172.345	3547.52	2954.47	3205.27	3392.33	3485.14	455.6	399.203	3440.52	3036.28	186.424	2804.29	386.975	3815.99	206.886	1808.58	1671.23	2694.26	3240.82	1433.27	2850.52	3372.82	3583.96	3533.79	222.961	3254.11	3369.93	2685.02	165.097	2774.88	2342.96	209.14	2732.13	3329.41
