# Supplementary material for: Tumor cell death by ferroptosis contributes to an immunosuppressive tumor microenvironment in syngeneic murine models of cancer
Source: Cancer Metab. 2026 Apr 4;14:9. doi: 10.1186/s40170-026-00428-3 (PMC13072669; doi:10.1186/s40170-026-00428-3)
Supplement: Supplementary file 3 — Supplementary Material 3 [file 40170_2026_428_MOESM3_ESM.xlsx]

## Sheet: Raw Data
	Cell Pellets (INTACELLULAR LIPIDS)									Media Supernatants (EXTRACELLULAR LIPIDS)
Analyte	Control 1	Control 2	Control 3	RSL3 1	RSL3 2	RSL3 3	GPX4 KO 1	GPX4 KO 2	GPX4 KO 3	Control 1	Control 2	Control 3	RSL3 1	RSL3 2	RSL3 3	GPX4 KO 1	GPX4 KO 2	GPX4 KO 3	Media
PE(18:0_20:4)	89.4884	88.0677	131.606	62.1695	42.1566	57.6791	92.2949	79.4816	78.8583	0.09004	0.08088	0.10375	0.10137	0.10642	0.111	0.1607	0.16562	0.15502	0.08035
PE(18:0_22:4)	2.75219	2.31086	4.63866	3.25048	2.73588	3.3494	2.5372	2.38401	2.31773	0.00772	0.00684	0.01003	0.00941	0.00989	0.01091	0.01311	0.01314	0.01244	0.00683
PE(18:0_20:4-OOH)	0.12104	0.0936	0.26227	0.37736	0.29739	0.31703	0.20129	0.22319	0.17261	0.00014	0.00016	0.00032	0.00031	0.00026	0.00025	0.00033	0.00042	0.00033	0.00033
PE(18:0_20:4-OH)	0.91816	0.50955	1.61234	1.10345	0.83972	1.03643	0.90907	0.98702	0.66585	0.00123	0.00147	0.00167	0.0015	0.00147	0.00146	0.00197	0.00221	0.00209	0.00123
PE(18:0_22:4-OOH)	0.04789	0.01469	0.05996	0.11698	0.04609	0.09658	0.02649	0.04052	0.02879	0.00016	3e-05	5e-05	7e-05	6e-05	8e-05	0.00014	0.00013	0.0001	2e-05
PE(18:0_22:4-OH)	0.04439	0.01063	0.03714	0.10757	0.04355	0.05358	0.03611	0.04555	0.04894	ND	ND	ND	5e-05	0.0001	5e-05	9e-05	7e-05	0.00012	8e-05
PC(18:0_20:4)	12.4552	16.3139	17.7267	6.78013	6.53476	6.3044	7.55808	7.222	5.61182	0.85759	0.69195	0.46127	0.46916	0.44784	0.49562	0.43556	0.42732	0.37111	0.3935
PC(18:0_22:4)	0.54699	0.65332	0.83331	0.35604	0.31773	0.38482	0.3725	0.32865	0.33111	0.06944	0.07362	0.04823	0.05416	0.04487	0.05841	0.05561	0.05001	0.0447	0.05207
PC(18:0_20:4-OOH)	0.07556	0.10048	0.14768	0.0779	0.06582	0.08248	0.06002	0.05101	0.05893	0.00091	0.00085	0.00056	0.00058	0.0006	0.00056	0.00059	0.00052	0.00044	0.00054
PC(18:0_20:4-OH)	0.10379	0.11403	0.19069	0.07821	0.08231	0.08263	0.08003	0.06289	0.06217	0.00881	0.0095	0.00531	0.00572	0.00543	0.00605	0.00583	0.0055	0.0049	0.0041
PC(18:0_22:4-OOH)	0.0313	0.05093	0.08257	0.04142	0.03387	0.04071	0.02144	0.02284	0.02032	ND	ND	ND	ND	ND	ND	ND	ND	ND	ND
PC(18:0_22:4-OH)	0.00593	0.00712	0.00995	0.00396	0.0023	0.00441	0.00459	0.00331	0.00446	0.00038	0.00054	0.00017	0.00022	0.00011	8e-05	0.00011	0.00011	8e-05	4e-05
PG(18:0_20:4)	0.08323	0.06853	0.08046	0.06683	0.05764	0.06647	0.07246	0.07778	0.06459	ND	ND	ND	ND	ND	ND	ND	ND	ND	ND
PG(18:0_22:4)	0.00246	0.00198	0.0025	0.00583	0.00307	0.00438	0.00248	0.00384	0.00271	ND	ND	ND	ND	ND	ND	ND	ND	ND	ND
PG(18:0_20:4-OOH)	0.00025	0.00028	0.00015	0.00069	0.00081	0.0006	0.0004	0.00039	0.00039	ND	ND	ND	ND	ND	ND	ND	ND	ND	ND
PG(18:0_20:4-OH)	0.00074	0.00073	0.00112	0.00186	0.00174	0.00176	0.00091	0.00136	0.00131	ND	ND	ND	ND	ND	ND	ND	ND	ND	ND
PG(18:0_22:4-OOH)	ND	ND	ND	ND	ND	ND	ND	ND	ND	ND	ND	ND	ND	ND	ND	ND	ND	ND	ND
PG(18:0_22:4-OH)	ND	ND	ND	ND	ND	ND	ND	ND	ND	ND	ND	ND	ND	ND	ND	ND	ND	ND	ND
BMP(18:0_20:4)	0.11151	0.07832	0.11534	0.10209	0.05735	0.07908	0.10616	0.14117	0.11131	ND	ND	ND	ND	ND	ND	ND	ND	ND	ND
BMP(18:0_22:4)	0.02353	0.01604	0.02308	0.01087	0.00614	0.00772	0.02119	0.02712	0.0223	ND	ND	ND	ND	ND	ND	ND	ND	ND	ND
BMP(18:0_20:4-OOH)	0.00208	0.00159	0.00237	0.00211	0.00115	0.0014	0.00198	0.00262	0.00237	ND	ND	ND	ND	ND	ND	ND	ND	ND	ND
BMP(18:0_20:4-OH)	0.0083	0.00566	0.00838	0.00426	0.00252	0.00358	0.00806	0.00898	0.00849	ND	ND	ND	ND	ND	ND	ND	ND	ND	ND
BMP(18:0_22:4-OOH)	0.00014	4e-05	6e-05	0.00023	0.00016	0.00014	0.00022	0.00022	0.00016	ND	ND	ND	ND	ND	ND	ND	ND	ND	ND
BMP(18:0_22:4-OH)	7e-05	6e-05	0.0001	5e-05	2e-05	5e-05	0.00011	0.00013	9e-05	ND	ND	ND	ND	ND	ND	ND	ND	ND	ND
PI(18:0_20:4)	250.58	330.812	182.962	95.598	127.29	135.501	221.833	256.835	217.156	0.8497	0.83256	0.95064	0.88109	0.91839	0.97283	1.02564	1.02296	1.02429	0.64449
PI(18:0_22:4)	5.63768	7.0828	6.39301	3.12934	4.15815	5.32398	4.78459	5.55317	5.23426	0.02008	0.03519	0.03727	0.03763	0.03787	0.03997	0.04352	0.04473	0.02625	0.01275
PI(18:0_20:4-OOH)	0.18104	0.25143	0.201	0.16932	0.23866	0.2378	0.29547	0.26124	0.28491	ND	ND	ND	ND	ND	ND	ND	ND	ND	ND
PI(18:0_20:4-OH)	1.83151	2.64559	2.03338	2.71447	1.83936	1.92407	2.76362	3.00053	2.76634	0.02918	0.02583	0.04087	0.03256	0.0361	0.03492	0.04307	0.038	0.03734	0.02108
PI(18:0_22:4-OOH)	0.04622	0.05911	0.07103	0.09343	0.03937	0.03697	0.04881	0.0644	0.09145	ND	ND	ND	ND	ND	ND	ND	ND	ND	ND
PI(18:0_22:4-OH)	0.05454	0.05663	0.06606	0.04393	0.05612	0.06132	0.05779	0.04427	0.06942	ND	ND	ND	ND	ND	ND	ND	ND	ND	ND
PS(18:0_20:4)	18.1102	15.243	17.6005	7.86842	6.98461	8.20851	15.275	14.1503	11.7383	0.02731	0.02134	0.02659	0.02422	0.02173	0.02794	0.03142	0.03446	0.02962	0.03519
PS(18:0_22:4)	7.68643	6.17161	7.245	5.74189	4.76486	6.26941	6.6049	5.88703	5.26986	ND	ND	ND	ND	ND	ND	ND	ND	ND	ND
PS(18:0_20:4-OOH)	0.69873	0.50771	0.61424	0.59047	0.53728	0.59986	0.76104	0.66381	0.60346	ND	ND	ND	ND	ND	ND	ND	ND	ND	ND
PS(18:0_20:4-OH)	1.14419	0.93374	1.22728	0.83559	0.78717	0.95597	1.07823	1.00116	0.86599	ND	ND	ND	ND	ND	ND	ND	ND	ND	ND
PS(18:0_22:4-OOH)	0.16227	0.10077	0.1302	0.1405	0.11758	0.14275	0.12074	0.13764	0.10657	ND	ND	ND	ND	ND	ND	ND	ND	ND	ND
PS(18:0_22:4-OH)	0.07608	0.05166	0.06263	0.07908	0.0866	0.09849	0.07252	0.08368	0.07736	ND	ND	ND	ND	ND	ND	ND	ND	ND	ND
	Area Ratio Analyte/Internal Standard
	For PC molecular species, the PE internal standard was used
	ND: Not detected
