# Supplementary material for: Tumor cell death by ferroptosis contributes to an immunosuppressive tumor microenvironment in syngeneic murine models of cancer
Source: Cancer Metab. 2026 Apr 4;14:9. doi: 10.1186/s40170-026-00428-3 (PMC13072669; doi:10.1186/s40170-026-00428-3)
Supplement: Supplementary file 4 — Supplementary Material 4 [file 40170_2026_428_MOESM4_ESM.xlsx]

## Sheet: Raw Data Positive-Ion ID
Molecular Species	Lipid Class	Lipid Subclass	Features (m/z@RT)	Peak Area Ratio (Analyte/IS)
				Control 1	Control 2	Control 3	RSL3 1	RSL3 2	RSL3 3	GPX4 KO 1	GPX4 KO 2	GPX4 KO 3	Control 1	Control 2	Control 3	RSL3 1	RSL3 2	RSL3 3	GPX4 KO 1	GPX4 KO 2	GPX4 KO 3
Cer(d18:1/24:0)	Ceramides	N-acylsphingosines (ceramides)	650.6447@18.32	117.286	67.625	129.057	30.6456	31.1497	37.315	60.0375	57.0344	43.6939	0.08514	0.10281	0.09235	0.0924	0.07882	0.08486	0.12469	0.12204	0.11729
Cer(d18:1/24:1)	Ceramides	N-acylsphingosines (ceramides)	648.6290@16.89	45.8193	30.3237	45.823	22.6349	22.2752	24.6643	32.4411	32.343	25.5144	0.06992	0.08521	0.07256	0.07417	0.06243	0.07115	0.12276	0.12189	0.10981
Cer(d18:1/22:0)	Ceramides	N-acylsphingosines (ceramides)	622.6134@17.17	35.9333	20.3091	36.5808	10.6842	11.3966	12.2789	22.4654	22.3412	18.3494	0.07148	0.08074	0.07461	0.0777	0.06271	0.07208	0.10436	0.11367	0.10764
Cer(d18:1/16:0)	Ceramides	N-acylsphingosines (ceramides)	538.5193@12.51	26.9424	19.8103	27.4685	11.0433	10.4169	11.7831	19.5829	22.1495	17.1042	0.05534	0.05869	0.07027	0.05299	0.04864	0.05178	0.13491	0.13569	0.1298
Cer(d18:0/24:0)	Ceramides	N-acylsphinganines (dihydroceramides)	652.6598@18.63	13.1978	9.63719	18.2856	3.67992	3.17103	4.2007	15.1455	13.1838	11.0305	0.05906	0.07247	0.05739	0.05442	0.05329	0.05527	0.06007	0.06823	0.06392
Cer(d18:2/16:0)	Ceramides	N-acylsphingosines (ceramides)	536.5036@11.15	12.8092	9.52834	15.0015	5.24779	4.05498	4.58317	10.7664	13.4344	10.471	0.0271	0.02587	0.02605	0.02815	0.02263	0.02798	0.07314	0.07308	0.06264
Cer(d18:0/24:1)	Ceramides	N-acylsphinganines (dihydroceramides)	650.6441@17.37	6.99982	5.88738	8.43934	4.68759	3.5343	4.40869	9.12539	9.84742	8.06263	0.06177	0.07144	0.06173	0.06431	0.05535	0.06469	0.06839	0.07467	0.07946
Cer(d18:0/22:0)	Ceramides	N-acylsphinganines (dihydroceramides)	624.6287@17.58	7.33773	5.05642	8.53655	2.79084	2.28785	2.63418	9.01295	8.50011	7.52114	0.08905	0.09582	0.08108	0.08476	0.09083	0.09177	0.09707	0.111	0.10228
Cer(d18:0/16:0)	Ceramides	N-acylsphinganines (dihydroceramides)	540.5350@13.04	5.8912	4.9145	7.07806	4.28233	3.46629	3.64794	6.68349	7.48151	6.28229	0.03665	0.03385	0.03329	0.03421	0.03593	0.02895	0.05012	0.05961	0.05673
Cer(d18:1/23:0)	Ceramides	N-acylsphingosines (ceramides)	636.6288@17.80	9.71498	5.64312	10.0975	2.23264	2.30323	2.7208	5.16418	5.19813	4.11517	0.02857	0.02842	0.02682	0.02551	0.02278	0.02335	0.03006	0.03552	0.02984
Cer(d18:1-[2H]7/15:0)	Ceramides	N-acylsphingosines (ceramides)	531.5475@11.62	1	1	1	1	1	1	1	1	1	1	1	1	1	1	1	1	1	1
DG(16:0_18:1_0:0)	Diradylglycerols	Diacylglycerols	612.5567@15.24	133.987	109.162	165.34	141.085	81.5262	122.533	79.6194	99.2042	80.4546	0.05274	0.06678	0.07875	0.07141	0.08276	0.08082	0.09832	0.08825	0.1064
DG(18:0_20:4_0:0)	Diradylglycerols	Diacylglycerols	662.5717@15.30	46.8671	35.6675	50.5482	45.0975	34.4566	39.6627	69.8961	85.6427	60.0588	0.03237	0.03121	0.03258	0.0318	0.03802	0.04396	0.04558	0.04351	0.06397
DG(16:1_18:1_0:0)	Diradylglycerols	Diacylglycerols	610.5401@14.20	34.6859	27.0048	38.2099	32.9645	19.5167	26.0195	24.1876	30.1836	23.461	2.63148	2.88174	2.94992	2.87806	2.67425	2.64816	3.20255	3.08105	2.9878
DG(16:0_18:0_0:0)	Diradylglycerols	Diacylglycerols	614.5726@16.73	29.1024	22.9908	39.5714	34.4164	16.7676	30.8547	9.32508	7.86239	7.43832	0.14462	0.20512	0.1848	0.14896	0.20287	0.24258	0.17833	0.15416	0.19686
DG(18:0_18:0_0:0)	Diradylglycerols	Diacylglycerols	642.6035@17.98	11.857	10.4968	15.9569	12.1926	7.46835	11.1704	11.2811	3.07475	2.83647	0.40514	0.64212	0.50924	0.39671	0.66332	0.77439	0.51648	0.45839	0.57122
DG(15:0_18:1-[2]H7_0:0)	Diradylglycerols	Diacylglycerols	605.5848@14.46	1	1	1	1	1	1	1	1	1	1	1	1	1	1	1	1	1	1
MG(0:0_22:6_0:0)	Monoradylglycerols	Monoacylglycerols	403.2845@2.80	0.56338	0.43649	0.74236	0.43864	0.31152	0.36754	0.25495	0.23281	0.17969	0.00452	0.00674	0.00687	0.00607	0.00566	0.00738	0.00563	0.00639	0.00523
MG(18:1-[2]H7_0:0_0:0)	Monoradylglycerols	Monoacylglycerols	364.3431@4.31	0.03523	0.02698	0.03637	0.02712	0.02187	0.01984	0.0352	0.01682	0.01431	0.0098	0.01541	0.01056	0.01038	0.0102	0.01212	0.01052	0.01032	0.01009
Cer(m18:0/24:0)	Other Sphingolipids		636.6654@19.07	1.26261	1.0983	1.55581	0.59319	0.45	0.53949	0.95228	1.12095	0.69403	0.09844	0.09972	0.096	0.09322	0.08112	0.09233	0.0987	0.08683	0.10516
SM(d18:0/16:1)	Phosphosphingolipids	Ceramide phosphocholines (sphingomyelins)	703.5746@11.78	571.821	445.702	825.465	377.922	340.862	350.749	529.903	562.549	463.098	17.6177	17.7853	18.4602	18.5832	18.0621	17.8782	18.8141	18.2591	18.358
SM(d18:1/24:1)	Phosphosphingolipids	Ceramide phosphocholines (sphingomyelins)	813.6846@17.17	204.174	170.551	339.484	136.556	115.104	141.816	187.527	212.738	179.3	6.4227	6.58242	7.58263	6.87852	7.06909	7.05965	6.69913	6.7421	6.64533
SM(d16:1/24:0)	Phosphosphingolipids	Ceramide phosphocholines (sphingomyelins)	787.6691@17.58	170.765	144.481	291.648	69.7466	59.9817	71.1028	161.031	179.431	152.734	4.69004	4.72358	5.48024	4.76517	5.10222	5.21842	4.8372	4.93183	4.74497
SM(d18:1/16:1)	Phosphosphingolipids	Ceramide phosphocholines (sphingomyelins)	701.5589@10.30	136.943	112.368	228.312	79.065	65.8563	72.9359	97.7783	113.179	90.284	1.66897	1.90151	1.89004	1.86125	1.72061	1.83785	1.78055	1.78653	1.67718
SM(d18:2/24:1)	Phosphosphingolipids	Ceramide phosphocholines (sphingomyelins)	811.6680@15.72	61.97	48.9168	96.9994	39.8539	34.6262	38.6258	51.8706	57.3452	47.4469	2.61296	2.73262	3.13792	2.73967	2.91074	2.9884	2.78566	2.85009	2.76087
SM(d16:1/17:0)	Phosphosphingolipids	Ceramide phosphocholines (sphingomyelins)	689.5588@11.04	63.8274	49.8801	107.827	31.0834	26.198	30.0319	62.4293	62.4839	52.8106	1.77235	2.30762	2.18702	2.13884	1.83248	2.27229	2.09554	2.09535	1.70058
SM(d16:1/16:0)	Phosphosphingolipids	Ceramide phosphocholines (sphingomyelins)	675.5433@10.11	59.5359	51.2554	104.459	32.5493	28.2861	31.0231	42.6995	54.3325	40.7351	0.47541	0.53211	0.55225	0.54658	0.5007	0.5319	0.50844	0.50639	0.48088
SM(d16:1/24:1)	Phosphosphingolipids	Ceramide phosphocholines (sphingomyelins)	785.6535@16.10	48.4006	38.8077	79.6746	20.3036	17.1477	19.7709	39.8661	45.2644	37.2417	2.01052	1.84208	2.49976	1.88526	2.02411	2.10644	2.10606	2.1418	2.08035
SM(d20:0/16:1)	Phosphosphingolipids	Ceramide phosphocholines (sphingomyelins)	731.6062@13.61	20.4849	15.3022	27.6867	13.4493	12.1707	12.13	20.5967	20.773	16.3831	4.18919	4.28732	4.7884	4.48622	4.48152	4.56355	4.36868	4.57085	4.29787
SM(d16:1/22:0)	Phosphosphingolipids	Ceramide phosphocholines (sphingomyelins)	759.6380@15.74	20.0743	16.6098	32.3078	10.1429	8.80422	9.2584	20.2707	22.11	18.5334	1.35219	1.36691	1.6289	1.41636	1.49548	1.5641	1.4257	1.47192	1.4264
SM(d17:1/24:1)	Phosphosphingolipids	Ceramide phosphocholines (sphingomyelins)	799.6693@16.37	15.3638	12.6204	26.296	8.05618	6.98805	7.99176	12.9403	15.2944	12.5716	0.76143	0.83417	0.93088	0.81315	0.8393	0.88726	0.82137	0.83876	0.80353
SM(d18:1/17:0)	Phosphosphingolipids	Ceramide phosphocholines (sphingomyelins)	717.5907@12.76	12.4877	10.1014	18.3503	7.42433	6.6617	7.2471	11.3225	12.4391	9.90808	0.61193	0.6326	0.7003	0.65874	0.63292	0.65009	0.64644	0.64443	0.62624
SM(d20:1/16:1)	Phosphosphingolipids	Ceramide phosphocholines (sphingomyelins)	729.5903@12.14	8.70553	6.94746	12.7631	5.40622	4.98234	5.05806	7.66795	7.75128	5.93419	1.382	1.39401	1.47378	1.36794	1.35843	1.36708	1.39277	1.3795	1.37647
SM(d16:1/22:1)	Phosphosphingolipids	Ceramide phosphocholines (sphingomyelins)	757.6229@14.13	3.1129	2.5194	4.64891	1.70413	1.56618	1.58997	2.99934	3.21131	2.56821	0.42422	0.44467	0.4926	0.47755	0.46668	0.47062	0.45796	0.46736	0.45452
SM(d16:0/22:0)	Phosphosphingolipids	Ceramide phosphocholines (sphingomyelins)	761.6528@16.38	3.27249	2.79036	5.43365	1.47905	1.31273	1.45855	3.03989	3.6409	2.82412	0.35565	0.38455	0.45901	0.3968	0.41381	0.42542	0.38434	0.39137	0.38771
SM(d18:1/18:1-[2]H9)	Phosphosphingolipids	Ceramide phosphocholines (sphingomyelins)	738.6461@11.97	1	1	1	1	1	1	1	1	1	1	1	1	1	1	1	1	1	1
SM(d18:2/15:0)	Phosphosphingolipids	Ceramide phosphocholines (sphingomyelins)	687.5434@9.57	1.0304	0.88275	2.26781	0.46243	0.36392	0.4834	0.74923	0.88143	0.63547	0.02069	0.02276	0.02487	0.02343	0.02251	0.02248	0.02234	0.02317	0.02061
SM(d18:2/14:0)	Phosphosphingolipids	Ceramide phosphocholines (sphingomyelins)	673.5276@8.68	0.90219	0.73477	1.58996	0.44762	0.36451	0.45789	0.6731	0.72116	0.57218	0.03509	0.04189	0.04539	0.0424	0.04005	0.04088	0.03699	0.03715	0.03606
SM(d18:1/12:0)	Phosphosphingolipids	Ceramide phosphocholines (sphingomyelins)	647.5119@8.38	0.26068	0.2127	0.45555	0.11596	0.10088	0.12518	0.1916	0.19474	0.16065	0.00718	0.00801	0.00824	0.0096	0.00787	0.00771	0.00748	0.00635	0.00713
(d18:1) sphingosine	Sphingoid bases	Sphingoid base analogs	300.2896@3.48	0.56721	0.48531	0.7295	0.53857	0.396	0.46695	0.43755	0.45022	0.36526	0.04389	0.0446	0.04139	0.11397	0.09689	0.1085	0.0223	0.02786	0.02268
N,N-dimethylsphingosine	Sphingoid bases	N-methylated sphingoid bases	328.3209@5.25	0.35467	0.29349	0.40286	0.40393	0.29387	0.37299	0.22974	0.16464	0.14711	0.01531	0.01371	0.01551	0.029	0.02049	0.02383	0.01231	0.01449	0.01139
18:2 Cholesteryl ester	Sterols	Steryl esters	666.6180@21.75	12.6583	11.6962	15.4747	5.89181	5.35501	5.93316	9.98074	11.534	7.86736	12.2552	13.4394	14.369	12.7052	12.7784	15.4256	12.28	14.8546	12.9708
18:1 Cholesteryl ester	Sterols	Steryl esters	668.6334@22.24	29.6211	23.4082	33.6664	12.0457	11.693	12.4319	25.1954	23.751	18.4089	6.64409	9.32883	8.0553	8.03208	7.1499	6.94929	6.90626	7.11631	7.83257
20:4 Cholesteryl ester	Sterols	Steryl esters	690.6178@21.36	6.57835	5.98473	7.34375	3.81459	3.44472	3.8	6.33311	6.70419	4.82379	10.1724	13.1451	12.4129	12.2878	10.981	12.362	11.7587	11.1648	11.8401
22:6 Cholesteryl ester	Sterols	Steryl esters	714.6181@21.07	8.11365	6.36731	8.50723	4.76833	4.94358	4.71963	7.80649	8.07561	5.53165	3.71944	4.22535	4.10868	3.80822	3.67493	4.07072	4.03958	4.34363	4.00285
20:3 Cholesteryl ester	Sterols	Steryl esters	692.6330@21.77	5.47088	4.69107	6.49274	2.21603	2.16005	2.01889	4.6137	5.31663	3.6987	3.22859	3.82117	4.1804	3.68005	3.41927	4.32685	3.55859	4.2154	3.62972
18:3 Cholesteryl ester	Sterols	Steryl esters	647.5744@22.48	5.44693	3.44451	4.50988	1.31258	1.45528	1.7986	3.37325	4.57851	2.75441	3.60648	4.47564	5.10115	4.3014	3.80576	4.62754	3.84457	2.94911	4.8191
22:5 Cholesteryl ester	Sterols	Steryl esters	716.6333@21.44	6.79907	5.22096	6.96667	2.15981	2.00341	2.03571	5.36877	6.07897	4.48736	0.97904	1.27975	1.20441	1.21363	1.08055	1.06684	1.14885	1.04205	1.26738
22:4 Cholesteryl ester	Sterols	Steryl esters	701.6207@22.70	6.47065	3.85111	5.92057	1.91936	1.6853	1.66991	4.15921	7.53894	5.40266	0.72459	0.69915	0.85329	0.79079	0.66549	0.79324	0.66713	0.87418	0.9021
22:4 Cholesteryl ester	Sterols	Steryl esters	718.6488@21.67	3.04853	2.19902	3.15299	0.77617	0.66772	0.78011	2.23672	2.58369	1.89327	1.09001	8.06692	1.87529	0.55353	0.73945	1.87242	0.52899	0.40933	0.35384
20:3 Cholesteryl ester	Sterols	Steryl esters	675.6045@22.92	2.61376	2.50717	3.6565	0.94944	1.10308	1.27445	2.44465	4.51916	3.35935	0.89308	1.0836	1.59259	1.10614	1.36015	1.32873	1.19305	1.48886	1.1665
20:5 Cholesteryl ester	Sterols	Steryl esters	688.6024@20.91	1.54386	1.17087	1.52501	0.90367	0.98191	0.93123	1.49308	1.43666	1.1004	1.28048	1.21689	1.31865	1.3007	1.17602	1.28681	1.21747	1.3159	1.2806
20:1 Cholesteryl ester	Sterols	Steryl esters	696.6652@22.67	4.12183	3.01883	4.70877	1.14708	1.14244	1.18492	3.90121	3.84362	2.87262	0.23358	3.08248	0.30621	0.21503	0.27827	0.29676	0.15315	0.20429	0.21269
20:2 Cholesteryl ester	Sterols	Steryl esters	694.6490@22.17	3.04212	2.24702	3.40592	1.1906	1.23811	1.25158	2.97277	2.7461	1.99157	0.38095	4.25293	0.5684	0.44338	0.44592	0.49057	0.42233	0.38852	0.31389
22:5 Cholesteryl ester	Sterols	Steryl esters	699.6044@22.14	2.50095	1.50933	2.26523	1.00535	1.0474	1.0715	2.01736	2.41894	1.72098	0.49795	0.5034	0.48515	0.44169	0.53287	0.48627	0.47696	0.50319	0.65143
16:1 Cholesteryl ester	Sterols	Steryl esters	640.6024@21.72	1.88205	1.59162	2.39679	0.60324	0.62337	0.56209	1.34097	1.58826	1.06259	0.73095	0.69091	0.80066	0.63359	0.65439	0.88121	0.6103	0.78875	0.65929
18:3 Cholesteryl ester	Sterols	Steryl esters	664.6023@21.32	0.64943	0.58985	0.70156	0.47932	0.43176	0.46016	0.60483	0.64669	0.48645	0.78541	1.03149	0.97382	0.97295	0.87903	0.99484	0.90663	0.86469	0.93276
16:0 Cholesteryl ester	Sterols	Steryl esters	642.6185@22.44	1.34562	1.10129	1.60998	0.36998	0.36954	0.41818	1.04656	1.0531	0.65224	0.56062	0.81593	0.82319	0.75223	0.61965	0.67403	0.70767	0.44445	0.72004
24:1 Cholesteryl ester	Sterols	Steryl esters	752.7280@23.45	2.59829	1.70638	3.4565	0.70642	0.62482	0.58001	2.3112	2.28597	1.93331	0.00462	0.02058	0.00487	0.00453	0.00422	0.0052	0.00336	0.00461	0.00366
22:3 Cholesteryl ester	Sterols	Steryl esters	720.6643@22.17	1.70123	1.25067	1.68232	0.65186	0.61286	0.68643	1.47916	1.39648	1.04089	0.05762	1.07045	0.07684	0.09029	0.3133	0.10939	0.08507	0.1467	0.05454
17:1 Cholesteryl ester	Sterols	Steryl esters	654.6183@21.99	0.95302	0.79288	1.15727	0.30379	0.31892	0.31153	0.6332	0.79218	0.56623	0.36934	0.34579	0.41887	0.39581	0.40698	0.44159	0.30804	0.40841	0.3971
22:1 Cholesteryl ester	Sterols	Steryl esters	724.6972@23.04	1.62042	1.26106	2.39223	0.43982	0.46053	0.46515	1.74773	1.61595	1.38258	0.02119	0.05262	0.02411	0.02199	0.02036	0.02592	0.01872	0.01557	0.01294
18:0 Cholesteryl ester	Sterols	Steryl esters	670.6493@22.87	0.84236	0.86078	1.18073	0.27641	0.29314	0.34381	0.95646	1.01309	0.74418	0.12924	0.32747	0.16661	0.14925	0.14581	0.15149	0.13144	0.14279	0.12824
22:2 Cholesteryl ester	Sterols	Steryl esters	722.6805@22.67	0.97838	0.76996	1.18019	0.37664	0.34369	0.33955	0.92954	0.89444	0.64878	0.01362	0.03851	0.01157	0.01038	0.01021	0.01262	0.00889	0.01343	0.0174
16:3 Cholesteryl ester	Sterols	Steryl esters	619.5427@21.95	0.60082	0.30002	0.30617	0.08596	0.07984	0.04915	0.21561	0.45813	0.26514	0.12778	0.08904	0.14873	0.13386	0.1421	0.16276	0.13092	0.1892	0.14852
16:0 Cholesteryl ester	Sterols	Steryl esters	625.5917@22.44	0.26137	0.17083	0.26455	0.05845	0.06721	0.07477	0.18638	0.18917	0.12182	0.10687	0.16945	0.12803	0.13185	0.10804	0.13499	0.13414	0.08638	0.12626
17:0 Cholesteryl ester	Sterols	Steryl esters	656.6338@22.54	0.24522	0.16229	0.31539	0.03783	0.06087	0.06734	0.20052	0.13485	0.11227	0.05457	0.08104	0.074	0.08124	0.0783	0.07654	0.06425	0.05147	0.08166
18:0-Glc-Campesterol	Sterols	Ergosterols and C24-methyl derivatives	811.6774@19.89	0.18783	0.15715	0.29465	0.27639	0.26943	0.23858	0.12949	0.31075	0.21216	0.03306	0.02497	0.03546	0.03246	0.03691	0.03666	0.03434	0.03503	0.03267
TG(16:0_18:1_18:1)	Triradylglycerols	Triacylglycerols	876.7996@21.20	208.021	166.302	228.488	98.4683	106.472	100.128	163.084	178.461	132.683	1.81161	2.16354	2.11244	2.05562	2.01949	2.17233	2.0612	2.17294	2.15444
TG(18:0_18:1_18:2)	Triradylglycerols	Triacylglycerols	902.8146@21.15	146.757	122.479	163.274	52.6517	55.8652	53.3151	137.67	135.778	99.6562	0.87443	2.03569	1.01319	0.94602	0.99378	1.02669	1.06335	0.99039	0.9856
TG(16:0_16:1_18:1)	Triradylglycerols	Triacylglycerols	848.7688@20.74	137.267	112.959	161.549	74.3357	76.0746	73.4674	98.7691	106.559	82.7989	1.19579	1.28811	1.25515	1.30372	1.31354	1.29762	1.33475	1.37684	1.23531
TG(16:1_18:1_18:1)	Triradylglycerols	Triacylglycerols	874.7841@20.74	130.943	107.165	152.371	52.2905	52.8317	51.1545	107.738	105.742	81.1676	1.03711	1.52632	1.1349	1.12224	1.14389	1.17467	1.17479	1.17411	1.07304
TG(16:0_16:0_18:1)	Triradylglycerols	Triacylglycerols	850.7843@21.25	107.902	88.2077	121.778	70.934	73.6633	71.2324	78.271	84.9514	63.5813	2.28588	2.68444	2.74556	2.75484	2.59412	2.92164	2.53725	2.61153	2.66185
TG(18:0_18:1_18:1)	Triradylglycerols	Triacylglycerols	904.8312@21.62	108.571	87.8594	129.355	41.6953	45.5529	42.6796	91.2511	93.0342	71.443	0.55948	0.67206	0.64957	0.54661	0.52741	0.59234	0.617	0.74863	0.5972
TG(16:0_18:0_18:1)	Triradylglycerols	Triacylglycerols	878.8158@21.68	74.8174	62.827	95.1351	45.0029	49.6611	46.6388	59.7252	62.754	46.9455	0.72326	0.87639	0.82053	0.73428	0.76778	0.89354	0.78748	0.85377	0.85632
TG(14:0_16:0_18:1)	Triradylglycerols	Triacylglycerols	822.7530@20.77	59.8052	49.7218	71.258	46.9798	48.3097	45.9834	45.662	47.4934	37.0297	0.83179	0.91151	0.9169	0.91519	0.92553	0.92557	0.91919	0.95318	0.85669
TG(16:0_18:1_20:3)	Triradylglycerols	Triacylglycerols	900.7989@20.88	67.6127	57.915	77.7946	29.4041	29.5065	28.9443	60.2516	56.0798	43.1074	0.80931	1.38793	0.88403	0.83353	0.8896	0.91901	0.87577	0.86694	0.82089
TG(16:0_18:1_22:5)	Triradylglycerols	Triacylglycerols	924.7992@20.60	74.1089	62.4476	83.631	27.4868	26.8117	27.2492	57.1398	56.6311	42.2364	0.47416	0.86423	0.51533	0.47987	0.50849	0.52593	0.52361	0.48204	0.45727
TG(16:0_18:1_22:6)	Triradylglycerols	Triacylglycerols	922.7842@20.42	69.4205	60.1403	77.8785	23.0726	22.2739	22.5746	45.3335	50.2822	35.562	0.24247	0.32517	0.24985	0.24773	0.243	0.25434	0.25534	0.25293	0.23451
TG(16:1_16:1_18:1)	Triradylglycerols	Triacylglycerols	846.7526@20.23	56.5067	47.8697	67.0957	25.8569	25.8545	24.8852	40.5271	43.9764	30.3822	0.37366	0.44663	0.39921	0.38975	0.39498	0.4125	0.39673	0.40692	0.37056
TG(18:1_18:1_20:1)	Triradylglycerols	Triacylglycerols	930.8453@21.62	47.3417	38.7239	55.1645	18.3475	19.4709	18.5627	57.9432	45.612	34.2354	0.20765	0.79114	0.2863	0.23481	0.26857	0.28767	0.29337	0.28253	0.22774
TG(14:0_16:1_18:1)	Triradylglycerols	Triacylglycerols	820.7377@20.21	46.4497	38.5108	55.0772	28.3858	29.2907	27.4466	31.7543	36.9473	25.2069	0.29465	0.2837	0.30295	0.29754	0.28998	0.31415	0.30666	0.3248	0.28772
TG(16:1_18:1_18:2)	Triradylglycerols	Triacylglycerols	872.7687@20.36	44.5765	37.9537	51.3649	19.8314	18.9071	19.4929	33.1315	35.3132	25.2776	0.4813	0.60462	0.50257	0.49565	0.50254	0.51125	0.50784	0.51297	0.47688
TG(18:0_18:1_20:3)	Triradylglycerols	Triacylglycerols	928.8291@21.35	40.1745	34.3756	44.7889	17.9494	18.1948	18.37	43.1753	37.8522	28.3223	0.36349	1.05319	0.42308	0.39864	0.4443	0.42899	0.43009	0.41368	0.36139
TG(18:1_18:1_22:6)	Triradylglycerols	Triacylglycerols	948.7991@20.36	39.731	33.9179	43.1313	11.3957	10.3888	11.1317	29.258	29.8371	21.5162	0.11155	0.18665	0.11425	0.11711	0.11728	0.11709	0.12265	0.11767	0.10535
TG(18:1_18:1_22:5)	Triradylglycerols	Triacylglycerols	950.8142@20.63	36.7927	29.9437	39.9153	10.3758	9.83619	10.0538	36.1875	31.0061	21.5599	0.14511	0.38264	0.15109	0.15576	0.15994	0.16003	0.16184	0.15218	0.13561
TG(16:0_18:0_20:1)	Triradylglycerols	Triacylglycerols	906.8473@22.09	27.4409	23.4769	34.6158	13.6327	14.8627	14.7594	24.2999	25.276	19.5351	0.12095	0.16183	0.1383	0.16262	0.12772	0.12944	0.13494	0.17231	0.14725
TG(18:0_18:1_20:1)	Triradylglycerols	Triacylglycerols	932.8624@22.03	28.1526	24.3984	34.6835	11.9124	13.2856	13.1461	24.394	25.757	20.0799	0.06693	0.42208	0.07858	0.06983	0.06491	0.08616	0.06783	0.0969	0.08076
TG(16:0_17:1_18:1)	Triradylglycerols	Triacylglycerols	862.7846@20.97	29.3338	25.0163	33.4885	12.4283	13.1013	12.3384	21.908	22.2809	17.2429	0.38162	0.45021	0.41846	0.4247	0.39021	0.42549	0.42288	0.46494	0.41443
TG(18:0_18:1_22:5)	Triradylglycerols	Triacylglycerols	952.8305@21.06	27.741	25.0262	30.5859	10.995	11.0601	11.0172	22.0786	24.2755	18.1833	0.17502	0.40433	0.16601	0.16082	0.18152	0.17247	0.17826	0.20406	0.16392
TG(14:0_16:0_18:0)	Triradylglycerols	Triacylglycerols	824.7687@21.31	19.9043	17.8535	23.9621	17.3295	18.0494	17.3728	15.041	15.501	11.1263	0.83398	1.08535	1.03207	1.05299	0.98048	1.05563	1.00787	0.96505	0.95756
TG(14:0_16:0_16:1)	Triradylglycerols	Triacylglycerols	794.7224@20.22	18.6862	16.1505	22.6089	16.1765	17.2489	15.657	14.1055	15.9437	11.0106	0.14081	0.13392	0.14573	0.14359	0.14378	0.15578	0.14674	0.15235	0.14406
TG(16:0_18:1_19:1)	Triradylglycerols	Triacylglycerols	890.8157@21.42	23.5453	20.2461	27.2981	8.25369	8.91911	8.31401	18.2225	20.2697	15.1617	0.23167	0.25712	0.26226	0.25811	0.22228	0.23204	0.28249	0.2519	0.25594
TG(16:0_16:1_20:4)	Triradylglycerols	Triacylglycerols	870.7526@20.07	22.4605	19.9287	26.0016	11.1607	11.2119	11.0528	13.9892	16.8241	12.1331	0.21961	0.23733	0.22278	0.22412	0.21453	0.22793	0.21768	0.2303	0.20946
TG(16:0_16:0_18:0)	Triradylglycerols	Triacylglycerols	852.8001@21.76	16.7951	15.2411	21.3974	14.4638	15.0627	15.1879	14.1116	13.7652	10.2113	0.43948	0.56086	0.50354	0.48981	0.49092	0.53249	0.4819	0.49152	0.42444
TG(16:0_16:1_22:6)	Triradylglycerols	Triacylglycerols	894.7531@19.87	24.1296	22.096	29.6782	9.24069	9.57332	9.4599	13.7219	16.4704	12.1748	0.10359	0.10697	0.10474	0.10873	0.10344	0.10661	0.10749	0.11137	0.10931
TG(16:1_18:1_22:6)	Triradylglycerols	Triacylglycerols	920.7684@19.88	22.3914	20.4355	26.9894	7.00865	6.91614	7.03913	12.8384	14.8708	11.0844	0.08873	0.10161	0.08209	0.08556	0.08561	0.08901	0.08942	0.09013	0.08822
TG(17:1_18:1_18:1)	Triradylglycerols	Triacylglycerols	888.8000@20.97	20.099	17.0431	22.8111	6.50221	6.99966	6.2669	15.1937	15.7497	12.295	0.19634	0.26511	0.1947	0.20721	0.19964	0.19515	0.21377	0.22072	0.21869
TG(16:0_17:0_18:1)	Triradylglycerols	Triacylglycerols	864.8004@21.47	16.4759	14.2309	19.2646	8.61093	8.84593	8.72738	11.597	12.787	9.75154	0.35479	0.35667	0.37508	0.40126	0.35918	0.39232	0.38718	0.34155	0.3787
TG(15:0_16:0_18:1)	Triradylglycerols	Triacylglycerols	836.7682@21.00	15.0766	13.2445	17.9382	9.38806	9.93374	8.98268	11.8974	11.4155	8.80728	0.46904	0.57688	0.52253	0.53948	0.48171	0.55257	0.50314	0.53934	0.48849
TG(15:0_16:1_18:1)	Triradylglycerols	Triacylglycerols	834.7531@20.54	13.5839	11.4611	16.2554	6.73738	6.67791	6.62127	10.2309	10.8829	7.52481	0.69467	0.70581	0.79092	0.74465	0.76164	0.77568	0.74108	0.77395	0.72936
TG(14:0_16:0_16:0)	Triradylglycerols	Triacylglycerols	796.7380@20.80	9.20556	7.79142	11.1394	9.61658	10.2256	9.80663	8.65942	7.50204	5.81611	0.24999	0.27956	0.27554	0.27922	0.30033	0.2823	0.27256	0.27848	0.25477
TG(18:0_18:1_19:1)	Triradylglycerols	Triacylglycerols	918.8454@21.21	10.7529	8.20994	10.6861	5.92348	7.05033	5.98486	12.063	11.5252	7.72371	0.26874	0.40655	0.36096	0.30797	0.31841	0.34787	0.31905	0.35564	0.32729
TG(16:1_17:1_18:1)	Triradylglycerols	Triacylglycerols	860.7691@20.49	13.1705	10.8337	14.9367	4.78375	4.65711	4.76111	9.06949	10.3437	7.43827	0.14337	0.1399	0.14845	0.14305	0.14798	0.14873	0.15048	0.15331	0.14599
TG(16:1_17:0_20:0)	Triradylglycerols	Triacylglycerols	892.8285@21.35	9.03066	7.34977	9.65002	5.41422	5.81151	5.37795	8.90762	8.12924	6.01816	0.34819	0.56463	0.4502	0.44821	0.42085	0.49251	0.44243	0.40056	0.40678
TG(16:0_18:0_18:0)	Triradylglycerols	Triacylglycerols	880.8311@22.20	7.8435	6.37132	9.27272	6.48118	6.52369	6.64963	8.23735	6.40184	5.00394	0.11709	0.19522	0.1377	0.15621	0.14238	0.127	0.14211	0.1506	0.13287
TG(18:1_18:2_22:6)	Triradylglycerols	Triacylglycerols	946.7835@19.96	11.4066	10.1365	12.9221	3.92884	3.8583	3.88553	6.36864	7.55852	5.46872	0.0565	0.07106	0.05982	0.05828	0.05772	0.06434	0.05849	0.06004	0.05621
TG(18:1_20:1_22:0)	Triradylglycerols	Triacylglycerols	988.9251@22.77	9.11923	6.93933	11.3093	3.56517	3.53814	3.45206	8.35393	7.68587	5.5804	0.01028	0.02149	0.0084	0.0062	0.00905	0.00979	0.01136	0.01528	0.00963
TG(14:0_16:1_16:1)	Triradylglycerols	Triacylglycerols	792.7072@19.61	7.28278	6.11085	8.83484	5.38266	5.61451	5.5263	5.32392	5.51496	4.18764	0.03818	0.03596	0.03907	0.03984	0.038	0.04067	0.04112	0.04329	0.03957
TG(18:0_18:1_22:0)	Triradylglycerols	Triacylglycerols	962.9097@22.84	7.12552	6.13427	9.29263	3.52506	3.84018	3.81179	6.54396	5.86441	4.42625	0.02081	0.0324	0.02222	0.02046	0.01624	0.02201	0.02032	0.02274	0.0194
TG(15:0_16:0_16:1)	Triradylglycerols	Triacylglycerols	808.7383@20.49	6.14195	5.22471	7.2946	4.06124	4.131	4.06408	5.38201	5.0082	3.57542	0.09609	0.09794	0.11638	0.11004	0.1103	0.11188	0.11065	0.10389	0.09623
TG(17:0_18:0_18:1)	Triradylglycerols	Triacylglycerols	892.8314@21.92	6.8458	5.78557	8.16206	3.11344	3.4692	3.21245	4.96459	5.7318	4.36327	0.09843	0.10527	0.1101	0.09668	0.08811	0.07961	0.08271	0.08747	0.09651
TG(16:1_19:0_20:0)	Triradylglycerols	Triacylglycerols	920.8610@21.71	4.84738	3.83357	5.35072	2.88796	3.45688	2.93552	4.85073	4.44936	3.15819	0.08015	0.12181	0.08604	0.08528	0.08552	0.10116	0.08576	0.08838	0.09539
TG(16:0_16:0_17:0)	Triradylglycerols	Triacylglycerols	838.7845@21.52	3.69718	3.11339	4.5231	2.71716	2.81982	2.79312	2.82252	2.60668	1.98398	0.20138	0.22097	0.2248	0.20836	0.18489	0.21838	0.21521	0.1834	0.16238
TG(16:0_18:0_20:0)	Triradylglycerols	Triacylglycerols	908.8627@22.60	3.53607	3.07948	4.63544	3.01151	2.49765	2.60511	4.21984	2.79668	1.92915	0.05308	0.11527	0.07555	0.07362	0.08072	0.07991	0.07022	0.07083	0.07594
TG(15:0_18:1_22:6)	Triradylglycerols	Triacylglycerols	908.7696@20.13	5.03196	4.46877	5.94509	1.63363	1.55611	1.50473	2.23755	3.25049	2.43512	0.02542	0.01867	0.02475	0.02874	0.02564	0.02855	0.02611	0.02548	0.02562
TG(15:0_18:1-[2]H7_15:0)	Triradylglycerols	Triacylglycerols	829.7978@20.72	1	1	1	1	1	1	1	1	1	1	1	1	1	1	1	1	1	1
TG(14:0_14:0_16:0)	Triradylglycerols	Triacylglycerols	768.7072@20.24	2.72318	2.31147	3.32601	3.51087	3.43472	3.21249	2.89924	2.47348	1.64489	0.04697	0.04557	0.04521	0.04495	0.05484	0.04544	0.04974	0.0504	0.0453
TG(15:1_16:1_18:1)	Triradylglycerols	Triacylglycerols	832.7379@19.99	4.0177	3.43167	4.65064	1.80293	1.94239	1.7431	3.04287	3.19268	2.26002	0.04648	0.04987	0.05067	0.04655	0.04527	0.04848	0.0471	0.04677	0.04529
TG(15:0_16:0_16:0)	Triradylglycerols	Triacylglycerols	810.7533@21.01	2.81039	2.39829	3.12784	2.24438	2.5242	2.22747	3.19175	2.16044	1.52951	0.19283	0.25128	0.21903	0.21588	0.20532	0.22357	0.22338	0.21581	0.18986
TG(14:0_14:0_16:1)	Triradylglycerols	Triacylglycerols	766.6921@19.60	2.77137	2.50813	3.46919	2.95055	3.25511	3.13064	2.3251	2.404	1.78809	0.01516	0.01347	0.01734	0.0177	0.01692	0.01786	0.01626	0.01759	0.01619
TG(14:0_16:1_17:1)	Triradylglycerols	Triacylglycerols	806.7226@19.94	2.91818	2.70673	3.71371	1.79023	1.83232	1.75544	2.57948	2.4572	1.7377	0.03202	0.03208	0.03023	0.03379	0.03229	0.03803	0.03444	0.03433	0.03164
TG(16:1_16:1_22:6)	Triradylglycerols	Triacylglycerols	892.7388@19.26	3.6849	3.44389	4.55464	1.35531	1.38118	1.40297	2.04133	2.24467	1.71186	0.01977	0.01711	0.01865	0.02001	0.01865	0.02055	0.01844	0.01931	0.02104
TG(18:1_20:0_22:0)	Triradylglycerols	Triacylglycerols	990.9409@23.18	2.82435	2.41919	4.24147	1.21908	1.22687	1.33645	2.82308	2.2475	1.88401	0.0052	0.02122	0.00478	0.00607	0.00402	0.00462	0.00454	0.00457	0.00522
TG(18:1_19:1_22:6)	Triradylglycerols	Triacylglycerols	962.8155@19.88	2.66571	1.93697	2.36747	1.1356	1.22824	1.11442	2.08875	2.28398	1.62068	0.02969	0.04508	0.02989	0.02754	0.03207	0.03073	0.02873	0.02911	0.02432
TG(14:0_16:1_22:6)	Triradylglycerols	Triacylglycerols	866.7242@19.20	2.56554	2.50331	3.05996	1.12393	1.14603	1.22444	1.61931	1.75398	1.42193	0.01303	0.01143	0.01282	0.01282	0.01102	0.01248	0.01334	0.01447	0.01225
TG(16:0_18:0_22:0)	Triradylglycerols	Triacylglycerols	936.8937@23.00	1.90747	1.74086	2.85418	1.23206	1.27338	1.33379	1.98767	1.3857	1.13566	0.02435	0.03003	0.02701	0.02405	0.02861	0.02415	0.02575	0.02758	0.01813
TG(16:0_17:0_18:0)	Triradylglycerols	Triacylglycerols	866.8157@22.02	1.84523	1.56015	2.33849	1.21187	1.45556	1.40822	0.815	1.41957	1.09768	0.05708	0.05524	0.05845	0.0603	0.07121	0.06467	0.0644	0.05399	0.06004
TG(14:0_15:0_16:1)	Triradylglycerols	Triacylglycerols	780.7071@19.91	1.29837	1.02958	1.55403	0.95528	1.05169	0.94783	1.398	1.07044	0.71686	0.0173	0.01455	0.0187	0.01759	0.01965	0.02032	0.01876	0.01984	0.0173
TG(14:0_15:0_16:0)	Triradylglycerols	Triacylglycerols	782.7227@20.46	1.06823	0.82205	1.1311	0.98019	0.97387	0.86595	1.68005	0.81866	0.60036	0.04655	0.04827	0.04744	0.04398	0.05161	0.0476	0.04636	0.04587	0.0416
TG(12:0_14:0_16:0)	Triradylglycerols	Triacylglycerols	740.6766@19.56	0.45753	0.42115	0.58927	0.72908	0.77723	0.75751	0.81498	0.4162	0.32544	0.01215	0.01881	0.01246	0.01312	0.01335	0.0097	0.01201	0.01287	0.00992
			369.3515@22.28	1182.28	853.353	1278.29	437.363	431.849	458.947	917.795	974.256	688.073	286.637	376.428	338.562	321.747	290.178	319.866	317.705	305.603	339.149
			369.3514@21.78	268.743	242.135	319.565	95.7587	97.9322	92.6055	206.722	249.716	159.139	139.081	142.624	161.14	138.044	139.563	151.343	138.025	168.875	151.605
			369.3513@21.39	88.5989	75.7713	93.7033	48.7803	49.8302	48.7536	81.2817	91.8361	65.6487	68.438	93.1714	81.3958	90.6109	79.4478	88.0586	88.82	80.2026	86.5728
			794.6034@13.28	1097.12	1225.29	1658.34	487.566	445.208	810.386	857.711	1077.94	837.517	3.13284	3.08002	3.39026	3.52908	3.27454	3.46928	4.02667	4.02526	3.94306
			814.6315@15.59	990.596	1134.62	1647.04	748.047	744.636	1236.1	662.869	828.356	638.926	6.96199	6.93584	7.40309	7.22511	7.45294	7.65434	8.56062	7.77002	8.35254
			563.5398@21.88	114.336	97.2572	135.703	102.533	105.754	104.083	108.602	121.591	85.9703	0.05128	0.05479	0.04403	0.04355	0.06221	0.05848	0.20976	0.27218	0.21711
			748.6207@17.11	803.875	980.757	1489.86	575.975	507.906	998.231	571.047	759.224	613.679	0.75403	0.79193	0.83158	0.81952	0.85438	0.83676	1.01691	0.99367	1.04185
			673.5890@22.21	44.6638	28.2532	38.184	18.3627	19.8169	19.8605	33.0399	38.9431	28.7377	18.7046	22.397	23.265	21.312	19.441	19.6295	20.2197	20.9438	24.4248
			671.5734@21.75	5.58833	4.30911	4.49279	2.58469	2.5739	2.38676	4.1973	5.24676	3.53013	19.8647	22.303	25.0856	20.5398	21.2329	25.6686	22.045	25.4436	22.0271
			591.5711@22.29	47.2594	37.5431	56.7671	41.6293	41.9596	43.3457	53.0545	54.2235	40.8889	0.00548	0.01148	0.0219	0.01576	0.01472	0	0.05392	0.04778	0.08106
			627.5348@11.63	69.1909	54.102	67.2485	28.6137	28.5564	28.1365	56.6271	55.8026	36.108	0.18561	0.23744	0.20149	0.20526	0.17961	0.19181	0.241	0.2509	0.24538
			565.5555@22.38	50.4552	38.9381	60.5485	36.1426	36.1414	38.435	55.8693	58.0075	41.0735	0.02275	0.01475	0.01022	0.00939	0.01501	0.02746	0.05931	0.06792	0.07829
			862.8220@21.83	42.6625	37.0863	52.5454	44.7069	46.553	45.0387	43.8894	48.4131	34.8298	0.01514	0.02042	0.01752	0.004	0.01405	0.01509	0.07304	0.09555	0.07662
			744.5532@11.57	357.921	410.77	584.823	333.318	342.27	572.243	245.028	303.881	233.973	0.44821	0.5104	0.49547	0.48917	0.55958	0.59897	0.60294	0.6235	0.56619
			768.5523@13.30	385.876	402.893	527.94	257.362	247.495	421.238	242.496	293.132	228.44	1.07535	1.07728	0.96481	1.18669	0.94104	1.138	1.3377	1.29373	1.28691
			926.8139@20.97	53.0268	45.9152	60.2225	22.6899	22.5098	22.3738	47.5453	44.3371	33.9397	0.55524	1.23919	0.62218	0.58872	0.60818	0.6468	0.6194	0.59731	0.54354
			898.7832@20.59	53.862	45.7306	60.994	24.4257	23.2974	24.0269	38.9333	41.029	29.6705	0.63099	0.86482	0.66918	0.66182	0.67936	0.69992	0.69837	0.66009	0.61834
			537.5241@21.97	46.538	39.2169	55.6842	28.8128	29.4425	30.7066	41.2153	44.6626	33.5179	0.01823	0.01836	0.03312	0.03107	0.01749	0.02498	0.06122	0.08853	0.06847
			563.5395@21.45	42.7956	36.7907	49.6359	31.678	31.0013	34.1782	38.2641	43.9992	32.2593	0.01139	0.01185	0.01013	0.01806	0.01013	0.01525	0.06826	0.07574	0.07038
			575.5032@19.64	58.6067	41.2619	58.7298	26.6246	26.7381	27.8003	36.554	33.9696	23.3266	0.00258	0.00122	0.00286	0.00244	0.01217	0.00274	0.0048	0.00331	0.00599
			730.5373@11.51	249.152	210.31	403.538	357.541	347.489	611.156	202.991	247.717	165.323	0.10588	0.14803	0.13605	0.12625	0.1361	0.1436	0.21145	0.16923	0.18958
			750.5424@12.58	311.706	359.556	474.925	245.258	259.498	407.283	202.804	234.026	181.687	0.06819	0.06353	0.07661	0.08119	0.09058	0.0717	0.11748	0.12208	0.1125
			695.5732@21.36	0.60179	0.47392	0.53784	0.48797	0.48778	0.40016	0.65325	0.66676	0.47498	14.0154	17.79	17.3307	17.1103	16.7453	17.783	17.3306	16.9906	17.2598
			632.6341@18.32	205.659	114.731	215.936	52.2847	56.1474	63.8796	99.4811	95.2726	72.4551	0.1555	0.16321	0.16361	0.1519	0.13411	0.15045	0.21446	0.21591	0.21579
			835.6662@17.18	35.4936	26.1987	30.6632	25.2069	27.0201	25.6052	26.6534	33.1803	23.6227	2.3019	2.81324	2.64428	2.61127	2.62426	2.66325	2.70205	2.98019	2.86625
			896.7674@20.14	48.0276	42.3936	56.2859	19.8549	19.7691	19.6001	30.0685	34.6392	24.6035	0.34191	0.39149	0.35349	0.34971	0.33949	0.36341	0.34364	0.36522	0.34311
			836.8062@21.90	34.0646	28.9277	41.9704	28.3227	30.1571	29.7681	31.7229	34.8928	26.2491	0.01681	0.01639	0.01942	0.02677	0.0277	0.0249	0.06261	0.06873	0.06188
			724.5301@12.52	319.042	361.228	485.547	129.43	135.042	217.379	215.024	237.531	177.993	1.90551	0.76584	0.72313	0.80989	0.56965	0.63692	1.16551	1.1241	1.13814
			842.6628@17.33	261.296	318.166	468.251	180.05	163.922	316.773	154.603	200.94	164.057	0.28935	0.28927	0.31807	0.32934	0.32143	0.33005	0.34621	0.34738	0.36596
			436.3422@6.01	13.4988	8.93231	9.00712	8.39338	26.2689	7.6965	71.3024	32.2992	17.199	3.72439	6.89482	6.57969	3.67479	6.718	4.96727	2.77956	3.12991	2.6919
			809.6509@17.69	230.565	262.478	329.462	143.704	150.089	244.902	135.819	217.573	173.772	6.56212	6.1788	6.93446	7.11562	7.45917	7.49166	7.88284	7.73009	8.15548
			818.6035@12.97	233.498	270.903	375.088	166.878	155.839	275.392	187.289	239.793	186.431	0.97906	1.00501	1.04284	1.18054	1.0284	1.10487	1.23553	1.19018	1.29687
			744.5527@13.12	189.948	200.693	278.608	301.79	333.597	513.264	141.946	172.624	134.971	0.26093	0.24994	0.29581	0.30593	0.29673	0.30347	0.35013	0.30411	0.31498
			800.6152@14.73	233.589	267.183	375.866	186.313	191.375	312.403	149.754	188.803	145.135	2.38298	2.3344	2.59357	2.55456	2.53049	2.67209	2.7712	2.66045	2.86945
			800.6150@14.68	231.716	265.176	371.814	185.207	190.017	310.73	147.817	186.541	143.849	2.25684	2.30938	2.54782	2.51079	2.48799	2.56365	2.70717	2.61653	2.78459
			575.5032@20.15	36.9758	30.8774	42.833	21.3195	20.1973	20.1913	30.1071	32.6037	20.1757	0.01962	0.02088	0.01939	0.01901	0.05058	0.0192	0.02703	0.02566	0.02425
			801.6850@18.60	36.6922	30.9189	65.1242	13.3562	11.1914	13.2466	30.274	30.3332	24.8193	1.08407	1.07577	1.28057	1.0787	1.20403	1.20305	1.08934	1.10312	1.07985
			1520.1624@13.76	199.776	234.302	331.846	229.116	226.551	379.138	139.944	165.868	126.689	0.42805	0.37782	0.32578	0.40881	0.38619	0.35942	0.48093	0.58155	0.56887
			830.5684@10.56	214.227	285.733	347.724	274.162	255.879	474.358	82.6786	111.542	81.0044	0.36667	0.40201	0.39079	0.43626	0.39346	0.43515	0.44675	0.46134	0.433
			864.8370@22.31	21.5415	17.6283	26.3384	20.1529	21.2055	21.5706	24.9008	24.7412	18.917	0	0.02083	0.01078	0.00504	0.01426	0	0.04442	0.01495	0.04034
			856.5840@10.88	201.245	257.515	317.765	230.458	220.152	410.999	95.069	124.554	90.26	0.21506	0.24091	0.22788	0.25339	0.22668	0.27893	0.3035	0.26667	0.24923
			1546.1770@13.81	189.935	218.892	307.731	185.288	190.067	308.102	135.559	164.433	124.614	0.17619	0.15646	0.13938	0.19189	0.19061	0.15784	0.24713	0.28506	0.27052
			832.5830@11.25	183.209	241.523	225.712	210.882	214.567	389.406	106.234	132.248	97.7695	0.5155	0.63175	0.65804	0.61334	0.67137	0.66386	0.65878	0.73933	0.66809
			924.7972@20.53	32.1255	28.5881	35.264	12.5488	11.1718	12.6558	28.1503	27.5705	20.1013	0.26149	0.50204	0.25865	0.23032	0.27323	0.29262	0.24011	0.23877	0.21758
			535.5083@21.45	23.4985	19.5133	27.6725	22.3546	22.7334	23.4242	22.4203	23.9645	17.9574	0.01885	0.00786	0.01015	0.01284	0.01616	0.01592	0.06862	0.05101	0.04946
			834.7913@21.44	136.695	173.372	249.34	239.643	245.026	405.548	106.592	129.779	107.621	0.03513	0.01648	0.02054	0.01271	0.01351	0.04023	0.14395	0.19681	0.14362
			804.5532@10.23	196.757	244.003	341.32	176.021	171.907	299.273	91.952	129.249	95.2685	0.25125	0.26558	0.25355	0.31564	0.30476	0.30664	0.33387	0.31412	0.29967
			792.5556@12.87	124.643	149.695	205.603	172.496	179.355	292.869	82.93	96.1006	70.7058	0.02756	0	0.01475	0	0.01062	0.03532	0.02951	0.02247	0.01881
			625.5186@10.25	22.095	19.1447	25.7345	19.81	20.1488	18.8099	15.4526	16.8005	10.6708	0.01929	0.02549	0.01964	0.02189	0.01827	0.01904	0.02704	0.02978	0.02533
			844.6797@19.45	189.068	219.247	344.198	102.516	92.508	182.71	92.6298	118.918	89.7295	0.1484	0.11271	0.15816	0.16148	0.16076	0.15821	0.17228	0.1625	0.16043
			790.6313@17.59	162.855	208.259	307.594	123.632	112.846	226.036	71.6943	96.23	78.0102	0.80654	0.79105	0.86096	0.90627	0.95297	0.96119	1.04616	0.99647	1.07474
			577.5189@11.57	20.6729	14.8971	20.7607	16.1006	16.4088	15.5426	19.6907	19.0975	13.0155	0.10793	0.14717	0.11648	0.10992	0.1015	0.11104	0.1298	0.15416	0.13541
			702.5425@14.02	134.121	152.526	218.073	141.217	150.383	235.421	103.518	116.029	92.7978	0.035	0.05977	0.05658	0.03354	0.05482	0.0591	0.09138	0.11707	0.08585
			593.5870@22.78	19.1619	15.1438	23.296	12.3532	12.6642	12.406	23.0259	21.5504	16.7095	0.03273	0.04421	0.04237	0.03131	0.03054	0.03557	0.04781	0.0498	0.05361
			740.5571@11.78	149.052	176.447	231.137	29.6148	26.8357	48.5571	139.676	172.836	135.031	0.10321	0.09281	0.08361	0.08842	0.08993	0.11024	0.11784	0.11448	0.13856
			520.5088@12.51	139.15	148.362	214.109	84.8514	104.897	160.522	113.63	122.02	94.4349	0.19824	0.22919	0.23291	0.20243	0.24335	0.22471	0.52772	0.47213	0.50165
			601.5189@20.36	25.091	19.3326	26.1611	8.73187	7.86116	8.06296	20.0054	22.7522	12.6191	0.00935	0.00825	0.00973	0.0081	0.01086	0.01022	0.01037	0.01081	0.01202
			795.6298@18.41	16.6076	14.3647	20.237	9.61146	9.20646	9.92772	12.9016	14.6154	10.8464	0	0.02124	0.02377	0.00947	0.02446	0	0	0.01168	0.0095
			577.5190@21.17	20.069	15.8986	21.7995	10.6936	11.0923	10.2669	15.933	17.8117	13.2395	0.21023	0.21157	0.21904	0.22583	0.2116	0.24059	0.22905	0.26524	0.24935
			706.5929@12.44	18.3631	14.069	26.7642	11.5207	10.2269	10.5497	20.0311	20.1213	16.9484	0.4867	0.50281	0.567	0.50641	0.514	0.50588	0.52533	0.51064	0.50591
			954.8446@21.40	19.5459	17.0858	21.5942	8.09117	8.05817	8.27937	22.3668	18.3604	14.0061	0.15887	0.56326	0.18779	0.17199	0.19378	0.19548	0.18506	0.15768	0.152
			327.0777@12.17	19.8807	14.8277	18.2939	17.5013	18.5894	15.2854	22.8016	1.29109	0.56847	0.46171	0.34406	0.199	0.13704	0.18143	0.19425	0.21422	0.20239	0.18873
			725.5567@11.89	12.2475	13.5923	14.3058	14.7175	19.1827	25.0428	10.3747	15.4471	12.8677	22.2795	21.1598	22.7408	24.4356	23.3413	23.7285	27.0686	26.8552	28.0554
			841.7158@19.03	22.802	18.683	41.5545	3.65697	2.70301	3.65496	20.8891	21.1843	17.3766	0.11228	0.11062	0.13497	0.11523	0.12143	0.11941	0.11713	0.11468	0.11417
			748.5267@12.08	138.961	145.79	202.419	79.817	88.6874	137.237	82.6964	97.7625	78.6888	0.04013	0.04421	0.06389	0.06992	0.06262	0.04603	0.0714	0.08894	0.10362
			690.5420@11.71	112.615	122.263	172.843	76.1726	70.8796	127.11	104.892	126.194	101.217	0.04908	0.03501	0.03197	0.05903	0.03432	0.02406	0.07075	0.07507	0.06416
			680.4798@12.17	18.2746	14.6915	16.9936	15.3842	15.6201	14.4664	19.1533	2.25006	0.95128	0.5185	0.2978	0.21461	0.18265	0.18829	0.20364	0.26753	0.26933	0.25527
			766.5365@11.86	116.004	130.948	171.594	86.633	94.444	139.513	81.3698	103.711	82.2751	0.11212	0.10477	0.12721	0.14039	0.12379	0.12518	0.13562	0.14884	0.12905
			1342.9275@12.16	19.1095	14.8025	16.9216	16.3363	17.7855	14.423	18.2938	0.39456	0.11975	0.14465	0.04044	0.02162	0.01653	0.01535	0.01512	0.0359	0.04678	0.04019
			535.5084@21.00	14.5048	12.2706	17.0193	9.90241	10.2122	9.6105	13.1254	13.9248	10.6918	0.00445	0.00264	0	0.00558	0.00488	0.00397	0.01787	0.02074	0.01988
			881.7553@21.23	14.3602	11.2569	13.7246	8.24803	9.3264	8.09421	11.3127	12.9413	9.73748	0.73809	0.9194	1.03199	0.98324	0.92639	1.07087	0.96624	1.08962	0.97795
			867.7776@21.84	13.1746	10.9763	13.3869	12.1854	13.1384	12.165	11.9198	16.041	11.0252	0.00999	0.00809	0.00811	0.01768	0.01383	0.01365	0.07654	0.07669	0.06569
			638.5720@15.25	107.238	86.5332	124.026	82.2289	51.9533	67.9997	75.9864	95.863	74.427	0.03643	0.03907	0.05346	0.04779	0.05423	0.04758	0.06337	0.05165	0.07702
			640.5881@16.70	109.69	86.0809	147.722	69.7766	36.2362	63.2518	51.3556	79.3929	66.0464	0.02424	0.0303	0.03193	0.02456	0.02811	0.02456	0.0384	0.03086	0.03018
			697.5889@21.79	2.12477	1.37677	1.5727	0.75105	0.74419	0.78696	1.49398	1.99823	1.34158	4.21821	5.04021	5.69997	4.78541	4.81851	5.57595	4.95509	5.62929	4.96126
			808.7749@21.49	67.2459	84.2749	123.618	112.686	115.667	197.888	52.6508	64.3379	54.2355	0.02778	0.02198	0	0.01961	0.02187	0.0253	0.08961	0.05229	0.06391
			701.5586@10.90	15.3552	12.8775	21.3017	8.29495	6.85035	7.48494	12.5261	14.6204	12.1203	0.29743	0.40469	0.43015	0.34201	0.33113	0.36038	0.37551	0.36638	0.29879
			700.5721@11.31	32.0672	33.2574	41.9886	30.3539	24.8158	27.3078	32.7582	43.3398	34.254	0.05828	0.05942	0.07374	0.05799	0.04589	0.06644	0.09188	0.11353	0.0812
			790.5371@11.41	79.566	84.0648	118.553	111.179	123.156	185.27	53.254	67.5825	54.7096	0.0775	0.09122	0.0965	0.09603	0.07619	0.09263	0.09757	0.12286	0.11688
			577.5190@15.24	14.604	11.1213	16.6334	9.144	9.32174	8.64751	10.0367	12.1115	8.97192	0.01819	0.01835	0.0228	0.02285	0.02039	0.01879	0.02906	0.03177	0.03533
			728.5573@14.04	76.984	84.8773	124.173	108.439	115.64	180.218	58.4381	67.8673	54.0024	0.05516	0.043	0.03533	0.05381	0.05079	0.06221	0.05872	0.09234	0.06152
			599.5033@10.16	17.255	15.4995	20.8136	5.86135	5.84545	5.67077	11.3288	12.356	7.72779	0.01427	0.01802	0.01379	0.01522	0.01366	0.01398	0.0177	0.02014	0.02021
			752.5577@14.06	103.923	115.618	167.113	50.6429	50.1017	83.4454	69.5943	79.8352	64.6177	0.13858	0.08901	0.14281	0.10823	0.11807	0.10083	0.14959	0.17309	0.15327
			619.6026@22.61	10.3373	8.68446	13.2171	10.4429	9.19923	9.46674	12.8724	11.6589	9.03051	0.02069	0.02761	0.01988	0.02022	0.02014	0.0183	0.02157	0.03088	0.03382
			1572.1893@13.88	89.5485	101.435	145.741	72.4788	68.9418	121.127	61.8145	76.5397	55.533	0.17199	0.11523	0.11166	0.16186	0.17596	0.13737	0.18674	0.22328	0.2269
			892.8692@22.64	10.7842	8.78824	14.1085	9.06204	8.20217	8.41805	14.2577	12.3473	9.47504	0.01512	0.01565	0.01236	0.01552	0.01236	0.0166	0.01668	0.02129	0.0189
			722.5536@11.27	57.0829	80.741	95.5908	66.3933	78.5782	120.75	64.9423	103.349	90.5244	0.17819	0.18838	0.19981	0.18865	0.17658	0.21828	0.27408	0.30353	0.23705
			785.6535@15.49	11.2097	8.41792	16.199	7.84021	7.70253	7.61685	11.7714	13.0281	10.4398	0.76884	0.79462	0.96931	0.76493	0.79738	0.83707	0.58285	0.59533	0.545
			841.7611@21.92	12.0758	9.29088	12.2252	9.02069	9.54032	9.14047	9.42568	12.6387	9.56916	0.02376	0.01042	0.02826	0.02363	0.02147	0.02709	0.07284	0.08251	0.0796
			429.2403@6.02	33.4979	25.8886	34.2603	22.0015	12.1775	20.235	11.8927	25.8991	21.3941	3.8736	2.96775	2.8295	4.25183	1.66233	3.49413	4.15143	4.73754	4.60755
			844.7376@19.99	13.6037	12.2595	16.6731	6.72244	6.89783	6.74702	9.79463	11.6909	8.42656	0.12333	0.12761	0.12397	0.1242	0.12416	0.13029	0.12471	0.12862	0.12436
			748.5847@14.45	74.7314	90.7563	127.806	96.0289	100.857	166.505	36.3091	46.0098	35.8016	1.07291	1.05652	1.11106	1.01089	1.16059	1.26152	1.2456	1.31404	1.32713
			682.5616@11.30	8.82995	8.99232	11.4693	8.06397	7.66908	7.73169	14.1827	14.748	10.7551	0.0163	0.02657	0.02407	0.02081	0.01516	0.02279	0.02659	0.03757	0.02617
			629.5498@12.67	14.4196	12.6001	16.1212	6.21309	6.3596	6.31238	11.4508	11.1433	7.05717	0.05853	0.0781	0.06189	0.06889	0.06115	0.05978	0.07342	0.07446	0.07097
			890.8137@20.80	11.4029	8.66492	11.5264	6.78763	7.22096	6.49187	14.0718	10.6509	7.94583	0.3314	0.67057	0.38035	0.37951	0.3958	0.3903	0.37973	0.35251	0.32517
			719.5736@21.08	0.3182	0.19497	0.23118	0.32414	0.35876	0.24624	0.31837	0.37887	0.28319	3.96577	4.8763	5.08145	4.54471	4.49576	5.11227	4.73729	5.29367	4.70376
			704.5569@14.00	55.8501	65.8842	91.6015	102.446	120.501	168.313	50.4798	58.4684	44.2319	0.40514	0.39336	0.39219	0.48056	0.44897	0.45782	0.48337	0.4774	0.45501
			956.8594@21.70	12.0119	9.98421	14.0418	5.73734	5.6343	5.9872	14.8918	11.8601	8.78261	0.06131	0.24894	0.06263	0.06596	0.07341	0.08379	0.0704	0.06281	0.05748
			450.3578@6.04	11.1314	8.92703	11.7076	6.57376	5.01929	6.2529	5.85723	8.7036	6.42874	0.89716	1.09364	0.91194	0.99902	0.64082	0.95279	0.82027	1.04705	0.9621
			958.8765@21.98	12.6087	10.6835	14.7675	5.77909	6.191	6.29596	10.739	12.1186	9.01727	0.01866	0.028	0.0246	0.01642	0.014	0.01504	0.01314	0.02845	0.02346
			950.8153@20.90	12.7163	12.6275	15.0066	5.1191	5.64517	5.71943	11.0303	10.6543	8.75488	0.04565	0.04363	0.04085	0.04586	0.06181	0.0632	0.0506	0.05032	0.05302
			722.5122@11.40	99.0174	103.526	152.669	28.3433	30.5771	47.5225	58.5093	74.6632	58.2988	0.00855	0.00611	0.0078	0.00837	0.0062	0	0.01017	0.02053	0.01845
			1494.1469@13.77	62.4288	76.6526	106.703	101.773	100.501	165.823	37.995	44.5559	35.0794	0.12493	0.08838	0.12334	0.13308	0.09842	0.1021	0.14669	0.16612	0.18097
			645.5579@21.70	2.62575	1.72991	1.9115	0.9044	0.98558	0.90784	1.69575	2.04976	1.34308	3.34961	3.31099	3.99521	3.04871	3.40583	4.0918	3.44753	4.23303	3.59098
			664.5275@11.44	67.3418	79.3118	110.823	49.1466	49.3862	83.3455	66.1168	79.9691	62.9256	0.01115	0.00992	0.00635	0.00997	0.009	0.01115	0.02511	0.02207	0.01564
			1576.2246@15.63	79.8102	97.7957	154.127	52.0413	47.4233	93.9964	46.0343	58.7584	45.6173	0.09359	0.09695	0.0845	0.09504	0.11274	0.10667	0.11158	0.11921	0.13204
			960.8936@22.42	10.9024	8.54231	12.8259	5.50012	6.09781	5.81827	9.61338	9.86579	6.93714	0.02713	0.06698	0.03239	0	0.01093	0.00941	0.02178	0.01145	0.02487
			853.7240@20.75	8.65973	6.43544	8.46946	6.3216	7.31278	5.97381	6.12096	7.30511	6.32998	0.72855	0.74241	0.87402	0.88288	0.87058	0.90895	0.88827	0.92214	0.85551
			645.5432@16.69	13.5823	9.12292	11.6928	7.87071	7.81253	7.29603	5.38779	8.98061	6.5887	0.01838	0.02137	0.02171	0.01903	0.01963	0.02121	0.02548	0.03212	0.02981
			918.8845@22.56	8.22311	6.8162	10.7361	8.79879	7.70594	8.10438	11.1862	9.84106	6.87511	0.00606	0.00603	0.00766	0.00195	0.00565	0.00465	0.0151	0.01199	0.00907
			907.7711@21.17	66.6325	80.789	106.154	42.827	53.2103	77.7718	42.3556	60.3616	49.2511	1.4059	1.27234	1.54415	1.67549	1.65729	1.76312	1.85281	1.62059	1.5665
			948.7979@20.24	11.0956	10.3697	15.1098	3.62375	3.89418	3.66562	12.8843	11.5605	6.74114	0.05276	0.11819	0.05641	0.05092	0.05501	0.05585	0.05693	0.04939	0.04331
			803.5430@6.02	68.0216	78.748	116.272	56.1698	29.1917	96.4574	23.0468	53.9747	45.6045	2.31966	1.5579	1.30702	2.69425	0.92692	2.13288	2.56587	2.80273	2.90381
			868.7375@19.75	11.6432	10.554	13.8555	5.34127	5.59486	5.5805	6.68394	8.09	6.15038	0.06863	0.06406	0.07148	0.07571	0.0698	0.07544	0.0763	0.07955	0.07186
			257.2261@22.31	6.48414	4.97169	7.05838	2.44578	2.32134	2.51736	5.07548	5.37943	3.93505	1.63018	2.13956	1.92519	1.9073	1.74023	1.90043	1.91186	1.84915	1.97764
			629.5500@15.22	11.9601	9.62047	13.7125	3.75536	3.29892	3.5699	9.1379	10.007	6.98826	0.0005	0.00195	0.00222	0.0017	0.00276	0	0.00614	0.01128	0.00608
			909.7871@21.64	10.5969	7.83619	12.0911	4.17837	4.90979	4.25162	8.4002	9.46313	7.35532	0.24125	0.24421	0.28328	0.24425	0.26729	0.2532	0.29007	0.32563	0.27859
			369.3513@11.16	9.78941	7.35978	13.2084	2.29777	2.29599	2.41179	7.33638	8.17195	6.78945	0.60831	1.11432	0.91599	0.84501	0.5807	0.96139	0.85956	0.97122	0.63606
			976.8290@20.76	10.0603	8.73756	11.3765	3.83771	3.6837	3.76286	14.8578	9.92617	7.00766	0.06186	0.16778	0.07355	0.06488	0.07308	0.07408	0.06644	0.06314	0.05309
			879.7392@20.77	9.12007	6.69531	8.54698	4.76169	5.469	4.60804	6.17629	7.53466	6.37074	0.59109	0.57588	0.70918	0.69844	0.6603	0.70442	0.7093	0.73772	0.68059
			774.5417@12.14	56.5762	60.5628	80.0584	84.8351	87.8971	138.487	33.8699	42.1522	33.9369	0.05058	0.04855	0.04362	0.0494	0.04994	0.04413	0.04931	0.04762	0.0461
			855.7397@21.24	20.6524	16.4973	20.3499	17.0156	16.6941	15.8976	9.73539	14.0209	11.7305	2.57146	2.10219	2.98191	3.40588	2.6932	3.33016	3.26802	3.29838	3.26062
			203.0523@1.13	0.27165	0.61095	1.11187	0.75042	0.44002	0.96906	0.44386	0.6374	0.70164	18.4797	20.692	17.486	18.2828	21.2355	7.56853	8.57095	7.80046	9.5655
			934.8783@22.49	9.32621	7.58069	11.3115	5.11627	5.75692	5.73179	9.1333	8.97414	6.00723	0.03419	0.06473	0.04046	0.02863	0.03966	0.03835	0.04436	0.02587	0.03737
			383.1402@12.17	10.1763	7.65776	9.40361	8.91882	9.14068	7.12284	11.6869	0.55905	0.21307	0.21126	0.14625	0.08962	0.06906	0.08856	0.08354	0.10135	0.11076	0.10262
			509.4926@21.52	7.94142	6.41178	9.77213	6.68802	6.8474	6.70599	8.00747	8.34867	6.28101	0.01509	0.01285	0.01508	0.01558	0.00754	0.01627	0.02446	0.02481	0.02014
			607.3907@12.16	63.6733	70.7563	86.621	83.3481	91.595	131.463	51.7334	4.57154	2.85772	1.09384	0.47352	0.36786	0.34302	0.35823	0.38778	0.52217	0.49938	0.53085
			740.5216@11.84	64.4435	71.1817	95.6217	37.8513	41.6787	66.3068	41.9408	54.6459	42.5947	0.03665	0.05638	0.06095	0.10177	0	0.10425	0.06229	0.06926	0.1097
			549.4877@20.16	8.87017	7.13837	9.95629	6.06527	5.73948	5.68418	7.8317	8.77803	5.65594	0.02305	0.02031	0.02601	0.02697	0.02088	0.02159	0.0249	0.02004	0.01958
			794.6860@17.36	29.6486	62.1709	70.4412	57.5134	47.8113	88.353	57.4203	63.6307	54.6303	0.03974	0.03642	0.03495	0.0448	0.04286	0.04101	0.05061	0.04752	0.05015
			773.6544@16.81	8.48387	7.03711	14.3959	3.86421	3.12243	3.70114	6.76139	7.89215	6.5406	0.55831	0.57445	0.65767	0.58684	0.6044	0.63597	0.59298	0.59979	0.58274
			916.8297@20.77	8.15627	6.26912	8.32281	4.10861	4.19054	3.91133	9.46915	8.56997	6.14117	0.24933	0.38755	0.2789	0.25252	0.29439	0.27956	0.27773	0.26862	0.23288
			916.8315@21.40	10.3181	8.4239	11.4249	3.14033	3.44654	3.22116	7.7216	9.07044	6.72703	0.05887	0.09795	0.08129	0.06732	0.07018	0.0642	0.07487	0.08189	0.06551
			826.5725@15.85	4.63237	3.28173	5.19323	5.07084	5.08026	4.71023	3.8438	4.73713	4.25991	1.34131	1.5954	1.71679	1.41666	1.62196	1.68059	1.42031	1.4586	1.38017
			945.8094@17.75	51.5325	55.8821	63.5631	93.1031	109.896	155.542	29.6409	2.52849	1.8926	0.31428	0.28062	0.40088	0.34566	0.35224	0.41468	0.43192	0.52521	0.43496
			833.6504@15.97	39.1255	39.4069	48.5401	37.903	44.6239	63.836	20.4865	32.2668	25.4511	3.77824	3.62619	4.21848	4.12933	4.30072	4.44592	4.51521	4.45018	4.69525
			807.6350@16.22	49.8391	51.357	66.2433	24.562	26.1287	40.4707	23.6619	38.5992	31.1346	3.35064	3.27389	3.65446	3.59988	3.72551	3.87463	3.98283	3.9314	4.05202
			1324.1897@22.21	3.9352	2.60599	3.32364	1.95741	1.94009	1.8535	3.14422	3.3191	2.68271	1.65009	2.06099	1.98687	1.97807	1.87425	1.86255	1.79903	1.85094	1.91161
			923.8271@17.76	9.43193	8.12879	10.6318	7.13713	7.01087	7.10367	7.50166	0.3937	0.2834	0.01408	0.01988	0.02083	0.01619	0.0155	0.0164	0.0174	0.02806	0.01926
			1325.9005@12.15	24.514	18.331	21.5324	24.1211	21.0186	17.2546	14.7396	0.25139	0	0.16408	0.02968	0	0.00862	0.0084	0	0.03868	0.03499	0.04198
			868.6774@17.49	53.5898	65.5245	96.0099	45.2283	40.2639	78.8975	31.2073	41.482	33.4418	0.04325	0.04195	0.05166	0.04574	0.04231	0.04268	0.05007	0.05156	0.05378
			939.8213@13.45	8.3985	6.49816	7.66261	7.96805	8.50498	7.00806	8.65307	0.40888	0.24415	0.01852	0.02889	0.0248	0.01903	0.01847	0.02271	0.02229	0.02632	0.02045
			974.8141@20.43	8.84154	7.65482	10.0542	3.51774	3.29252	3.4487	7.96856	7.20916	5.25624	0.05489	0.1148	0.06517	0.05549	0.06596	0.06323	0.0593	0.05295	0.05445
			794.5681@13.37	43.1754	43.7704	57.1623	70.0216	79.7255	120.152	23.3303	30.5856	20.0334	0.39747	0.42951	0.46335	0.47529	0.48187	0.47944	0.52114	0.52687	0.48284
			575.5030@10.32	8.09907	6.50928	9.96301	5.18298	4.76868	4.84158	6.4777	6.4407	4.39228	0.00645	0.01116	0.00855	0.00939	0.00832	0.01063	0.01459	0.01383	0.0143
			610.1840@11.98	3.53527	2.17088	3.12835	2.7391	2.70818	2.14462	4.03692	4.06482	2.83624	1.91774	1.77035	1.25307	1.63404	1.21106	1.55721	1.25794	1.5776	1.69405
			883.7715@21.71	7.2708	5.73454	8.27159	4.42486	4.56534	4.32935	5.16816	5.94295	4.31818	0.26936	0.31689	0.33842	0.29589	0.2931	0.37636	0.34633	0.37205	0.3479
			736.5412@12.17	10.3634	8.127	4.63124	15.157	18.4424	22.3148	186.551	2.40695	0.30825	5.33388	5.48165	2.63092	1.31866	4.04399	3.13513	2.46145	1.95649	1.82532
			978.8447@20.96	7.96198	6.92159	8.64887	3.12945	3.24379	3.01941	9.70798	7.62274	5.56706	0.03458	0.14578	0.04752	0.04411	0.047	0.04263	0.04278	0.03131	0.03476
			549.4877@20.73	7.51193	6.08294	8.71617	4.87951	5.09689	4.77899	5.75911	6.26331	4.53633	0.06514	0.06284	0.07078	0.07128	0.07194	0.07509	0.07259	0.0782	0.07792
			287.2731@22.31	4.56041	3.38107	5.03032	1.79053	1.68654	1.79462	3.5404	3.8851	2.84638	1.22303	1.72208	1.46847	1.42086	1.30867	1.44589	1.47751	1.37068	1.58289
			862.7829@20.26	6.64037	5.21962	6.68769	4.4949	4.77509	4.31209	8.82835	6.83695	4.12439	0.12772	0.29278	0.1555	0.12368	0.13623	0.14539	0.12454	0.10862	0.09555
			880.5842@10.35	44.8911	58.1126	77.2064	60.8415	59.1021	105.137	22.1906	29.2384	21.686	0.01229	0.01179	0.01705	0.01463	0.01516	0.00933	0.01719	0.01866	0.01704
			575.5032@20.70	8.01236	6.91778	9.35778	3.77721	3.75295	3.52592	5.92406	7.07943	5.14014	0.04816	0.0474	0.04631	0.04615	0.04645	0.04751	0.05351	0.05796	0.04644
			814.5599@12.65	51.0238	72.2984	88.5901	37.3589	36.9267	63.7001	33.2396	37.7222	26.1437	0.09341	0.1145	0.09678	0.10691	0.10565	0.10728	0.1247	0.12231	0.13263
			810.7903@22.00	6.24146	5.51408	8.02342	4.25269	4.48771	4.68254	6.15504	6.07219	4.7377	0.00355	0.00404	0	0.00707	0.00324	0.00587	0.01261	0.01453	0.01305
			441.1884@2.09	8.53854	6.53942	10.1758	7.09004	5.28129	6.34643	5.99399	0.97609	0.49707	0.03774	0.04491	0.04573	0.03949	0.03591	0.04461	0.02974	0.03776	0.04055
			629.5499@12.29	7.31527	5.8359	8.37252	3.59912	3.35806	3.144	7.87931	7.5963	5.16928	0.08051	0.09258	0.08386	0.08211	0.08087	0.07594	0.0835	0.10049	0.08454
			279.1591@6.02	6.85907	5.70292	8.32741	3.2948	2.4283	3.33378	5.27954	5.87006	4.20822	0.36577	0.49166	0.40777	0.42536	0.35312	0.43482	0.39425	0.44968	0.41578
			972.7986@20.01	8.63838	7.76792	9.75148	3.11667	3.10825	3.16745	5.20159	5.91152	4.24177	0.03637	0.0567	0.03823	0.03692	0.03773	0.0394	0.03576	0.03547	0.03226
			886.7844@20.62	7.96749	6.66907	9.11936	3.03252	3.00094	2.96985	5.41324	6.12651	4.66333	0.1234	0.16101	0.13961	0.13505	0.12683	0.13962	0.13432	0.12788	0.12562
			547.4719@19.18	7.21911	5.77705	8.37677	4.32125	3.6421	4.11216	4.75316	4.36755	2.23744	0	0.0008	0.00128	0.00158	0	0.00062	0.00164	0.00194	0.00166
			203.1794@22.31	4.34214	3.08794	4.66518	1.58443	1.58027	1.5932	3.39548	3.50593	2.57991	1.10767	1.4634	1.37891	1.26195	1.10747	1.35095	1.2981	1.206	1.37773
			816.5898@12.52	39.9663	44.9679	61.5173	34.6379	32.0098	56.152	26.3627	34.0464	28.2476	1.2376	1.22006	1.29881	1.30236	1.27146	1.30872	1.53306	1.39865	1.48882
			818.6046@14.35	39.8015	44.1474	59.9666	23.9397	23.2953	40.804	26.4199	36.578	28.1419	1.70472	1.68764	1.94361	2.01123	1.87447	1.97028	2.14706	2.14547	2.146
			766.6553@15.96	24.1763	42.4197	50.809	36.1051	33.6169	57.2992	47.4669	52.1648	42.4593	0.01223	0.01682	0.02001	0.02252	0.01682	0.02096	0.03235	0.04207	0.03729
			601.5185@10.68	6.92547	5.82686	8.17279	4.36602	3.98373	4.1421	5.6282	5.714	3.78549	0.01625	0.02049	0.01528	0.01727	0.01278	0.01705	0.01678	0.02417	0.01752
			551.5035@21.30	31.827	30.001	42.3068	44.3148	26.5703	39.5568	23.7251	31.0063	26.4074	1.17483	1.1983	1.33861	1.34469	1.43181	1.43661	1.47039	1.09299	1.2958
			679.5482@8.36	8.70761	6.51696	8.88566	5.26056	5.28234	5.10173	7.07237	0.52273	0.31725	0.01795	0.0279	0.02171	0.02009	0.01521	0.02041	0.02391	0.03007	0.02327
			754.5720@12.41	47.365	55.1221	73.4312	23.1848	19.771	36.6118	38.8127	46.9975	37.0014	0.06734	0.05219	0.08053	0.07184	0.07007	0.06293	0.06256	0.05784	0.07121
			914.8155@21.06	7.34605	6.18228	8.43913	2.81804	2.95542	2.65194	5.4573	6.09819	4.72296	0.09824	0.21793	0.12315	0.10037	0.10522	0.12783	0.10654	0.09543	0.09144
			605.5503@12.94	7.73369	6.23005	10.159	2.46812	2.65822	2.27429	7.79912	5.26813	4.37584	0.02641	0.03433	0.03086	0.02847	0.0251	0.02624	0.03102	0.03409	0.02951
			659.5733@21.97	1.45784	1.0066	1.14965	0.41799	0.48131	0.44255	0.74353	1.0808	0.78373	1.83714	1.68611	2.47533	2.17451	2.15461	2.31288	1.83975	2.54074	2.29297
			828.6826@19.26	34.6956	43.6312	68.5479	56.3978	47.773	43.2779	22.9578	31.997	22.4584	0.04057	0.04753	0.04021	0.0457	0	0.04424	0.08296	0.05348	0.0636
			690.5078@11.69	27.6278	30.9665	41.376	55.422	60.0638	91.5255	20.2592	24.4167	19.0181	0.00592	0.0046	0	0.00741	0	0.0036	0.00883	0.01074	0.00997
			579.5350@16.70	7.29782	5.84098	8.56896	5.16695	4.24609	5.06672	3.98015	1.93223	1.63718	0.1058	0.15889	0.13286	0.10689	0.14301	0.19047	0.12429	0.13182	0.14321
			905.7558@20.87	35.4023	41.5205	52.4795	30.2315	34.4782	48.5957	19.8924	28.545	25.0676	1.68147	1.36339	1.98083	1.95189	1.95286	2.10951	2.11946	1.92916	1.92855
			233.2262@22.28	3.79121	2.83275	4.26136	1.52327	1.60833	1.49701	3.10771	3.21613	2.29259	1.11674	1.43188	1.32486	1.19703	1.11156	1.27647	1.20654	1.17264	1.36763
			842.7206@19.44	7.56638	6.62117	8.98309	2.28032	2.24128	2.31675	6.07449	6.44433	4.61054	0.05236	0.05015	0.05188	0.05077	0.04811	0.05061	0.05306	0.05721	0.05153
			878.5856@15.93	5.65922	4.76515	4.2276	11.6489	15.5568	18.1915	4.01695	5.55419	4.47834	6.87493	7.25357	7.99944	7.58545	8.04387	8.45597	8.32012	8.15673	8.16289
			878.5860@15.92	5.65238	4.742	4.35068	11.5883	15.4552	18.211	4.11063	5.53164	4.40676	6.85984	7.24289	7.98318	7.56857	8.01464	8.44315	8.31112	8.14858	8.14779
			1596.1919@13.94	44.6461	55.1664	72.8109	28.5227	29.5569	51.9186	27.6676	33.753	25.9207	0.25774	0.19494	0.17755	0.23843	0.24074	0.18904	0.28268	0.30727	0.2969
			1019.9510@22.24	3.77524	2.87151	4.23656	1.75586	1.63458	1.69246	3.29032	3.35762	2.50087	0.9854	1.2406	1.10505	1.18608	1.02231	1.08704	1.05924	1.21692	1.14879
			888.7990@20.28	5.98724	4.41209	5.58676	3.47181	3.4068	3.18962	7.1414	6.08535	3.81028	0.13724	0.30353	0.16172	0.14016	0.16111	0.16759	0.14094	0.12819	0.10718
			621.6191@23.14	5.64678	4.51359	7.8995	3.20032	3.11401	3.44928	6.73149	5.75256	4.87664	0.03497	0.03725	0.03744	0.03718	0.0294	0.03943	0.0392	0.04233	0.03382
			294.2063@1.69	7.39734	6.75295	10.0003	5.02594	4.58439	5.05342	4.89258	0.22909	0.10732	0.02638	0.02336	0.02292	0.02347	0.01858	0.01749	0.0222	0.02022	0.02721
			918.8475@21.84	6.74282	5.85922	7.91824	2.49154	2.62698	2.567	5.5661	6.28383	4.5919	0.04475	0.07471	0.0631	0.043	0.04195	0.04255	0.05633	0.07347	0.04639
			570.5469@11.12	4.06904	3.75933	4.13111	2.82064	2.78101	2.59228	2.65371	2.86961	2.96943	4.40627	4.65257	4.37514	5.42504	3.61866	4.8053	5.70477	5.97307	5.19504
			549.4880@19.65	5.80468	4.26354	6.37687	4.07826	4.18433	4.45626	4.82907	4.57415	2.78811	0.00256	0	0.00167	0.00162	0.00147	0.00171	0.00248	0.00238	0.00171
			653.5495@11.66	6.16546	4.68898	5.91637	4.37839	4.17567	4.23051	5.0179	4.96567	3.22685	0.02883	0.04035	0.03038	0.03231	0.02885	0.03305	0.03691	0.03871	0.03211
			1272.1590@22.47	1.87929	1.17717	1.78774	0.49199	0.57026	0.66087	1.38335	1.70712	1.06359	1.48318	1.98564	2.09905	1.90232	1.6253	2.04752	1.77438	1.25153	1.9788
			839.7466@21.44	4.49686	3.47606	4.28999	5.4984	5.60307	5.43602	4.20609	4.94499	3.71962	0.00814	0.00863	0.01181	0.00956	0.01526	0.01195	0.05538	0.03736	0.04478
			577.5180@16.65	6.55624	5.01368	6.99686	4.1344	3.66838	4.07473	4.27572	4.52657	3.62292	0.0095	0.01256	0.01012	0.00421	0.00463	0.00586	0.02019	0.02459	0.02248
			219.2106@22.29	3.76956	2.65605	4.19408	1.39438	1.34568	1.43015	2.90477	3.13499	2.28945	0.95021	1.30889	1.20465	1.10714	0.99736	1.11635	1.10121	1.05265	1.18238
			660.6652@19.16	37.4943	18.7254	40.4158	1.35584	1.44776	1.75207	14.5681	13.889	9.82344	0.00999	0.00724	0.00678	0.00429	0.00433	0.00519	0.00813	0.00812	0.00836
			822.6570@16.25	4.91595	3.72645	5.33824	3.76789	3.55717	3.81434	4.82848	5.8484	4.071	0.13799	0.16847	0.16137	0.15306	0.15619	0.15851	0.16306	0.16986	0.16717
			400.3417@2.86	6.98377	4.84642	8.02378	1.64632	1.71529	1.86842	7.15889	7.62628	4.08828	0.03839	0.05538	0.04505	0.04887	0.05722	0.05023	0.06686	0.06811	0.06461
			944.8990@22.53	11.1142	8.93525	13.4351	13.5961	11.1151	13.5348	11.7488	11.1314	8.54539	0	0.0085	0.00574	0	0.00619	0.00562	0.0044	0.01875	0
			383.3667@22.44	2.85553	2.31711	3.55848	0.99149	1.00027	1.04336	2.38606	2.66553	1.76151	1.20283	1.69567	1.39596	1.25942	1.19457	1.43727	1.25813	1.14078	1.36407
			830.5665@12.34	9.27696	10.1701	10.0261	11.1432	11.9889	16.948	4.93624	8.32829	6.50637	6.18216	5.87105	6.18721	6.43201	6.35415	6.62966	7.47257	7.43795	7.65015
			726.5047@10.62	28.5763	30.4532	40.0724	45.0098	58.0063	74.6537	19.7938	33.0002	27.9487	0.02375	0.02248	0.02189	0.02903	0.01841	0.02974	0.04998	0.05052	0.04479
			726.5048@10.63	26.3209	27.2421	35.7694	43.8508	56.2537	72.3893	18.865	30.7536	26.2329	0.0235	0.02229	0.02186	0.02907	0	0.0298	0.04998	0.05037	0.04451
			629.5488@16.52	5.98049	4.19928	5.6563	3.66857	3.21337	3.63194	3.66081	6.68663	4.86824	0.00229	0.00207	0.00266	0.00083	0.00191	0.00201	0.0112	0.01252	0.01193
			912.7996@20.76	6.52798	5.43734	7.01842	2.42419	2.38727	2.53921	4.50126	5.20604	4.00875	0.10362	0.16897	0.11083	0.11299	0.11731	0.11577	0.11105	0.09935	0.10375
			778.5362@9.81	45.3296	57.3897	69.892	26.8434	24.1877	49.6619	21.653	30.5606	21.0185	0.01332	0.01451	0.01435	0.01347	0.01348	0.01111	0.027	0.017	0.01891
			910.7841@20.38	6.89645	5.91973	7.79964	2.44729	2.28232	2.36777	3.86182	5.05319	3.69564	0.06851	0.07974	0.07244	0.07052	0.0718	0.07473	0.0695	0.07421	0.06718
			766.5380@12.36	35.678	39.452	54.3908	32.3867	34.7084	54.2578	24.9741	27.6454	20.9096	0.01541	0.02774	0	0.02271	0.01196	0.0271	0.02486	0.02076	0.03229
			866.8529@22.78	4.63039	4.11819	6.3346	3.02869	3.16954	3.25558	6.10495	5.72618	4.29543	0.00688	0.00726	0.0075	0.00908	0.00716	0.00812	0.01362	0.01282	0.00771
			920.9003@22.96	4.24555	3.76326	6.29819	3.4692	3.34988	3.72703	5.9605	4.79856	4.04763	0.01056	0.0188	0.01253	0.00879	0.01074	0.00932	0.01182	0.01288	0.00938
			748.5277@11.50	35.1512	37.3668	52.6397	26.6737	30.1097	46.0859	20.744	26.656	20.8302	0.00227	0.00478	0	0.00257	0.00306	0	0.0055	0.0124	0.00737
			367.3184@7.70	6.01088	4.5912	7.8177	2.07017	1.74196	2.23362	5.73292	4.99033	4.58106	0.04039	0.0539	0.04332	0.01372	0.01267	0.02339	0.09208	0.11408	0.09616
			946.9155@22.90	21.9657	28.9098	43.2535	42.6448	43.1938	78.811	33.7487	25.5438	21.0771	0.03049	0.03243	0.03201	0.01459	0.03371	0.01723	0.0406	0.02406	0.02602
			929.7552@20.64	5.34209	4.21906	4.66306	2.67387	2.99652	2.65916	3.08872	4.42319	3.30172	0.28356	0.26575	0.34324	0.33171	0.32181	0.3469	0.3498	0.35361	0.33269
			946.8778@21.62	5.69374	4.18567	5.86985	2.50537	2.82961	2.50394	5.59913	5.33465	4.08402	0.05553	0.08436	0.04966	0.04847	0.03805	0.06171	0.05729	0.07121	0.05025
			229.1949@22.31	21.0779	22.2785	33.6655	12.4468	12.1151	21.8818	13.0829	15.4437	12.3434	3.46018	3.56732	4.37873	4.02393	3.91438	4.34924	4.40159	3.7427	4.12256
			827.7087@20.78	10.8442	8.25361	10.2494	12.651	11.8545	10.6084	5.31613	7.39974	6.7621	1.30625	0.91137	1.40075	1.52446	1.23691	1.46796	1.54403	1.57528	1.49324
			666.6029@16.64	31.1041	25.5506	41.7086	19.7971	9.89075	17.2753	17.9623	26.8838	22.0038	0.00259	0.00541	0	0.00618	0.00316	0	0.00614	0	0.0052
			273.2574@22.31	3.32146	2.38099	3.54981	1.17974	1.2107	1.25288	2.55663	2.81194	1.94019	0.92031	1.10497	1.13062	1.02821	0.90973	0.98371	0.96586	0.91663	1.08285
			607.5662@17.95	4.71073	4.50532	5.04061	3.24496	3.05213	3.00366	6.00955	1.34841	0.96877	0.27709	0.43353	0.32507	0.25469	0.39657	0.50855	0.29634	0.35005	0.35951
			313.2887@22.32	10.7264	7.32451	11.3465	3.98374	3.37402	3.85228	5.11038	7.33432	5.44201	2.41382	2.2059	2.61624	2.68597	2.02698	2.3681	2.66794	2.40447	2.97849
			714.5429@11.41	31.8379	36.5179	56.2968	22.5215	24.5213	38.9148	27.2935	33.8511	27.1123	0.02319	0.02871	0.01652	0.02646	0.01609	0.02623	0.05609	0.03898	0.03282
			776.5581@13.61	36.2841	36.4389	50.8754	29.4478	31.5376	50.116	22.6956	27.3568	21.7641	0.02489	0.03739	0.03333	0.03082	0.02874	0.03067	0.03144	0.02008	0.03691
			964.8306@20.41	5.62721	4.3107	5.01297	2.528	2.59014	2.37987	4.23879	5.35542	3.48963	0.07516	0.11351	0.08112	0.07371	0.08155	0.08255	0.08087	0.07129	0.07051
			619.5276@16.71	4.25622	3.15653	3.73408	4.82234	4.93866	4.35934	1.60037	1.08843	0.80815	0.25158	0.38843	0.31975	0.25422	0.34698	0.44782	0.28438	0.32405	0.32556
			647.6335@22.95	3.52324	3.12083	4.98279	3.98736	3.93142	4.24309	4.28834	3.85779	3.06965	0.02289	0.02655	0.02761	0.01883	0.01897	0.02347	0.02368	0.0243	0.01893
			1194.8178@11.06	32.6888	37.6512	51.3733	47.7513	46.8587	69.7211	26.0535	2.30049	1.28086	0.21492	0.15255	0.15793	0.21982	0.13256	0.16602	0.13935	0.19596	0.22334
			651.5344@11.28	28.9239	24.4762	34.0653	31.423	16.7788	27.2228	20.5808	26.3799	21.7911	0.20006	0.26473	0.24356	0.19975	0.20056	0.24007	0.25505	0.24687	0.23808
			836.7677@20.48	4.21033	3.1315	4.34394	3.28133	3.49248	3.0377	5.40503	3.99755	2.49927	0.09637	0.17362	0.11628	0.10284	0.12183	0.12514	0.09865	0.11171	0.09842
			647.5587@17.97	2.74705	2.19196	2.13563	3.03226	3.21436	2.86839	2.05001	0.78104	0.63645	0.58352	0.99875	0.74802	0.59249	0.90232	1.16036	0.67281	0.77013	0.79164
			897.8239@22.68	4.00384	2.91192	4.53816	2.92358	2.52865	2.64083	3.70357	6.6916	4.7402	0.01026	0.00945	0.01257	0.0129	0.00965	0.01452	0.01912	0.02603	0.02256
			648.6293@17.38	21.0068	13.0045	22.2392	7.42744	5.57782	7.02456	10.683	11.1774	8.37221	0.01872	0.02106	0.01585	0.01432	0.01447	0.0119	0.03346	0.03645	0.03307
			700.5270@12.75	25.46	29.887	42.6099	31.4822	35.713	52.0857	20.8469	23.3499	17.8116	0	0.00922	0.009	0.01094	0.00835	0.00374	0.01227	0.00887	0.00677
			966.8450@20.57	4.97694	3.70807	4.74499	2.36059	2.39939	2.14311	3.94271	4.70931	3.45064	0.11679	0.16927	0.1321	0.11471	0.12874	0.12136	0.12382	0.11787	0.10903
			980.8607@21.45	5.10707	4.36871	5.69426	2.13087	2.03886	2.21528	5.06103	4.62573	3.25269	0.02232	0.05563	0.0376	0.03024	0.02328	0.04248	0.03909	0.02429	0.01156
			903.7406@20.63	3.74163	2.91452	3.17123	2.40391	2.64294	2.36055	1.85432	3.02717	2.49507	0.42904	0.3989	0.5169	0.494	0.52286	0.52297	0.52472	0.53795	0.4896
			931.7713@21.01	26.5827	33.9204	41.3474	22.5161	23.5822	37.09	15.8177	21.5785	19.0418	0.95957	0.74034	1.09801	1.11534	1.06295	1.20269	1.27674	1.05487	1.13758
			551.5032@15.23	24.135	20.5372	32.6722	41.8913	24.637	37.4573	13.054	14.007	13.0994	0.17273	0.20027	0.20199	0.18357	0.24111	0.26618	0.21096	0.20686	0.25629
			856.5834@13.60	0.42425	0.66881	0.32484	1.40559	1.77747	1.76468	0.34901	0.93009	0.35483	6.26938	6.15548	6.77614	7.16149	6.68137	6.94733	7.3724	7.65492	7.66331
			858.5980@14.22	2.18015	2.39837	2.5808	3.01083	4.27322	5.02491	1.71517	2.49412	2.03279	5.88292	5.56809	6.27534	6.43362	6.1588	6.56414	7.02986	7.06768	7.21435
			688.5269@11.20	27.2545	32.9817	47.192	26.4677	26.0693	46.5401	22.3064	27.8081	21.7512	0.01639	0.02948	0.02646	0.02498	0.02257	0.03836	0.02639	0.03225	0.02761
			970.7839@19.75	6.10267	5.36211	6.81626	2.0786	2.02937	2.1356	2.91708	3.48432	2.59761	0.01981	0.02454	0.01852	0.02048	0.01793	0.0209	0.01861	0.02143	0.02154
			927.7401@20.42	30.1257	31.9903	36.1716	25.1496	28.6862	40.4304	10.2717	23.6792	19.6127	0.77763	0.55308	0.83202	0.88797	0.88291	0.93794	0.99514	0.9114	0.9068
			827.7011@18.13	4.75009	3.84991	8.9872	1.63665	1.52819	1.70809	4.32141	4.50995	3.80843	0.17315	0.16629	0.20285	0.17582	0.18681	0.19195	0.17544	0.18046	0.17142
			938.8145@20.17	4.47621	3.55198	4.24166	2.62151	2.64987	2.41193	4.11339	4.49561	2.67614	0.11294	0.18416	0.11493	0.10306	0.12142	0.12325	0.10361	0.1139	0.09147
			936.7996@20.41	5.68426	4.92337	6.45493	1.72181	1.6571	1.75932	3.54679	4.35798	3.15009	0.02946	0.04323	0.03614	0.03458	0.03235	0.03461	0.03112	0.03245	0.03135
			874.6553@17.78	32.6419	46.1288	69.0892	12.8651	12.3676	22.7616	25.8371	25.9134	19.186	0.05129	0.04523	0.05054	0.03443	0.03815	0.04676	0.04523	0.04255	0.04285
			798.5407@14.01	0.83665	0.50067	0.62804	1.06549	1.31107	1.04152	0.76382	0.85689	0.74277	1.11411	1.48811	1.35534	1.23028	1.24394	1.33505	1.3189	1.45919	1.28967
			723.5405@10.44	19.2552	18.0185	21.5133	13.8627	18.2277	22.1832	12.4131	21.7361	19.0268	2.10404	2.04465	2.1325	2.25807	2.24948	2.35083	2.38818	2.41524	2.44887
			715.5744@11.24	4.31006	3.41509	6.93721	2.26737	1.94639	2.25072	3.96127	4.21434	3.42839	0.15487	0.19686	0.19993	0.17189	0.14854	0.18781	0.16195	0.19026	0.14935
			365.3027@5.52	4.23086	3.29762	5.40712	2.13345	1.31009	2.05027	4.04853	3.94719	3.39969	0.09069	0.10541	0.08485	0.05322	0.04349	0.08441	0.14378	0.18139	0.16616
			609.5804@17.82	4.42921	3.86765	6.148	1.62019	1.32845	1.69728	3.94473	4.58989	3.53665	0.02466	0.03419	0.03124	0.02266	0.01532	0.04648	0.02301	0.03174	0.03162
			426.3575@3.00	5.19269	3.50716	6.11738	1.26675	1.37274	1.48174	4.673	4.81364	2.25817	0.05889	0.09046	0.07995	0.0853	0.09308	0.08348	0.08637	0.0867	0.08757
			851.7083@20.29	3.51226	2.57851	2.89321	2.48563	2.99321	2.46397	1.89531	3.35764	2.38447	0.27063	0.26794	0.32385	0.30123	0.30547	0.32332	0.31175	0.33408	0.29743
			884.7687@20.37	4.76209	4.15067	5.50355	2.03872	1.94221	1.98601	2.91053	3.54707	2.57354	0.08025	0.08934	0.08542	0.08336	0.08319	0.0882	0.07936	0.08326	0.07573
			285.2574@22.32	2.58327	1.86484	2.7112	1.00134	0.97196	1.03707	2.16299	2.11631	1.61254	0.70359	0.91454	0.84366	0.75732	0.69957	0.81816	0.81584	0.77717	0.88715
			904.5901@11.66	4.12343	3.91732	4.71945	2.21493	2.30967	2.28023	4.17208	4.22246	2.72728	0.01172	0.0167	0.01321	0.01432	0.0135	0.01392	0.01194	0.01451	0.01688
			914.8143@20.48	4.01244	3.00126	3.80157	2.36105	2.09697	2.08102	4.03652	4.12073	2.57427	0.13455	0.19396	0.16687	0.13454	0.16213	0.16005	0.14866	0.15706	0.13017
			716.5206@10.24	26.7024	31.0168	49.1593	25.1162	26.7326	43.5876	15.9793	22.4605	16.8495	0.0063	0.00327	0.00254	0.0029	0.00285	0.00299	0.00678	0.00874	0.00572
			689.5633@22.21	1.43174	0.84343	1.52005	0.90126	0.889	0.88969	1.17744	1.39585	1.28877	1.07932	1.16718	1.54013	1.25333	1.19451	1.29033	1.16117	1.05419	1.28328
			628.6025@15.79	4.87506	3.18429	5.15515	1.91727	1.78435	1.88289	4.39754	4.41005	3.07008	0.00699	0.00661	0.00224	0.00527	0.00281	0.00463	0.01984	0.01763	0.02037
			809.6530@14.42	22.5401	28.5253	37.0976	18.1898	20.1536	29.5062	14.714	18.8893	14.1739	1.06768	1.0335	1.16749	1.20963	1.15243	1.21339	1.27102	1.28113	1.28686
			687.5475@21.77	0.14601	0.07708	0.03613	0.07358	0.05844	0.07449	0.0712	0.09464	0.07289	1.63537	1.5606	2.15958	1.56595	1.75495	2.17508	1.52291	1.66768	1.45623
			940.8294@20.63	3.96015	3.09234	3.64785	2.25806	2.24264	2.18764	3.28784	3.76076	2.48063	0.15374	0.20327	0.17035	0.14873	0.16821	0.16783	0.17227	0.16412	0.15121
			923.8391@22.59	19.4637	21.4053	36.4076	27.6688	24.2724	45.406	15.3322	25.7923	20.3022	0	0.01361	0.01573	0.02816	0.02773	0.02283	0.02196	0.03931	0.02781
			719.6519@21.44	1.71625	1.24933	1.77871	0.41763	0.37923	0.39745	1.85417	1.55473	0.95585	0.61375	4.40086	1.02847	0.78832	1.05204	1.03757	0.72604	0.44798	0.43579
			942.8459@20.94	4.04517	2.98602	3.61009	2.07435	2.07166	1.94237	4.04896	3.63112	2.79222	0.14204	0.21529	0.16213	0.14166	0.1434	0.1474	0.1615	0.14991	0.13827
			577.5190@13.11	4.00149	2.9406	3.84386	2.80494	3.16938	2.8328	3.6292	3.339	2.49909	0.01162	0.00991	0.00784	0.00803	0.00829	0.00666	0.00832	0.01292	0.01247
			982.8750@21.59	4.13897	3.34261	4.68385	1.87945	1.81175	1.9811	5.11013	3.921	2.95345	0.00568	0.0712	0.01075	0.02329	0.01489	0.01458	0.00988	0.00782	0.01056
			792.6698@15.79	11.7028	19.5311	20.5222	28.0473	25.7349	42.7133	21.1225	24.5922	20.1384	0.00272	0.00976	0	0	0.017	0.00649	0.01879	0.01483	0.00773
			938.8151@20.84	4.91318	4.29197	5.01253	1.55732	1.71705	1.61412	2.99844	3.495	3.05166	0.05166	0.08569	0.06355	0.05928	0.06172	0.06367	0.05603	0.04855	0.05374
			247.2418@22.31	2.62826	1.95442	2.71164	0.91375	0.87554	0.93441	1.9656	2.09877	1.58027	0.64647	0.8948	0.77258	0.74048	0.71242	0.75877	0.75318	0.70662	0.80474
			353.2663@4.19	5.65625	3.55093	4.11524	3.57382	3.11113	2.60036	3.66072	0.52058	0.38142	0.06257	0.13035	0.07512	0.06458	0.09584	0.1296	0.05948	0.06812	0.07656
			617.5117@15.26	3.21097	2.12334	2.28637	4.14164	5.32716	3.9485	1.36216	1.85893	1.39404	0.05109	0.06502	0.06531	0.05974	0.0594	0.0682	0.07602	0.08329	0.08116
			217.1949@22.31	2.39139	1.91785	2.64785	0.90327	0.84405	0.90833	1.94908	2.01207	1.37553	0.63978	0.82106	0.76326	0.7125	0.69078	0.78584	0.74615	0.71708	0.78595
			618.6182@17.79	5.42719	3.20754	5.93345	1.22773	1.4417	1.56057	4.32876	3.52748	2.50225	0.01731	0.02547	0.01806	0.01662	0.0193	0.01875	0.02148	0.01996	0.02044
			935.8029@21.64	4.20555	3.27126	4.75506	1.6662	1.74226	1.71058	3.49862	4.07373	3.06273	0.04915	0.04057	0.05141	0.0353	0.02366	0.0584	0.04919	0.0574	0.06409
			911.8028@22.12	4.2387	3.37279	4.84152	1.74566	1.72452	1.92682	3.0459	3.9487	2.97013	0.03094	0.04976	0.05412	0.05921	0.04143	0.04739	0.03879	0.06223	0.04802
			877.7244@20.36	3.15202	2.31742	2.56781	2.00151	2.12415	1.89932	1.45274	2.85695	2.07851	0.3564	0.33541	0.41538	0.40172	0.40373	0.42911	0.41888	0.43314	0.39412
			766.5724@14.84	19.6777	21.3004	26.2936	17.1988	18.7776	27.3044	12.829	18.2491	14.3227	1.24198	1.30366	1.40057	1.43704	1.38158	1.46125	1.5986	1.61551	1.64827
			825.6926@20.23	2.94486	2.01777	2.56177	2.73702	3.18881	2.55914	1.69204	2.79394	1.9411	0.2257	0.21975	0.27007	0.26221	0.26433	0.27448	0.25318	0.27972	0.24902
			901.7248@20.17	19.6543	23.3381	25.5792	20.6956	24.5901	34.5761	6.90743	16.2046	14.2905	1.15409	0.84709	1.24903	1.32288	1.34079	1.34958	1.35446	1.31458	1.3266
			998.8133@20.08	4.67558	4.05276	5.10109	1.48756	1.511	1.57659	3.84669	3.43996	2.43691	0.00996	0.03209	0.01288	0.00823	0.01367	0.01327	0.01232	0.01093	0.00902
			678.6757@19.17	22.7352	11.3969	24.8099	0.93778	0.93699	1.13434	9.53134	8.65908	6.30811	0.00417	0.00539	0.00234	0.0034	0.00349	0.00414	0.00598	0.0055	0.00454
			601.5189@11.16	4.08155	3.21912	4.85482	1.82001	2.09198	1.72888	3.51035	3.2937	2.23768	0.01464	0.02186	0.01758	0.0155	0.01403	0.01836	0.024	0.02327	0.02033
			627.5347@13.34	4.3886	2.88304	3.55159	1.49525	1.38288	1.57552	3.21299	3.27023	2.39586	0.00159	0.00198	0.00121	0.00123	0	0.00131	0.0018	0.00191	0
			882.6000@11.29	24.301	29.1325	37.5218	25.1897	23.6763	45.437	14.146	16.5703	12.8785	0.01677	0.02359	0.02025	0.01616	0.02162	0.01789	0.01697	0.02129	0.02802
			586.4383@10.48	26.3657	29.5654	41.5695	32.5813	32.9391	48.1348	17.7272	2.36748	0.93659	0.44688	0.18667	0.11699	0.11114	0.11103	0.12499	0.1862	0.14855	0.15824
			637.3052@3.06	6.9706	10.1473	12.9929	8.96172	7.52478	14.9681	4.40443	6.10444	5.86536	3.12889	3.67732	3.64538	3.69327	3.99394	3.6632	3.5928	3.7726	3.79156
			738.5048@10.44	25.2654	29.9281	43.8927	10.5175	10.8674	17.9096	15.6076	19.8695	15.7104	0.00749	0.00767	0.00771	0.0075	0.00847	0	0.01082	0	0.00765
			586.5407@15.24	20.0422	17.3613	26.4149	34.3775	18.7417	30.3541	9.16955	8.8146	8.18512	0.04655	0.04017	0.04512	0.0439	0.05249	0.06007	0.05202	0.04511	0.05686
			937.8189@22.05	4.02194	3.3822	4.58823	1.36217	1.62536	1.6049	2.87892	3.67921	2.93379	0.01783	0.03068	0.03882	0.03126	0.02707	0.03195	0.02606	0.03602	0.02384
			339.2874@5.39	4.03991	2.99904	5.38556	0.77809	0.53574	0.85687	3.92586	3.61467	3.15688	0.10207	0.12165	0.09798	0.02518	0.01971	0.04059	0.17089	0.18901	0.19108
			940.8316@21.05	4.06695	3.36827	4.54673	1.49123	1.46356	1.34306	2.99489	3.49505	2.67937	0.03785	0.09788	0.08087	0.05196	0.0464	0.0495	0.042	0.06386	0.05426
			627.5355@11.21	2.72019	2.39998	3.51393	3.40469	3.57321	2.61825	2.43176	2.4822	1.68809	0.0162	0.01998	0.01443	0.01466	0.01267	0.01547	0.02054	0.02108	0.01502
			933.7861@21.39	3.31825	2.94084	3.47039	1.5808	1.70722	1.69214	2.76206	3.22379	2.61234	0.12156	0.12823	0.16817	0.14262	0.12752	0.15495	0.1599	0.13464	0.15326
			776.6159@16.60	21.9736	27.5709	40.7772	21.3709	19.5294	38.0599	10.8542	12.3602	10.2277	0.50925	0.45775	0.52625	0.5754	0.48834	0.51868	0.52566	0.5665	0.59006
			288.2894@1.54	3.88609	3.15911	4.85393	2.02204	1.66586	2.04002	2.99538	3.14975	1.95802	0.00663	0.00965	0.01179	0.01681	0.01314	0.01325	0.01016	0.01087	0.01039
			678.5427@12.29	19.0757	23.9732	29.9423	13.9027	13.9181	23.0072	17.602	22.2279	17.7719	0	0.01073	0.00606	0.00754	0	0.0062	0.01751	0.02625	0.02182
			1298.1741@22.37	1.58139	1.10011	1.41749	0.57868	0.66712	0.63034	1.09855	1.4509	0.97135	0.77639	0.95885	1.01682	0.90249	0.82713	0.95512	0.75555	0.71059	0.95125
			840.5749@13.05	23.4148	31.4923	41.7016	21.8659	18.8382	36.5836	15.0397	16.2403	11.435	0.04702	0.04531	0.03592	0.02108	0.03899	0.03147	0.03325	0.03034	0.04584
			892.6786@17.36	29.4108	37.8148	53.7415	12.3574	10.6327	23.4595	13.3344	17.5897	13.884	0.0153	0.01306	0.01987	0.01935	0.01641	0.01581	0.02428	0.00926	0.02086
			885.5459@10.25	18.9999	25.361	35.8375	28.0391	30.3425	46.9812	11.1328	14.0276	10.3719	0.02284	0.0154	0.02245	0.02297	0.02051	0.0251	0.02638	0.02545	0.02526
			732.6646@21.38	1.85453	2.03508	1.61701	1.73482	1.64689	2.75655	0.91578	1.51579	1.39633	4.12624	3.68228	5.38696	5.20568	5.13852	5.56827	5.53107	4.55468	4.98594
			858.7540@20.16	3.68373	3.27791	4.48826	1.6366	1.61731	1.5511	2.59903	3.00168	2.1487	0.05784	0.05763	0.06196	0.06138	0.05517	0.06467	0.05705	0.0641	0.0584
			337.2346@1.57	1.93065	1.5285	1.52459	1.15299	1.71236	1.29261	0.92568	1.00208	0.78464	0.81595	0.80952	0.73086	0.5287	0.86392	0.94411	0.24074	0.26331	0.89777
			793.5458@11.74	5.19146	5.98967	10.6955	4.91811	12.193	10.9668	7.76698	5.26749	5.3657	2.88399	3.2573	3.57712	3.3453	3.68841	3.74287	3.55256	3.63776	3.57801
			839.7007@17.52	23.3193	28.2236	41.3486	11.2851	10.4593	19.0619	14.1623	18.5929	14.6542	0.3293	0.3097	0.35155	0.3554	0.36235	0.3771	0.39124	0.37845	0.40486
			655.5658@12.66	3.38616	3.05408	3.78259	2.18897	1.92265	2.14028	2.50567	2.78471	1.67058	0.01105	0.01265	0.01218	0.01182	0.01173	0.00976	0.01175	0.01468	0.01294
			813.7302@21.48	16.0439	16.4532	22.2517	28.9345	31.6527	51.2438	11.0413	15.2324	12.0732	0.05425	0.03272	0.06353	0.06193	0.0394	0.05825	0.14682	0.11674	0.14728
			858.5977@11.89	19.8432	24.6337	27.3016	22.7173	21.393	36.9734	11.1379	15.3622	11.6646	0.30941	0.2529	0.13495	0.14493	0.32736	0.28442	0.34131	0.34439	0.38115
			878.5693@9.84	20.1457	26.1507	35.984	26.1802	26.3121	51.2001	8.59733	10.4125	7.91885	0.00448	0.00481	0.00326	0.00542	0.00342	0.00396	0.00687	0.00808	0.00681
			257.2260@21.79	1.35149	1.15805	1.66789	0.46553	0.51527	0.4562	1.00194	1.25986	0.75142	0.75106	0.75839	0.86784	0.7764	0.71536	0.89586	0.72428	0.91893	0.86564
			1000.8302@20.45	3.58321	3.16164	3.84357	1.34529	1.18219	1.35202	3.94836	3.12445	2.18755	0.01716	0.04606	0.01695	0.01784	0.02074	0.02113	0.01692	0.01447	0.01072
			677.5585@10.73	2.57349	2.04133	4.43972	2.73465	1.87562	1.49547	3.22129	3.00997	3.69959	0.07845	0.09097	0.10426	0.0827	0.09422	0.08515	0.0848	0.07982	0.07557
			633.5803@18.94	3.58717	2.60308	3.65987	1.73213	1.43885	1.65955	2.37602	2.89334	2.11963	0.00132	0	0.00075	0.00088	0.00083	0.00053	0.00357	0.00432	0.00375
			778.5366@11.05	15.6634	18.94	23.5674	19.8588	23.8487	33.9959	13.5061	18.5001	15.7387	0.21004	0.22626	0.22189	0.23929	0.20434	0.22408	0.22621	0.25088	0.23539
			944.7687@19.62	3.89352	3.53252	4.46101	1.67156	1.61376	1.77764	1.85732	2.02786	1.64817	0.02589	0.02755	0.02406	0.02724	0.0263	0.02865	0.02559	0.02603	0.02382
			495.2654@12.18	3.54207	2.57351	3.0067	2.95085	3.09028	2.41014	4.28211	0.08692	0.05175	0.06593	0.03421	0.01971	0.01614	0.02474	0.0188	0.02674	0.03269	0.03838
			818.6010@14.97	15.5926	28.492	37.3351	13.039	12.9406	26.2387	15.8965	15.8043	11.8283	0.34385	0.31481	0.32722	0.36708	0.36507	0.34558	0.39497	0.39557	0.42854
			299.2733@22.31	1.8393	1.48859	2.21604	0.71572	0.70182	0.78632	1.58042	1.6526	1.17037	0.50176	0.62107	0.59048	0.58416	0.49548	0.59644	0.57346	0.55809	0.60642
			854.6966@18.94	19.5706	23.0115	37.0209	18.8741	18.1347	29.4315	10.561	16.6798	13.8942	0.04602	0.05033	0.05414	0.05059	0.05179	0.04892	0.05789	0.05477	0.04775
			697.5253@10.05	18.0967	17.9456	21.5506	13.394	15.1864	22.1081	10.8221	19.2268	15.6729	0.60451	0.58842	0.61532	0.66862	0.64309	0.66701	0.70962	0.67843	0.68176
			416.3734@6.21	3.13113	2.84342	2.63214	4.66752	14.7989	6.45501	13.641	6.4446	4.55315	2.57219	3.81725	4.07914	2.39226	4.58232	3.34593	2.18384	2.07124	1.94936
			996.7996@19.73	3.86615	3.56929	4.49965	1.13953	1.09722	1.14074	2.47614	2.6209	1.82579	0.00318	0.00981	0.00386	0.00247	0.00334	0.00357	0.00379	0.00334	0.00425
			671.5586@16.68	3.79032	2.4775	3.08059	1.98258	1.88982	1.83564	1.61354	2.86617	1.95929	0.004	0.00419	0.00607	0.00557	0.00487	0.00527	0.00639	0.00672	0.00696
			957.7861@21.08	18.6781	23.8758	29.3627	13.1366	15.0823	21.4526	11.0505	16.904	13.88	0.30989	0.26809	0.41273	0.34722	0.35525	0.43991	0.48147	0.41582	0.40588
			721.5889@21.38	0.37617	0.21612	0.24209	0.15748	0.14726	0.11786	0.25077	0.34219	0.24153	0.87445	0.97686	0.95974	0.96551	0.97317	0.96058	1.10701	0.98642	1.53668
			829.7216@21.12	2.13163	1.48248	3.48539	1.28788	1.31874	1.26863	1.9123	2.21271	1.36152	0.32662	0.35473	0.46834	0.44801	0.47044	0.46172	0.41097	0.36071	0.39249
			792.5517@11.00	18.8285	24.0376	32.8417	14.6296	16.4667	24.8395	10.4085	13.1443	9.9044	0.26021	0.46419	0.33501	0.4653	0.43699	0.31943	0.39112	0.39972	0.37835
			862.7109@18.36	12.9226	26.1751	25.5624	3.5907	3.24172	5.71556	22.0449	31.0594	24.0053	0.00982	0.00521	0.00998	0.00954	0.00935	0.01141	0.02226	0.02144	0.0188
			942.8471@21.48	3.10532	2.74308	3.65757	1.20001	1.26853	1.26799	2.33499	3.1028	2.26496	0.02462	0.03626	0.02233	0.0185	0.01171	0.0194	0.02874	0.02279	0.01389
			936.7993@19.91	3.21595	2.39811	2.904	1.64125	1.85235	1.55986	1.8847	2.81998	2.03509	0.03363	0.05197	0.03814	0.0353	0.03111	0.03529	0.03362	0.03635	0.03305
			271.2417@22.29	1.81955	1.40194	1.91557	0.65337	0.73365	0.71738	1.45744	1.57598	1.04692	0.46036	0.59845	0.61465	0.54733	0.45573	0.50977	0.52313	0.51785	0.54288
			897.7307@21.19	14.3772	14.3698	17.5742	15.0481	17.1653	24.0239	8.13105	12.5895	10.5121	0.79143	0.79745	1.12229	1.08695	1.0982	1.30346	1.06349	1.13645	1.12594
			863.6981@19.04	3.81133	2.88429	3.8446	0.39262	0.35575	0.35709	3.21102	4.0616	2.77275	0.02105	0.02429	0.02373	0.01966	0.02636	0.02703	0.02476	0.02481	0.02619
			625.5189@19.57	3.73097	2.67019	3.60334	1.26502	1.21607	1.39133	1.97223	1.70865	1.21988	0.0023	0	0.00067	0.0006	0.00073	0	0.00081	0.00078	0.00105
			733.6211@14.15	1.61882	1.349	2.57234	0.9821	0.82844	0.91023	1.93661	2.22479	1.80417	0.45479	0.4654	0.60154	0.50503	0.28482	0.55332	0.3128	0.55184	0.55222
			912.7993@20.10	2.66486	2.16734	2.57444	1.75192	1.90292	1.57326	2.23977	2.47981	1.57297	0.07751	0.11771	0.08577	0.07516	0.08043	0.09685	0.08544	0.08509	0.0746
			882.5983@10.93	16.1544	19.9875	25.8584	23.6831	22.6847	41.6473	9.12444	12.8099	8.23759	0.00839	0.00397	0.00657	0.0045	0.0064	0.0056	0.0073	0.0094	0.01375
			523.4720@20.77	2.22992	1.96868	2.64457	2.11974	2.10205	2.1414	1.9374	1.9258	1.54275	0.06278	0.05671	0.06753	0.06376	0.06565	0.05979	0.06726	0.06557	0.0653
			815.7452@21.99	16.1532	19.4837	28.2513	17.4542	18.8039	29.7607	10.2929	15.3448	13.6444	0.03178	0.01673	0.03634	0.03061	0.0256	0.03093	0.06983	0.08995	0.06918
			688.6005@18.32	3.62437	1.93665	2.89804	1.61722	2.00464	1.75851	1.58416	2.24303	1.683	0.03332	0.03116	0.04051	0.0364	0.03831	0.03973	0.04905	0.05217	0.05063
			658.6495@18.05	4.40739	2.54385	4.58487	0.40702	0.50744	0.52091	3.73832	2.77823	1.91322	0.00251	0.00277	0.00231	0.00164	0.00321	0.00201	0.00302	0.00364	0.00438
			784.5594@15.15	2.22385	1.49228	1.6289	1.98571	2.43089	1.93737	2.06574	2.6027	1.74681	0.06079	0.08816	0.07466	0.06519	0.07574	0.07345	0.08183	0.09212	0.08215
			245.2262@22.30	11.0982	11.4903	18.5342	5.91872	6.20438	11.3251	5.89831	7.97103	6.49249	1.93357	1.98292	2.20647	2.04606	1.82356	2.02405	2.06018	1.82021	2.1088
			906.8847@22.34	12.816	13.6845	17.3166	22.9038	24.8668	40.2998	13.5155	13.7817	10.1438	0.00954	0.00896	0.01165	0.01465	0.01105	0.00748	0.00756	0.01245	0.00857
			781.6207@15.97	1.6286	1.06881	1.24901	0.75894	0.90628	0.77652	1.30832	1.88118	1.2271	0.41745	0.51252	0.49926	0.45729	0.45983	0.47873	0.48622	0.53002	0.51322
			301.2885@22.37	4.67645	3.8624	5.58444	1.916	1.74639	1.69772	2.55769	3.76726	2.89064	1.37242	1.3749	1.43788	1.54536	1.10066	1.34898	1.4784	1.44277	1.66965
			379.2818@4.30	3.97754	2.45424	4.00483	1.55083	1.09491	1.23447	1.72254	1.83464	1.52989	0.0188	0.02679	0.02165	0.02256	0.02127	0.03135	0.03028	0.03171	0.03581
			613.5189@10.95	3.27842	2.68423	3.83178	1.25732	1.17093	1.14743	2.39646	2.37841	1.55063	0.01203	0.01864	0.01181	0.01366	0.01209	0.01493	0.01449	0.01825	0.01356
			727.5112@10.93	12.7198	13.6985	16.6442	19.5304	23.7087	32.4932	8.84362	14.8301	12.4726	0.23138	0.26811	0.24515	0.25076	0.24708	0.30015	0.2838	0.26761	0.24858
			682.3632@3.06	7.08208	7.54141	5.74289	3.86547	7.45031	6.21873	7.97794	5.84588	5.08231	2.14608	2.57132	2.66524	2.52326	3.02336	2.65938	2.55422	2.52278	2.31562
			890.6622@15.67	19.9712	23.9745	33.8326	12.2367	11.2539	19.8234	11.3196	15.4347	10.8705	0.00784	0.00435	0.00789	0.01394	0.00868	0.00616	0.01771	0.00415	0.01017
			918.7538@19.45	3.17277	3.00347	3.94905	1.17507	1.16059	1.25127	1.73762	1.88552	1.56208	0.02089	0.02032	0.01924	0.02198	0.01997	0.02082	0.02061	0.02168	0.02008
			934.7847@20.14	3.48689	3.00857	3.90921	0.9305	0.95759	0.93959	1.79304	2.50152	1.67664	0.01581	0.02003	0.01663	0.01419	0.01481	0.01673	0.01734	0.01676	0.01412
			453.3433@1.21	2.21244	1.83275	2.44632	1.96648	1.81701	1.84042	2.48525	2.36298	1.70723	0.0012	0.00096	0.00738	0.0298	0.00033	0.00042	0.00026	0.00024	0.00368
			902.5735@10.30	14.3589	18.3124	27.9684	21.0628	21.6107	35.9828	9.20849	10.7573	7.78512	0.00638	0.00636	0.00634	0.00509	0.00419	0.00743	0.007	0.00796	0.00646
			863.6942@19.63	2.638	2.00243	2.87975	1.62764	1.60544	1.59705	1.72575	2.22512	1.67758	0.041	0.04239	0.0463	0.0452	0.04012	0.04504	0.04333	0.05063	0.04392
			887.7439@20.91	2.22231	1.74802	1.98808	1.48537	1.52342	1.44143	1.93512	2.30535	1.86467	0.00476	0	0.00524	0.00162	0	0.00368	0.0098	0.01204	0.01386
			687.6045@22.47	1.62188	1.00552	1.34684	0.42836	0.47576	0.56699	1.05308	1.44026	0.95611	0.47472	0.6094	0.6561	0.55196	0.4925	0.58833	0.48535	0.4356	0.61034
			869.6993@20.75	10.4908	11.2872	14.4398	13.866	16.2598	21.5436	5.83415	8.58607	8.20653	1.09609	0.87775	1.28498	1.24291	1.42188	1.39105	1.32117	1.20085	1.2178
			982.9010@17.75	15.9995	18.8904	20.0943	25.8973	31.3332	45.8248	10.5143	0.77271	0.38263	0.03292	0.02925	0.04131	0.02781	0.03225	0.04341	0.03983	0.05299	0.04562
			968.8841@17.76	0.81961	0.48758	0.60775	1.01418	1.32032	1.08272	14.6489	0.13199	0.04561	0.00971	0.05205	0.01218	0.00867	0.01456	0.01408	0.00847	0.01071	0.006
			953.7551@20.39	18.3949	19.3011	20.1755	12.1423	12.9605	20.3746	6.27455	15.0184	12.3164	0.31545	0.21228	0.33485	0.3277	0.35837	0.35763	0.40085	0.38302	0.37071
			492.4771@11.00	2.48864	1.81777	2.6498	0.93977	0.9064	0.95111	3.48494	3.15612	2.25852	0.00395	0.00484	0.00507	0.00444	0.00386	0.00592	0.01221	0.01286	0.0106
			903.6537@17.21	5.75323	5.08127	4.88932	9.09286	12.5851	14.7162	3.46349	4.71709	4.0312	1.96931	2.00471	2.21119	2.22461	2.43587	2.31078	2.36881	2.40379	2.41297
			714.5062@11.15	13.5636	16.0426	22.9398	17.3875	19.9861	29.5149	9.82935	12.8364	10.5827	0.01416	0.02096	0.01512	0.01573	0.01542	0.01658	0.02845	0.0231	0.02197
			823.6763@19.54	13.6572	15.0971	24.5056	12.8993	12.2129	16.6293	8.12515	11.0118	9.19624	0.59951	0.53285	0.65312	0.67714	0.69956	0.71422	0.80471	0.69774	0.68197
			549.4878@10.23	2.40333	2.03436	3.09736	1.75532	1.54462	1.66856	1.88262	2.06157	1.31849	0.00359	0.00365	0.00244	0.00406	0.00379	0.00385	0.00456	0.00511	0.00437
			304.2845@1.70	15.3691	18.9345	27.3063	14.9533	16.2867	28.3315	8.58803	11.4741	11.0806	0.02178	0.02238	0.02243	0.04244	0.05744	0.05367	0.02319	0.02247	0.02305
			882.7548@19.92	3.00942	2.62923	3.40632	1.08695	1.11565	1.12907	1.53703	1.98825	1.42371	0.03326	0.03485	0.0319	0.0324	0.03166	0.03432	0.0358	0.03501	0.03234
			877.6380@17.77	8.72572	7.81874	7.99904	9.34646	11.2682	14.9693	5.49245	8.57768	6.3434	1.49814	1.4822	1.65208	1.64933	1.74157	1.75506	1.80551	1.76443	1.85049
			934.9168@22.70	12.4173	14.0815	21.1242	17.5212	16.8077	27.2285	12.2828	13.9948	11.4697	0.01383	0.02654	0.01046	0.01064	0.01526	0.01173	0.0252	0.02484	0.01743
			651.5339@10.31	10.6902	9.62353	14.152	24.1281	13.4972	21.7061	7.40667	9.79394	6.94249	0.0059	0.00665	0.00399	0.00861	0.00535	0.00393	0.00876	0.00855	0.00795
			830.6629@18.57	18.079	22.5515	33.2695	12.3846	11.3645	22.549	9.32984	10.1132	7.55995	0.05525	0.05624	0.05992	0.05966	0.0638	0.06472	0.05894	0.07182	0.07122
			669.5429@16.22	1.98119	1.26125	1.63677	1.61494	2.13416	1.55437	1.88883	2.96309	1.89253	0.00576	0.00873	0.01107	0.00609	0.00729	0.00827	0.01045	0.01182	0.01135
			894.8852@23.13	1.98103	1.76562	3.03596	1.18101	1.08985	1.22852	2.82341	2.3392	1.91751	0.00415	0.00408	0.00473	0.00519	0.00293	0.00451	0.00551	0.00454	0.00565
			607.3910@10.59	18.1351	20.4901	28.2788	20.2895	21.5048	31.7494	10.4059	1.00862	0.52146	0.14817	0.07084	0.03946	0.0381	0.03562	0.0443	0.06908	0.06629	0.06793
			870.6955@19.56	20.2067	19.2188	30.0638	14.2907	11.8955	19.8091	8.12691	12.3251	7.70105	0.00709	0.01042	0.00852	0.00436	0.00518	0.00835	0.00554	0.01214	0.00898
			844.6072@14.87	13.8499	22.1631	28.1819	11.9959	11.1062	18.6935	11.882	12.0601	8.7444	0.09957	0.04595	0.12869	0.09328	0.05098	0.07204	0.04213	0.05409	0.07786
			1328.2205@22.93	1.18717	1.05419	1.40207	0.39238	0.42729	0.47984	0.90869	1.84788	1.26942	0.34562	0.37938	0.51578	0.42422	0.47004	0.47912	0.43173	0.49752	0.42145
			643.5273@15.27	2.06692	1.35061	1.43889	2.12086	2.91099	1.9267	1.09397	1.51636	1.09235	0.02426	0.03042	0.02909	0.02875	0.02654	0.02847	0.04019	0.03846	0.03777
			661.5163@16.71	17.3867	16.6325	23.4539	16.5879	17.5302	26.0091	5.69633	10.7146	8.74487	0.04472	0.04513	0.05339	0.04927	0.05636	0.06158	0.08214	0.07295	0.08321
			990.8467@20.39	2.78253	2.12702	2.42769	1.0401	1.00182	0.95483	1.95453	2.55357	1.73347	0.02752	0.03809	0.02861	0.02663	0.02905	0.0317	0.03009	0.03029	0.02376
			287.2731@21.78	0.8833	0.85806	1.11032	0.27699	0.31372	0.31631	0.66183	0.83575	0.53955	0.55938	0.54854	0.67207	0.56018	0.55016	0.62882	0.55714	0.67179	0.60716
			822.7173@18.36	8.70709	17.3356	22.1671	1.31512	1.28578	2.32646	19.6062	16.4629	12.7627	0	0.00193	0.00297	0.00248	0	0.0026	0.00563	0	0.00406
			1406.1413@11.84	14.8384	15.2701	22.1297	9.68841	10.6915	17.3828	11.9148	16.3117	13.2811	0.05687	0.04173	0.02745	0.05123	0.0463	0.02095	0.06926	0.06873	0.07298
			871.8080@22.80	11.9349	13.783	22.4382	10.8974	11.1572	19.5751	8.26415	19.6999	15.1601	0.02423	0.02162	0.04039	0.03839	0.03196	0.049	0.06347	0.05001	0.04933
			867.7390@20.97	1.72233	1.4933	1.77022	1.08318	1.21443	0.96094	1.38865	1.58325	1.2351	0.18617	0.18236	0.21936	0.22686	0.20476	0.23163	0.21884	0.23262	0.21614
			601.5188@20.73	2.61025	2.0227	2.81697	0.94071	0.84795	0.74644	2.00615	1.88161	1.74638	0.01348	0.01105	0.00975	0.0117	0.00961	0.00818	0	0.01397	0.01373
			895.7152@20.75	10.3344	11.2154	14.007	9.92811	11.893	15.5157	6.08601	8.84225	8.74631	0.88511	0.69784	1.0504	1.01114	1.09454	1.11353	1.12085	1.04887	0.95997
			673.5915@21.35	0.38152	0.3139	0.45061	0.21448	0.21223	0.23745	0.34814	0.37817	0.28511	0.60985	0.78563	0.73293	0.7541	0.69539	0.71163	0.73969	0.69159	0.74876
			1016.9563@23.07	2.24644	1.86778	3.34094	0.83377	0.87878	0.87505	3.12277	1.95362	1.57773	0.00087	0.01528	0.00096	0.00151	0.00132	0.00143	0.00241	0.00105	0.00173
			645.5446@15.28	1.78236	1.30938	1.70928	0.99025	1.19958	0.98053	3.09109	3.29179	2.02836	0.00228	0.00078	0.00133	0.0022	0.00119	0.0017	0.00266	0.00466	0.00256
			1590.1446@12.14	16.2796	21.967	23.4926	7.45301	7.14664	13.7609	9.34029	13.4266	9.029	0.01536	0.01048	0.0176	0.01234	0	0.01895	0.01106	0.01488	0.01712
			649.5189@9.93	8.86354	7.99417	10.8862	16.7804	9.8862	15.11	5.5774	7.18409	5.57364	0.00186	0.00179	0	0.00138	0	0.00178	0	0.00262	0.00171
			742.5630@11.22	15.0374	16.81	22.9407	2.64615	2.48035	3.48202	13.687	17.862	13.1688	0.24857	0.28995	0.26007	0.31569	0.27353	0.31016	0.33055	0.31471	0.28468
			964.8285@20.16	2.57817	2.0567	2.16248	1.06942	1.11241	1.0554	1.63754	2.31545	1.24783	0.03465	0.04774	0.03695	0.02733	0.03107	0.03339	0.03659	0.02735	0.03022
			899.7090@19.89	11.4665	13.0193	14.7057	13.2179	16.2541	21.6467	3.99405	10.5247	10.1079	0.4126	0.27862	0.42689	0.4646	0.45003	0.47929	0.47293	0.4831	0.47838
			651.6074@22.24	1.26586	0.91013	1.48047	0.59426	0.54685	0.52067	1.13436	1.2279	0.85881	0.33456	0.4491	0.38421	0.36766	0.35839	0.36613	0.33199	0.42093	0.44902
			203.1794@21.77	0.91614	0.73193	1.01556	0.31884	0.33577	0.28299	0.72184	0.87617	0.56075	0.47891	0.53712	0.52971	0.49994	0.48948	0.56974	0.50275	0.55502	0.53717
			716.5584@14.45	13.1402	14.7054	20.0808	11.3938	13.5377	20.0647	10.4479	11.742	9.42735	0.03409	0.02842	0.04539	0.03752	0.03327	0.03571	0.0293	0.03288	0.05415
			872.6391@16.49	13.5803	18.7595	27.6236	8.20424	7.90827	14.8624	9.89205	11.5285	7.76337	0.14018	0.09705	0.05307	0.1488	0.05766	0.04484	0.07696	0.09339	0.08591
			875.7091@20.08	1.39597	1.09748	1.14025	1.15792	1.42263	1.20708	0.62511	1.34758	1.17047	0.19327	0.17193	0.21021	0.21405	0.20476	0.22639	0.20909	0.23208	0.21376
			620.5975@16.04	8.08652	5.3255	7.84217	2.09431	1.7781	2.12636	5.1977	5.6205	4.49124	0.00389	0.00415	0.00846	0	0.00293	0.0057	0.01158	0.01432	0.0128
			729.6524@23.09	1.78615	1.29623	2.4306	0.45538	0.4993	0.47932	1.39923	3.31267	2.6064	0.04415	0.03753	0.06154	0.05466	0.04412	0.0539	0.0513	0.06326	0.04586
			799.6764@20.23	1.16685	0.94867	1.67959	2.06363	2.31261	1.83869	0.87634	1.38074	1.14718	0.13774	0.1186	0.16816	0.14759	0.16437	0.16326	0.13568	0.14242	0.13473
			860.7696@19.84	1.55649	1.31674	1.56702	1.27665	1.41807	1.22556	2.46765	1.7771	1.17157	0.03228	0.08091	0.03938	0.03029	0.03765	0.03765	0.02876	0.03173	0.0249
			846.7499@19.84	1.72653	1.42251	1.98619	0.87914	0.93963	1.07101	3.53406	1.7165	1.03354	0.02628	0.06628	0.02971	0.02977	0.03165	0.03731	0.02497	0.02159	0.02471
			534.2958@3.17	6.0135	8.16969	12.5266	5.46294	3.25311	9.9546	5.94321	6.51484	5.43524	1.25033	1.49702	1.41001	1.67507	1.92936	1.63022	1.21521	1.00588	1.14544
			676.6602@18.04	9.8171	5.67106	10.9871	1.03306	1.01777	1.18063	5.92407	5.07676	4.01914	0.01044	0.01099	0.00555	0.01105	0.00869	0.00589	0.01361	0.01166	0.01427
			795.6369@16.80	1.7872	1.30868	1.68303	0.64615	0.73685	0.64819	1.12193	1.45772	1.03474	0.18781	0.23481	0.21727	0.21153	0.2165	0.22115	0.21879	0.23741	0.23161
			711.5407@11.04	6.11035	5.59131	7.68137	6.68619	8.87968	11.174	5.6733	7.67142	6.85031	1.15102	1.25486	1.24326	1.2928	1.24183	1.40219	1.42643	1.38376	1.28073
			948.9322@23.24	8.12648	10.7161	18.7946	13.9153	11.9904	23.2296	15.7524	8.39208	7.513	0.01185	0.05808	0.01278	0.01126	0.01189	0.01008	0.01472	0.01138	0.01085
			233.2261@21.78	0.72483	0.58023	0.85403	0.26372	0.24268	0.30973	0.57052	0.68547	0.36959	0.47299	0.53561	0.58371	0.48546	0.45949	0.57	0.48772	0.56924	0.54502
			219.2105@21.79	0.73648	0.69735	0.89006	0.27473	0.26354	0.25016	0.5637	0.7324	0.45913	0.48023	0.48374	0.48095	0.4718	0.48133	0.61006	0.45821	0.5323	0.52801
			818.6619@19.95	15.5575	17.14	26.3975	11.2995	12.4379	17.1659	6.02408	7.846	5.93611	0.02758	0.03058	0.14132	0.03084	0.0427	0.02968	0.04084	0.05355	0.02978
			948.8933@22.09	1.86558	1.43588	1.98184	0.91773	1.1073	1.06323	1.72872	1.73262	1.35965	0.00854	0.01577	0	0.00861	0.01229	0.01054	0.00978	0.01306	0.01203
			886.7849@20.03	1.64484	1.33582	1.37671	1.16723	1.3435	1.18769	1.97886	1.86586	1.18896	0.05151	0.07601	0.05073	0.04628	0.04919	0.05434	0.04492	0.04066	0.04055
			654.3317@3.05	3.73351	5.49633	6.98373	4.66107	3.89287	7.90192	2.47012	3.46484	3.12906	1.77053	1.94357	1.85986	1.89045	2.14103	1.99961	1.89488	1.88411	1.96256
			972.8927@21.59	2.09402	1.51237	2.18058	0.96083	0.87752	0.86407	2.08767	2.05062	1.49047	0.00418	0.00766	0.007	0.00395	0.00583	0.00682	0.00407	0.00825	0.00807
			961.7828@17.75	10.6579	11.7751	12.5179	20.1188	25.0711	33.8247	7.12605	0.33469	0.34259	0.14226	0.11603	0.19014	0.15225	0.15756	0.18581	0.1802	0.24173	0.17835
			688.5875@15.30	9.91225	7.71063	10.282	12.2538	8.53959	10.7394	10.6658	13.2158	8.9724	0.00388	0.01125	0.01063	0.01378	0.0114	0.00897	0.00531	0.00443	0.00714
			905.6686@19.45	3.33311	2.36125	2.09537	2.50081	2.53694	2.48515	2.81854	3.98549	3.25332	0.65903	0.59907	0.6877	0.71205	0.62595	0.68104	0.74578	0.82663	0.75958
			871.7149@21.24	6.14824	7.04736	8.51625	10.0681	11.1555	15.3231	3.70084	5.12357	4.16038	0.94516	0.86808	1.2651	1.21461	1.26373	1.48563	1.10001	1.09334	1.21198
			649.6509@23.43	1.68797	1.36888	2.30819	1.16342	1.07579	1.20084	1.77376	1.53292	1.3453	0.00825	0.00594	0.00659	0.00758	0.00692	0.00739	0.0072	0.00738	0.0066
			857.7569@21.74	4.23447	3.79079	4.75012	3.67628	3.15716	3.82681	2.0851	3.10278	2.25656	0.39661	0.30339	0.45544	0.44508	0.40684	0.49931	0.46588	0.47277	0.444
			757.6840@23.47	1.85231	0.97952	1.88816	0.48506	0.43521	0.33713	0.9745	3.55985	3.07247	0.01543	0.01174	0.01689	0.01752	0.01451	0.01698	0.01827	0.02198	0.0222
			853.6557@19.49	8.50881	9.18418	9.201	10.2242	12.2148	17.4167	6.73047	10.5352	9.12408	0.41251	0.41779	0.44015	0.42336	0.47724	0.45594	0.46768	0.4507	0.4762
			923.7456@21.14	9.65343	11.7766	14.2148	8.25154	10.052	13.7635	6.45167	10.5873	8.07172	0.36445	0.38945	0.45986	0.48179	0.44188	0.48765	0.45075	0.46589	0.5084
			663.5323@17.94	4.34196	5.0775	5.38686	7.60851	8.24302	11.6281	2.15037	1.14224	1.12444	1.36034	1.84738	1.67121	1.31722	2.07481	2.58915	1.5818	1.58178	1.7235
			892.6761@19.02	14.3723	15.6705	21.5767	10.8254	10.6788	18.7222	5.59163	8.81649	6.93915	0.01988	0.01363	0.00846	0.01706	0.01634	0.0107	0.01835	0.0164	0.00835
			834.7531@19.79	1.39072	1.06546	1.36549	1.23423	1.43495	1.21573	2.53084	1.49092	1.05088	0.02158	0.0593	0.0251	0.02337	0.02532	0.03089	0.02158	0.02017	0.01901
			885.7295@20.82	11.2365	14.2314	16.5683	9.78221	10.041	15.7063	6.72435	11.2539	10.7907	0.08249	0.03835	0.0302	0.0626	0.02095	0.07975	0.0983	0.07699	0.05398
			398.3262@2.20	2.37247	1.66323	2.84651	0.39335	0.50725	0.47824	1.92163	2.10516	1.05907	0.02166	0.03137	0.02693	0.02797	0.02884	0.02596	0.02749	0.02833	0.02863
			925.8552@23.01	8.22431	10.3029	17.3157	8.91884	9.52276	18.2919	5.93418	14.2476	12.6673	0.0407	0.02928	0.0459	0.0527	0.04831	0.04233	0.04719	0.04921	0.03965
			740.5572@14.64	8.9066	9.56852	12.8251	8.58637	11.5638	14.8178	6.04019	7.8126	6.18786	0.48176	0.49103	0.53529	0.57263	0.57068	0.55268	0.63303	0.67267	0.65544
			955.7707@20.68	13.6635	15.379	16.0907	7.9014	8.34867	14.036	5.05338	9.43075	8.54259	0.18829	0.13948	0.23077	0.23764	0.237	0.24628	0.25041	0.26507	0.23183
			563.5034@20.65	1.30058	1.60893	2.08093	0.94032	0.659	0.84846	1.87031	2.0425	1.08937	0.02503	0.02463	0.0293	0.03303	0.02569	0.02915	0.0304	0.03725	0.03014
			589.5188@10.99	1.75311	1.31566	2.06527	1.09632	1.10978	1.08152	1.52576	1.60626	1.11053	0.00577	0.0088	0.00535	0.00889	0.0064	0.00676	0.0077	0.00976	0.00788
			682.6495@22.47	1.0652	0.77834	1.19249	0.35427	0.40592	0.46457	0.99297	0.97131	0.61719	0.2457	0.55465	0.37136	0.33295	0.33254	0.37294	0.269	0.24319	0.29806
			1598.2057@15.72	11.5577	11.3136	13.9919	8.84675	10.5378	16.2675	6.00376	7.96289	6.43825	0.35215	0.32832	0.28377	0.36322	0.36053	0.33309	0.41646	0.41662	0.44396
			661.5888@22.62	0.76264	0.44187	0.59938	0.17479	0.14327	0.18207	0.35076	0.65225	0.3739	0.46085	0.5012	0.55291	0.49889	0.43995	0.47467	0.40993	0.46267	0.62581
			925.7245@19.87	10.2947	11.7659	13.4608	9.08274	11.9554	15.2358	3.11453	9.40556	8.34041	0.30374	0.21226	0.32176	0.34167	0.33806	0.36475	0.37587	0.35192	0.34894
			750.7122@23.03	1.82219	1.49122	2.41789	0.72116	0.68976	0.75012	1.88683	1.71289	1.31065	0.00396	0.00967	0.00274	0.0029	0.00501	0.00327	0.00384	0.00298	0.00222
			820.6628@16.71	5.70282	10.2561	9.27895	13.8242	13.1973	21.2018	7.83169	11.4384	9.65654	0.03964	0.03181	0.04019	0.04004	0.04462	0.04313	0.05191	0.05221	0.05491
			381.3509@22.16	1.1908	1.01167	1.443	0.5636	0.53738	0.57714	0.96179	1.18097	0.79176	0.20115	0.22576	0.24022	0.25012	0.21453	0.27407	0.21232	0.23461	0.2643
			203.1064@1.65	13.0336	17.6293	25.7572	13.2627	13.4162	24.3461	6.63263	0.3588	0.20601	0.02895	0.00959	0.01457	0.0162	0.00695	0.01188	0.00852	0.00661	0.01507
			776.5807@11.81	6.93713	7.34164	9.63994	2.04216	2.33284	3.30149	5.21153	6.83642	5.10496	1.2667	1.14341	1.15478	1.36293	1.222	1.18281	1.45038	1.40203	1.49981
			963.8340@22.00	10.1041	13.8513	20.2516	7.10385	8.01529	13.0678	5.98882	9.98357	8.7195	0.00946	0.01811	0.01293	0.01111	0.01901	0	0.02154	0.02453	0.01787
			946.7810@19.73	1.90053	1.70654	2.21254	0.7007	0.79394	0.76539	1.80896	1.4787	1.02276	0.01534	0.03261	0.01457	0.01641	0.01577	0.01675	0.0151	0.01363	0.01275
			649.5918@21.75	0.54402	0.53854	0.69654	0.30453	0.31169	0.33654	0.44288	0.47615	0.32133	0.4359	0.45057	0.50468	0.4403	0.38837	0.48372	0.41591	0.50481	0.45647
			756.6651@21.08	1.41959	1.51266	1.77289	1.89945	1.87968	3.25047	0.90609	1.62585	1.03265	2.18885	1.77375	2.45006	2.10743	1.99926	2.48327	2.49089	2.37982	2.28019
			849.6925@19.99	8.76234	9.18522	11.0424	9.93361	11.4525	17.13	3.25478	7.00196	5.95209	0.55408	0.37734	0.55427	0.58291	0.59794	0.62574	0.61473	0.59047	0.60074
			804.5886@13.18	9.9676	10.9944	15.4403	7.8425	8.00243	11.6558	6.58857	8.19433	6.15658	0.40137	0.39505	0.42028	0.44498	0.40647	0.44165	0.50171	0.50196	0.49291
			521.4563@19.59	1.35181	1.00545	1.50052	1.2492	1.31511	1.33654	1.1232	0.99353	0.72478	0	0.00131	0.0023	0.002	0	0.00165	0.00201	0.00164	0.00156
			738.5061@10.78	11.1627	14.1023	21.2012	6.70338	7.35723	11.4051	7.66062	9.00179	7.04301	0.00279	0.00372	0.0043	0.00428	0.00258	0	0.01692	0.01224	0.00209
			824.5565@14.41	3.41865	5.0727	4.19513	6.41103	10.7344	10.8298	3.34345	4.51871	3.47653	1.27193	1.20335	1.24189	1.26798	1.35728	1.17787	1.2842	1.40631	1.46646
			1319.2345@22.23	0.93023	0.77188	1.17063	0.50644	0.4222	0.44078	0.96036	0.88831	0.65508	0.26341	0.32542	0.24486	0.31914	0.34829	0.38656	0.26565	0.31035	0.25119
			992.8613@20.60	2.01374	1.47065	1.8148	0.768	0.66113	0.6629	1.38641	1.9085	1.27172	0.02237	0.03588	0.02612	0.0231	0.02833	0.02429	0.03204	0.02906	0.02744
			560.3115@3.25	6.47275	8.81621	12.6897	4.83719	3.15604	9.70362	6.76124	7.17227	6.04816	0.75151	0.85761	0.80111	1.13223	1.41506	1.11586	0.62716	0.50705	0.59147
			972.9311@22.86	5.69023	7.14051	11.4797	13.6118	13.385	25.4755	9.45153	7.03094	5.87807	0.00936	0.00993	0	0.0011	0.00233	0.00134	0.00188	0.00643	0.00406
			907.5293@10.22	9.04646	10.305	12.2966	14.485	15.7684	22.9681	5.73734	7.24695	5.81097	0.0323	0.02985	0.03121	0.03467	0.03178	0.03383	0.04771	0.04591	0.04038
			768.5514@14.65	9.5958	9.12237	11.6813	13.427	16.598	22.8479	5.84376	8.25091	5.69262	0.01513	0.02258	0.02579	0.03004	0.04194	0.03182	0.04562	0.03851	0.04596
			802.5355@10.74	11.684	11.4521	13.7215	7.86992	9.74117	14.3815	5.84509	11.279	9.3394	0.06988	0.06373	0.06191	0.06663	0.07205	0.08034	0.08121	0.07628	0.07497
			523.4720@20.25	1.38455	1.28004	1.58525	1.30211	1.39048	1.25661	1.18898	1.22325	0.87632	0.01197	0.01242	0.01255	0.01276	0.01212	0.01249	0.01361	0.01192	0.01105
			876.5531@10.32	11.2552	13.0275	18.7127	10.2833	11.4406	18.4306	5.29164	7.79575	5.72606	0.0378	0.04065	0.04407	0.04886	0.03678	0.04192	0.04784	0.04807	0.05051
			742.6493@21.26	0.48573	0.36943	0.50989	0.09348	0.10168	0.09853	1.07405	0.53646	0.30922	0.2974	2.1444	0.41133	0.27735	0.35993	0.47438	0.2913	0.20128	0.14548
			631.5660@13.37	1.66499	1.2965	1.56718	1.1907	1.11561	1.1236	1.56611	1.2341	0.91171	0.01056	0.01098	0.0139	0.00961	0.01045	0.01115	0.01172	0.01104	0.01091
			910.7851@19.88	1.51153	1.36361	1.55798	1.08866	1.16279	1.02942	1.20838	1.34881	0.99604	0.0272	0.05095	0.0276	0.02901	0.02842	0.02728	0.02635	0.02603	0.02194
			261.2574@22.33	1.00315	0.71666	1.21514	0.4005	0.34823	0.36985	0.78336	0.81817	0.64847	0.25898	0.37563	0.31409	0.30721	0.29259	0.31487	0.29624	0.28156	0.34643
			708.6646@21.75	0.31561	0.25783	0.19047	0.17878	0.2038	0.17035	0.33123	0.24864	0.21669	0.46688	0.48867	0.58309	0.44495	0.52605	0.66625	0.49191	0.57975	0.48568
			856.6783@18.14	13.0774	15.8963	25.7129	6.04259	5.48144	10.5725	6.8947	8.43497	6.64037	0.00456	0.00613	0.00474	0.00246	0.00887	0.01324	0.00946	0.00633	0.00877
			850.5711@14.85	1.36195	1.05287	1.27701	1.54752	2.95338	3.67206	0.34812	1.44995	0.83399	1.89305	1.98214	2.14915	2.11431	2.28084	2.14141	2.32168	2.2133	2.28943
			876.6834@18.55	10.2572	12.6571	18.5811	6.98223	6.54275	12.5299	6.00746	8.71618	6.49998	0.22717	0.21218	0.24212	0.22621	0.25089	0.25004	0.25704	0.25908	0.24869
			807.6354@15.77	7.459	7.99563	7.90852	2.79131	3.85016	4.56025	3.08496	4.88244	5.28568	0.97255	0.94641	1.05094	1.0903	1.41936	1.19048	1.49005	1.1714	1.61287
			439.3395@5.01	1.19446	1.03661	1.87156	0.84612	0.59589	0.82175	1.72626	1.54069	1.45214	0.03091	0.03536	0.02855	0.02571	0.02633	0.03265	0.05536	0.06435	0.06286
			229.1948@21.79	3.74197	4.96224	8.2362	2.0709	2.23625	4.29246	2.57652	3.62588	2.69504	1.65939	1.26098	1.59374	1.60244	1.37934	1.71556	1.61006	1.81929	1.71406
			841.7235@21.00	0.84612	0.74201	1.30694	0.98983	1.04382	0.94079	0.86362	0.89114	0.77962	0.23578	0.17691	0.28637	0.25084	0.25841	0.27613	0.24101	0.24055	0.22146
			974.9088@22.05	1.51401	1.24014	1.67689	0.77926	0.84141	0.75809	1.49898	1.53731	1.15838	0	0.00362	0.00363	0.00404	0.00325	0.0062	0.00537	0.01099	0.00718
			849.6852@18.15	10.2948	13.3337	17.8609	5.37842	5.50941	9.70067	6.00538	9.0642	6.83206	0.25564	0.25073	0.2717	0.27028	0.2937	0.28349	0.30648	0.30443	0.28606
			943.7143@20.41	8.42847	9.27377	10.7913	7.29179	8.49002	11.3698	3.37174	6.85602	5.90418	0.57619	0.40519	0.65312	0.62596	0.6837	0.69898	0.73293	0.66856	0.64168
			273.2573@21.77	0.65982	0.59498	0.77064	0.22257	0.243	0.2344	0.48797	0.60445	0.37936	0.37979	0.3822	0.40341	0.38546	0.35407	0.43418	0.38136	0.43394	0.4359
			300.2895@2.26	7.5128	5.59676	9.78849	1.42621	1.00419	1.388	2.98442	3.43905	2.91893	0.01303	0.00972	0.01093	0.01469	0.01483	0.01705	0.01151	0.01375	0.00925
			264.2684@18.31	2.23043	1.24794	2.55887	0.57354	0.73881	0.79441	1.62144	1.30332	0.85567	0.00124	0.00198	0.00149	0.00141	0.00141	0.00222	0.00246	0.00263	0.00209
			668.6191@17.94	11.2079	9.63025	16.5213	7.36556	3.86691	7.03224	5.87829	7.11953	6.49975	0.01053	0.00854	0.0151	0.01301	0.0058	0.00613	0.00427	0.00644	0.00545
			646.6500@18.79	2.62506	1.40478	2.78586	0.40941	0.47024	0.51622	1.7962	1.2086	0.83255	0.00384	0.00598	0.00421	0.00278	0.00336	0.00394	0.00389	0.00423	0.00405
			566.4543@10.41	7.97667	9.16154	13.2626	3.72846	4.09486	6.65583	5.11518	6.39109	4.99595	0.74653	0.80433	0.77771	0.8589	0.78026	0.79486	0.92379	0.87962	0.87473
			383.3666@21.97	0.68326	0.53236	0.67614	0.18251	0.17979	0.18025	0.47343	0.49252	0.40634	0.40052	0.3241	0.43963	0.41821	0.37366	0.44155	0.40164	0.4676	0.43471
			657.5664@8.35	2.02256	1.60025	2.34818	1.15315	1.1377	1.09575	1.86114	0.08109	0.04583	0.0018	0.00264	0.00366	0.00261	0.00238	0.00279	0.00229	0.00455	0.00216
			800.5194@9.98	12.5417	14.2028	18.2066	8.02946	8.88661	14.3408	4.96656	7.88576	6.40483	0.0063	0.00659	0.00537	0.00883	0.00997	0.00765	0.01181	0.00768	0.00878
			635.5011@16.73	5.89834	7.0034	7.9579	10.951	11.187	17.3113	1.70342	1.54704	1.35318	0.73315	0.95756	0.90361	0.72551	1.06965	1.34713	0.86718	0.80748	0.89936
			884.6066@11.10	9.1997	10.509	15.0176	10.4777	9.97165	16.5734	5.25296	7.21406	5.33969	0.15312	0.16375	0.14581	0.18713	0.17172	0.18689	0.17712	0.18322	0.17235
			686.5844@16.90	9.21518	8.24142	10.8635	11.3934	14.9954	21.7509	3.88114	6.78059	5.53556	0.11151	0.08305	0.12351	0.12614	0.13018	0.13073	0.20609	0.20633	0.2046
			393.2981@6.18	0.51231	0.38801	0.37777	0.60437	0.35192	0.17738	0.11557	0.39998	0.39967	0.3882	0.4306	0.28027	0.45715	0.1663	0.38791	0.49331	0.56955	0.5246
			438.2977@3.29	9.59713	11.4178	18.912	7.20974	6.79419	13.4458	6.04806	7.95151	6.6831	0.09197	0.10238	0.10239	0.1766	0.16806	0.13661	0.17136	0.18046	0.18135
			607.3910@10.20	11.4919	13.7233	18.1285	13.9517	14.7785	22.0913	5.20869	1.15663	0.38549	0.10173	0.02662	0.02381	0.01909	0.01803	0.02191	0.03629	0.02618	0.03391
			675.5431@10.93	1.18386	0.98461	2.12661	0.74792	0.68965	0.9441	1.71444	1.74234	1.6014	0.0452	0.04886	0.05197	0.05538	0.05029	0.06285	0.04793	0.06002	0.04626
			863.5636@11.45	9.03765	9.54388	14.8338	9.92704	10.3763	16.711	7.07585	8.37589	6.72592	0.01001	0.00542	0.01083	0.01173	0.00621	0.01101	0.00756	0.01777	0.01253
			908.9009@22.80	8.26901	9.99443	14.9906	8.06855	8.94845	15.7485	7.4664	9.51942	7.94325	0.01005	0.01868	0.01362	0.01289	0.00571	0.00962	0.0289	0.0205	0.01637
			945.7294@20.59	1.02988	0.90663	0.98759	0.65131	0.7127	0.60421	0.65831	1.0657	0.83834	0.171	0.16067	0.1935	0.18203	0.19672	0.18869	0.19879	0.20627	0.17455
			395.3520@18.77	1.75811	1.40816	2.31813	0.68816	0.52658	0.67201	1.22373	1.21986	0.8076	0	0.00048	0.00068	0.00086	0.00017	0.00045	0.00112	0.00076	0.00084
			903.6538@17.98	7.10663	7.00648	7.4958	7.86092	8.41225	12.8596	4.53185	6.46652	4.64836	0.57674	0.5628	0.64118	0.63456	0.66925	0.65381	0.67784	0.68829	0.65626
			464.3734@5.98	0.7261	0.5114	0.65474	0.38701	0.66797	0.38742	1.53157	1.15343	0.67081	0.20519	0.379	0.33115	0.18172	0.29903	0.29045	0.12376	0.20242	0.17795
			257.2260@21.38	0.43497	0.34823	0.3709	0.24131	0.25892	0.19636	0.33653	0.38513	0.32106	0.35097	0.46517	0.42379	0.47042	0.42864	0.36032	0.48138	0.42067	0.45248
			381.1671@2.51	1.86929	1.46888	2.17069	1.61334	0.99598	1.25609	0.99657	0.11211	0.0614	0.00293	0.00479	0.00405	0.00283	0.0025	0.00268	0.00268	0.00289	0.00387
			667.5278@15.29	1.03564	0.65512	0.66285	1.21144	2.01037	1.15258	1.00213	1.37194	0.92753	0.01944	0.01958	0.02229	0.02018	0.01792	0.02152	0.02424	0.02839	0.02834
			925.7622@21.63	8.84418	10.2848	13.9228	7.07955	8.56391	11.4233	6.08497	7.86174	6.98327	0.17869	0.13263	0.22839	0.16966	0.20515	0.2408	0.26209	0.25123	0.19174
			675.6660@23.27	0.97454	0.879	1.41021	1.45352	1.31414	1.46918	0.95798	0.92061	0.74163	0.00323	0.00312	0.00263	0.00271	0.00199	0.00227	0.00276	0.0027	0.00299
			895.7697@21.43	8.80362	11.4321	13.9111	5.08005	5.69239	7.65461	5.02693	6.61435	5.65351	0.34436	0.26707	0.39581	0.49851	0.40796	0.50409	0.58026	0.50888	0.46551
			428.3736@4.20	1.12894	0.75712	1.27797	0.65169	0.6313	0.615	2.01617	2.12614	1.1272	0.02497	0.03633	0.02796	0.03386	0.03861	0.03318	0.03866	0.03917	0.03553
			919.7144@20.61	4.68142	4.81828	5.8133	6.04167	6.43093	8.89459	1.94635	4.01448	3.79527	0.95486	0.78301	1.15349	1.05275	1.16302	1.24617	1.24681	1.09167	1.10873
			313.2886@21.80	1.9559	1.87711	2.00908	0.74722	0.64494	0.63088	0.97565	1.36697	1.04556	0.97145	0.7179	0.96103	0.84235	0.73614	1.05191	1.00089	1.16865	1.20559
			974.9483@23.17	5.4201	6.4905	10.9208	12.2667	11.7522	22.2413	9.37291	6.49005	5.06741	0.00782	0.01525	0.00594	0.00703	0.00763	0.00414	0.00729	0.00495	0.00379
			917.6991@20.13	5.37584	6.16376	6.76328	5.63937	7.7216	8.80696	1.64151	4.79184	3.71926	0.88698	0.63555	0.97549	0.98803	1.04216	1.066	1.05586	0.96931	0.97373
			387.1798@1.33	0.53371	0.48661	0.59027	0.38552	0.35618	0.40129	0.31822	0.40231	0.36793	0.28512	0.40767	0.34741	0.31843	0.33206	0.3503	0.33409	0.42955	0.36736
			719.5695@11.11	1.16792	0.89838	1.91599	0.55917	0.50033	0.4679	1.01944	0.98682	0.83057	0.1631	0.20101	0.20181	0.19462	0.1589	0.21587	0.18643	0.18947	0.1464
			685.5889@21.98	0.33704	0.21131	0.20093	0.07162	0.12516	0.11389	0.19956	0.2575	0.21509	0.37476	0.36916	0.54135	0.48624	0.47125	0.49991	0.41622	0.53025	0.46803
			680.6330@22.04	0.55395	0.43828	0.55083	0.18697	0.12181	0.17977	0.35927	0.44076	0.32575	0.35612	0.36319	0.4299	0.3877	0.35262	0.4295	0.35273	0.43018	0.38563
			389.2697@2.84	1.83784	1.11337	1.06337	0.66252	1.35867	0.58846	3.30606	0.11391	0.05986	0.02423	0.0343	0.02558	0.02183	0.02025	0.0222	0.02331	0.02472	0.02515
			717.5541@9.61	1.36621	1.15886	2.76694	0.72734	0.58658	0.75961	0.96243	1.12106	0.78115	0.07284	0.07625	0.08103	0.08141	0.07323	0.07704	0.07171	0.07801	0.06846
			745.6216@14.71	1.46011	1.01387	1.64844	0.61851	0.68956	0.47935	0.43945	0.61101	0.85311	0.1746	0.18221	0.20675	0.18331	0.1922	0.19004	0.17876	0.17673	0.17965
			521.4564@20.18	1.2445	1.06954	1.57019	0.97289	0.99129	0.98435	1.04354	1.15022	0.77211	0.00652	0.00613	0.00613	0.00549	0.00465	0.00471	0.00643	0.00671	0.00518
			247.2417@21.78	0.59045	0.56155	0.70938	0.19101	0.21392	0.17155	0.44864	0.47504	0.27803	0.34282	0.33831	0.38606	0.32561	0.28253	0.4132	0.32641	0.39535	0.31227
			921.7302@20.85	5.7896	6.70655	6.62476	6.4324	6.64926	8.34511	4.02907	5.4317	4.87689	0.65287	0.53319	0.67261	0.773	0.80564	0.67781	0.68305	0.67271	0.77263
			1294.1421@21.74	0.06733	0.05016	0.05218	0.06633	0.02101	0.0645	0.07602	0.13189	0.07417	0.44329	0.51161	0.58025	0.41402	0.52822	0.61014	0.46831	0.53117	0.45397
			917.7782@16.70	8.65918	9.01607	10.0935	15.3714	17.19	23.415	5.1587	0.20954	0.31544	0.04074	0.03569	0.04925	0.04244	0.0491	0.05274	0.06229	0.07114	0.05782
			538.5195@11.33	2.79573	3.20274	3.77269	3.02724	2.35282	2.59489	3.28257	4.35123	3.21156	0.01112	0.00948	0.0062	0.00985	0.00736	0.00723	0.0147	0.01726	0.01152
			843.6840@20.77	4.44474	4.38123	6.05864	7.59331	9.62426	12.4991	2.36361	3.54674	3.05101	0.72834	0.58305	0.80814	0.82762	0.91078	0.88476	0.84927	0.84552	0.74481
			710.6803@22.23	0.75559	0.43002	0.5742	0.3482	0.36298	0.40843	0.68344	0.61102	0.45814	0.26704	0.34613	0.32287	0.283	0.28302	0.28666	0.21693	0.27458	0.27421
			896.7092@19.25	9.91576	11.3952	18.4203	7.84851	6.46338	13.1837	4.69468	6.36982	5.13203	0.00768	0.00407	0.00384	0.00538	0.00385	0.00606	0.00724	0.00757	0.00297
			316.3208@1.90	1.51607	1.09314	1.6787	0.85778	0.66334	0.85077	1.15076	1.17565	0.76414	0.00195	0.00288	0.00319	0.00358	0.00379	0.00393	0.00262	0.0032	0.00278
			1268.1279@21.69	0.22176	0.16682	0.16676	0.09218	0.08333	0.08335	0.19505	0.21578	0.12305	0.41994	0.42919	0.50679	0.39294	0.41634	0.52499	0.43584	0.50331	0.44205
			964.8311@20.88	1.66568	1.47558	1.80374	0.52478	0.5157	0.55435	0.87647	1.24026	0.99434	0.01251	0.01732	0.01021	0.01379	0.01199	0.00882	0.00907	0.00979	0.00872
			893.7550@20.96	7.51377	9.06147	11.7653	4.59847	5.94315	7.83953	4.7991	6.65452	5.69427	0.3595	0.2642	0.37572	0.37899	0.39289	0.3709	0.43877	0.46914	0.40808
			909.5457@11.17	6.86285	8.62461	11.5397	10.038	10.5645	16.7253	4.87601	6.71147	5.27575	0.03217	0.03294	0.03283	0.03044	0.04643	0.03704	0.03973	0.05553	0.04016
			867.6835@20.28	5.29557	5.77613	6.62941	6.37699	7.07348	10.4966	1.76799	5.08238	3.70226	0.68533	0.5145	0.779	0.7358	0.78985	0.82473	0.81395	0.76826	0.7123
			737.6955@22.37	0.77163	0.5388	0.87502	0.25418	0.25862	0.24394	0.55992	0.61037	0.38114	0.25412	0.34695	0.32632	0.24791	0.24552	0.30384	0.25086	0.24975	0.26642
			285.2573@21.78	0.58965	0.51827	0.65987	0.21845	0.22849	0.1945	0.34098	0.46672	0.32352	0.27761	0.31917	0.35383	0.2959	0.28331	0.32939	0.31771	0.34166	0.3385
			695.5221@8.37	10.1026	9.99975	13.6209	11.0816	12.0822	18.4667	6.91099	0.59042	0.39403	0.01776	0.02254	0.02004	0.02147	0.01249	0.02227	0.02357	0.03293	0.02347
			401.2660@3.02	0.92615	0.61857	1.45172	1.21549	0.68267	0.99224	0.77894	1.18385	0.93919	0.01168	0.01841	0.01587	0.01041	0.01138	0.01509	0.01721	0.02108	0.01998
			885.7876@22.20	1.20404	0.8145	1.16619	0.77369	0.75979	0.82382	1.06441	1.02977	0.74655	0.06321	0.03647	0.05442	0.0362	0.03369	0.0383	0.04146	0.02383	0.03703
			869.7549@21.46	5.32541	7.01155	8.9814	5.24858	5.99266	9.50759	2.94021	4.47057	3.68363	0.60989	0.41362	0.61482	0.70239	0.63664	0.67771	0.76224	0.51571	0.64739
			727.5647@17.06	1.03586	0.78926	1.194	0.3826	0.3687	0.40586	0.79366	1.06147	0.77059	0.11057	0.12214	0.20446	0.11321	0.10627	0.0972	0.13174	0.15616	0.15
			603.5349@8.36	8.49141	7.357	11.109	8.93486	5.17221	7.97862	8.5573	0.50232	0.35796	0.01467	0.01851	0.01548	0.01104	0.01407	0.01613	0.01905	0.01644	0.01876
			734.5116@11.23	10.5537	13.0786	20.0167	2.62638	2.97086	5.43712	5.37325	7.31	5.64694	0.01866	0.02898	0.03193	0.03258	0.02389	0.03346	0.02669	0.03466	0.02795
			951.8702@22.90	0.81519	0.7712	1.07582	0.83677	0.84248	0.97502	0.77993	1.54409	1.17543	0.00389	0.00199	0.00406	0.00191	0.00112	0.00284	0.00456	0.00377	0.00455
			562.3271@4.73	4.12826	5.40186	9.2846	3.08137	1.51513	5.36882	4.27568	4.69751	3.83258	0.73685	0.81115	0.76581	1.05394	1.14903	0.97367	0.68944	0.5537	0.65155
			824.6706@18.55	1.16557	0.93693	0.8371	0.31767	0.37194	0.2973	0.68341	0.67633	0.41923	0.15741	0.18982	0.18159	0.17086	0.18493	0.18976	0.17996	0.20099	0.19376
			506.4930@11.68	1.08126	0.76235	0.99307	0.38173	0.37835	0.46091	1.60335	1.43416	0.97703	0	0.00345	0.00082	0	0.00426	0.003	0.00573	0.00617	0.00339
			691.5731@11.53	1.26191	0.97612	1.57231	0.69656	0.60112	0.66489	1.17911	1.24382	1.09703	0.03122	0.02354	0.02693	0.0283	0.02419	0.03057	0.03301	0.0301	0.03265
			893.6993@20.41	3.97989	4.1485	4.63337	4.53502	5.41119	7.14919	1.53197	3.65395	2.99457	0.81307	0.60156	0.91489	0.86199	0.99681	0.9869	0.93002	0.87	0.85725
			846.6736@18.88	8.16247	8.48086	12.6217	3.31907	3.13873	6.52055	4.28036	6.44635	4.46083	0.30044	0.26991	0.32463	0.29988	0.32359	0.33154	0.34687	0.33673	0.3656
			699.5957@18.17	0.83994	0.60611	0.75277	0.62103	0.61651	0.606	2.81383	0.65807	0.51841	0.03912	0.0542	0.04701	0.03455	0.04083	0.0424	0.03411	0.04013	0.03557
			673.5749@17.99	1.39648	1.01388	1.35308	0.79723	0.7767	0.81472	0.53847	0.89258	0.70855	0.00141	0.003	0.00191	0.00182	0.00245	0.00272	0.00269	0.00255	0.00275
			1210.8129@10.09	4.73345	4.09296	5.07133	3.53675	3.03606	3.05512	1.51373	0.1881	0.16441	0.00432	0.00278	0.00326	0.0048	0.002	0.00296	0.00189	0.0046	0.00582
			429.3726@9.39	1.19178	0.87869	1.24831	0.46649	0.52882	0.49956	0.49248	0.71942	0.4763	0.10206	0.12348	0.08838	0.11432	0.1031	0.08962	0.10409	0.10714	0.10056
			762.5419@10.81	8.61043	9.66773	15.1508	4.14476	4.01984	8.192	4.21238	5.97634	4.08967	0.13963	0.15909	0.14632	0.14639	0.13576	0.14674	0.17179	0.15884	0.16027
			909.5456@11.55	7.56417	7.94492	8.35806	5.80828	7.5334	9.4912	4.57104	5.77039	4.01764	0.18342	0.18753	0.19579	0.20713	0.18151	0.19491	0.22572	0.23921	0.23813
			841.6685@20.22	4.08122	4.09837	5.16025	6.99178	8.52502	11.5878	1.62059	3.92043	2.77811	0.53383	0.41144	0.62369	0.60216	0.64443	0.67602	0.62929	0.611	0.59212
			878.5685@10.79	6.26571	7.603	9.72878	9.07726	10.0701	14.5958	3.37314	5.76551	3.86771	0.02902	0.03654	0.03116	0.03123	0.03415	0.03428	0.03147	0.03833	0.03628
			852.5525@9.31	7.9576	10.6432	15.5959	8.10029	7.47558	15.5363	2.74495	3.5975	2.38246	0.0025	0.00361	0.00294	0.0053	0.00374	0.00536	0.00239	0.00212	0.00483
			217.1949@21.77	0.50865	0.38149	0.69843	0.06781	0.04383	0.08385	0.29346	0.34779	0.15305	0.27917	0.30914	0.35076	0.28341	0.26611	0.30222	0.28634	0.35534	0.33157
			1286.1748@22.59	0.44992	0.26422	0.37033	0.10529	0.12276	0.14241	0.31419	0.35991	0.24778	0.29466	0.34067	0.35743	0.30447	0.27409	0.29191	0.27875	0.30275	0.37216
			920.7663@19.51	1.09502	1.01126	1.34011	0.44241	0.48549	0.48262	1.88126	0.86779	0.57126	0.01114	0.03133	0.0118	0.01082	0.01364	0.01433	0.0107	0.00903	0.00981
			591.4961@15.25	0.5457	0.47561	0.43437	1.24031	1.45063	1.23715	0.20129	0.1601	0.14567	0.06515	0.09721	0.07959	0.07118	0.08451	0.10231	0.07985	0.08807	0.09023
			623.5036@9.80	1.31431	1.03803	1.37276	0.70208	0.69621	0.6976	0.86409	0.82694	0.52419	0.00188	0.00269	0.00192	0.00196	0.00225	0.00159	0.00309	0.00319	0.00276
			751.5709@12.06	0.57687	0.48079	1.46433	0.64632	0.00903	0.02724	0.18886	0.31846	0.56713	1.43333	1.31345	1.4561	1.60672	1.56841	1.5792	1.80899	1.7076	1.75842
			776.5200@10.60	7.36351	7.94392	8.56316	5.84338	6.54417	9.46472	4.50787	7.82493	6.60506	0.00672	0.00711	0.01033	0.01188	0.01108	0.00908	0.01473	0.01677	0.0163
			692.5221@13.01	5.50531	8.41124	6.20339	6.54139	9.15701	12.7298	6.7141	6.4068	4.11118	0.02477	0.0188	0.02449	0.00816	0.01547	0.00543	0.02594	0.02383	0.02995
			755.6677@23.03	1.04375	0.73116	1.75397	0.49459	0.48499	0.58215	0.8101	1.62845	1.50513	0.00763	0.0053	0.00838	0.00919	0.00583	0.00869	0.00767	0.0103	0.00777
			786.5272@11.11	6.68955	8.9881	14.3224	4.57466	3.61989	7.16542	4.41655	4.55685	3.31542	0.21363	0.21161	0.22408	0.25072	0.25992	0.25248	0.2477	0.26179	0.24416
			901.8566@22.53	2.42044	2.14373	2.98393	2.88349	2.18474	2.94032	2.16605	2.39736	1.72926	0.00355	0	0.0024	0.00405	0.00171	0.00391	0.00507	0.00427	0.00388
			889.5776@12.76	7.71736	9.84905	14.37	5.00768	5.57424	9.28211	4.71236	5.5413	3.99476	0.02227	0.00641	0.01826	0.02504	0.02828	0.02564	0.02627	0.01879	0.02614
			429.3726@9.40	1.12586	0.82328	1.18679	0.45338	0.50487	0.48276	0.46795	0.66314	0.42481	0.0942	0.11355	0.08366	0.10815	0.09783	0.08567	0.09879	0.10434	0.09622
			758.2223@14.40	0.16503	0.14201	0.19114	0.20614	0.33285	0.1421	0.20936	0.35523	0.17015	0.51082	0.27898	0.16929	0.30809	0.19882	0.30829	0.32291	0.31943	0.37796
			432.2378@1.34	2.47937	2.0213	1.76765	2.39393	2.81136	2.92003	3.00438	2.44116	2.03422	0.74126	1.01431	0.85169	0.91525	1.00553	1.21781	1.3546	1.40499	1.08313
			968.7691@19.53	1.47632	1.30766	1.77244	0.44081	0.47132	0.50274	0.57555	0.71594	0.58416	0.00318	0.00227	0.00118	0.00268	0.00133	0.00116	0.00243	0.00372	0.00382
			801.6926@20.79	0.44029	0.33225	0.60074	0.84295	0.82805	0.74798	0.55102	0.49716	0.43649	0.15851	0.13366	0.19767	0.18849	0.19309	0.18458	0.17816	0.15592	0.15462
			466.3291@4.97	6.65129	7.70296	13.2516	5.40217	4.99871	9.66988	4.25987	5.03167	4.06692	0.07479	0.07925	0.07996	0.11665	0.11032	0.10119	0.10732	0.09822	0.10181
			203.1793@21.37	0.38147	0.29082	0.41787	0.1787	0.19571	0.18638	0.31117	0.28927	0.22224	0.24539	0.25931	0.26065	0.30508	0.25658	0.24429	0.30444	0.31228	0.30045
			797.6541@14.80	4.6803	5.94607	6.61178	4.86136	5.79969	7.55854	2.44508	3.09835	2.20559	0.493	0.45959	0.54358	0.54564	0.5261	0.53716	0.5812	0.54794	0.62978
			723.6040@21.81	0.68463	0.41307	0.48933	0.13464	0.11636	0.11504	0.46356	0.58175	0.4438	0.21664	0.22387	0.26117	0.22345	0.21072	0.28179	0.2178	0.21703	0.21346
			287.2730@21.36	0.25612	0.19513	0.22493	0.12004	0.14132	0.12837	0.23512	0.22767	0.19244	0.2538	0.34887	0.30866	0.34091	0.30452	0.33936	0.32541	0.29869	0.30678
			948.8935@22.66	1.068	0.89943	1.45987	0.60883	0.50742	0.56209	0.78155	0.8416	0.61078	0.01016	0.01646	0.01078	0.01492	0.01396	0.01021	0.00887	0.01051	0.00724
			993.8818@22.76	1.06387	0.7488	1.25829	0.35355	0.34837	0.34245	0.7142	1.34937	1.01667	0	0.00774	0.00254	0.00286	0.00344	0.00258	0.00492	0.00653	0.00363
			800.5567@15.90	3.04422	3.61047	3.61003	7.26647	8.49244	11.2998	1.61901	1.88378	1.4653	0.54527	0.57408	0.61047	0.57181	0.6012	0.62313	0.64294	0.59582	0.59732
			680.6910@19.43	4.26975	2.49408	5.23683	0.28796	0.21398	0.198	4.35794	2.81287	2.67956	0.01162	0.01126	0.00881	0.01016	0.00833	0.00881	0.00832	0.0102	0.00714
			622.6130@16.03	1.76078	2.12956	2.57215	1.67394	1.3717	1.51439	3.39574	3.79242	3.01692	0.00792	0.00878	0.00848	0.01019	0.00673	0.00566	0.01134	0.00554	0.01554
			445.1200@9.07	0.80576	0.74774	1.21823	0.47482	0.47556	0.4149	0.98731	0.68365	0.48618	0.0792	0.06594	0.03956	0.06836	0.03916	0.05754	0.05702	0.06841	0.07687
			316.2117@1.18	1.64688	2.21942	2.44403	1.93415	2.40836	4.11562	1.34146	1.40314	1.43598	0.89344	1.01493	1.16368	1.0637	1.01614	1.14554	1.10477	1.08848	1.04842
			462.1464@9.07	0.77259	0.76778	1.23467	0.49747	0.45047	0.41248	0.96371	0.67679	0.52018	0.07221	0.05744	0.03468	0.06016	0.03321	0.05022	0.04841	0.05187	0.06697
			988.8310@19.97	1.06403	0.88621	0.92914	0.5303	0.55695	0.51528	0.72081	0.94984	0.68423	0.01699	0.02316	0.01864	0.01732	0.01695	0.01819	0.01751	0.01368	0.01351
			614.3407@4.74	3.12521	3.79594	5.59393	2.3452	1.22472	3.9325	3.01718	3.10335	2.63083	0.66389	0.74939	0.74284	0.84332	0.96448	0.88746	0.64942	0.58472	0.64586
			551.3273@12.15	1.05127	0.83836	0.75866	0.86529	0.71189	0.69506	0.98953	0.04237	0	0.01885	0.01734	0.00492	0.0087	0.0038	0	0.01063	0.0075	0.00865
			271.2417@21.77	0.41524	0.36729	0.64771	0.23465	0.23643	0.21629	0.31541	0.50659	0.28144	0.2049	0.21655	0.18168	0.2035	0.19943	0.20577	0.1975	0.22493	0.20677
			425.2659@2.85	6.29258	6.98091	12.6821	7.37903	4.89471	11.2595	2.40052	3.27996	3.3969	0.0648	0.06715	0.08043	0.06059	0.0859	0.0658	0.08049	0.07438	0.07108
			664.6603@18.76	5.20466	2.73989	5.49513	0.86369	0.77333	0.97158	2.38719	2.00309	1.44735	0.00693	0.0083	0.0044	0.00439	0.00628	0.00449	0.00636	0.00552	0.00663
			209.1898@1.57	0.4579	0.36754	0.38273	0.28236	0.41998	0.33024	0.46188	0.36976	0.26215	0.21892	0.22677	0.2188	0.16046	0.23288	0.23933	0.10733	0.11486	0.21522
			291.2527@2.05	0.70414	0.52797	0.79393	0.63856	0.76005	0.47625	0.87777	0.11176	0.12213	0.12978	0.0533	0.05413	0.02668	0.2332	0.25186	0.01994	0.02645	0.06942
			372.3105@2.06	1.14089	0.78376	1.324	0.19938	0.23514	0.27495	1.11729	1.23745	0.65086	0.01073	0.01655	0.01378	0.0157	0.01574	0.01589	0.01531	0.01625	0.01532
			964.9255@23.37	0.88813	0.76737	1.29091	0.63533	0.55549	0.60658	0.78384	0.68603	0.51597	0.007	0.00766	0.00663	0.0063	0.00637	0.00578	0.00674	0.00555	0.00565
			891.6551@18.62	4.71737	5.2203	6.39766	3.24028	3.4145	5.89729	3.1373	4.3274	3.36625	0.36965	0.37869	0.43168	0.39333	0.46278	0.44186	0.45474	0.44514	0.45753
			374.3629@4.07	0.88661	0.7431	1.11476	0.51574	0.46744	0.5258	0.79682	0.95352	0.75188	0.00315	0.00494	0.00351	0.00595	0.00575	0.00507	0.00319	0.00338	0.00301
			701.6047@18.73	7.15671	7.25244	10.0748	7.54818	6.97716	12.445	1.98545	3.39698	2.62603	0.016	0.01836	0.01931	0.01523	0.0187	0.02396	0.01905	0.01682	0.01651
			885.5472@10.76	5.89884	7.56842	10.8769	4.63902	4.61332	7.56904	3.55209	4.00088	2.57297	0.00179	0.00467	0.0025	0.0043	0.00232	0	0.0037	0	0.00287
			233.2261@21.39	0.11264	0.21701	0.24049	0.149	0.10209	0.09496	0.1695	0.2088	0.15558	0.24074	0.30623	0.28533	0.31546	0.27068	0.24189	0.29308	0.31727	0.29411
			872.6487@17.14	5.63773	5.47232	7.8777	4.42745	3.85719	6.95234	2.20998	5.10257	3.47621	0.26658	0.26266	0.27075	0.29238	0.28922	0.30308	0.30706	0.30227	0.33071
			570.5474@14.44	0.33935	0.41531	0	0.37449	0.45127	0.38701	0.26452	0.45149	0.33878	0.66924	0.53184	0.69192	0.7977	0.59823	0.69431	0.84154	0.94317	0.93592
			646.6133@16.05	0.85928	0.66942	1.08626	0.41154	0.40716	0.38712	1.14275	0.90039	0.6471	0.0002	0.00141	0	0.0005	0.00036	0.00042	0.00249	0.00173	0.0027
			839.7100@20.47	0.64959	0.49716	0.63216	0.49869	0.54443	0.42495	0.41432	0.58064	0.50008	0.09104	0.08214	0.10532	0.09937	0.10002	0.11538	0.11279	0.10583	0.09545
			634.6492@18.22	1.48212	1.49994	0.79609	0.81118	0.50517	0.32183	9.48414	0.83821	0.81706	0.0814	0.09209	0.08913	0.0859	0.07501	0.08865	0.08939	0.09833	0.09424
			299.2732@21.78	0.49557	0.30721	0.48112	0.12588	0.14592	0.11681	0.32279	0.35347	0.21519	0.21371	0.20543	0.24373	0.18529	0.21314	0.2427	0.21391	0.24641	0.2388
			906.7532@19.60	1.22036	1.05768	1.39928	0.37063	0.39734	0.37889	0.55636	0.66448	0.52552	0.00743	0.00626	0.00721	0.00654	0.00729	0.00832	0.00804	0.00859	0.0075
			391.3415@4.86	0.69476	0.62161	1.17912	0.19748	0.12495	0.18801	1.15501	1.14782	0.98403	0.01958	0.02649	0.0221	0.00767	0.00864	0.01314	0.04953	0.05497	0.05176
			253.2159@1.60	2.52591	3.47288	4.028	2.64744	4.5561	5.3132	2.21732	1.78145	1.33089	0.85047	0.6336	0.79189	0.57335	0.84064	0.88883	0.41413	0.37535	0.799
			922.7843@19.59	0.69074	0.73139	0.78065	0.1818	0.27207	0.21074	2.33122	1.00057	0.52512	0.00442	0.0469	0.00445	0.00461	0.00812	0.00451	0.00368	0.00291	0.00198
			510.4880@11.01	2.56181	1.95213	2.80096	1.11998	0.86493	1.05862	2.53336	2.79601	2.19548	0.00166	0.00409	0.00376	0	0.00137	0.00179	0.00973	0.00668	0.00993
			868.5571@15.84	0.283	0.11953	0.13605	1.17577	1.51099	1.79921	0.10393	0.26849	0.17578	1.09625	1.09199	1.25369	1.1722	1.29803	1.31148	1.26883	1.25793	1.26125
			353.2084@1.57	1.75006	3.35461	4.49058	2.80049	3.09594	5.10986	1.28801	1.7563	1.55386	0.91494	0.71586	0.85896	0.56089	1.03528	1.1057	0.28227	0.27716	0.91042
			826.5355@10.16	5.98025	5.82948	6.69889	6.00672	6.87728	10.6783	2.41904	4.40356	3.93325	0.03561	0.04606	0.03267	0.04701	0.03982	0.04139	0.04349	0.04612	0.05177
			425.1355@1.32	1.72412	3.72217	4.83536	2.248	2.09751	4.07208	1.81375	2.69245	3.00667	0.58626	0.68134	0.71762	0.70864	0.7208	0.63863	0.61069	0.63971	0.68766
			813.6896@20.48	0.5829	0.41321	0.64182	0.66492	0.61417	0.58941	0.51326	0.75005	0.54467	0.0806	0.07048	0.10266	0.09684	0.09999	0.10483	0.09036	0.09252	0.08503
			1017.9358@21.75	0.23282	0.18947	0.25055	0.05944	0.07626	0.088	0.13459	0.14571	0.11888	0.24664	0.28574	0.28924	0.24056	0.24548	0.31768	0.26481	0.27942	0.26336
			915.6831@19.89	3.56812	4.46327	4.3987	4.61734	5.66839	7.22087	0.97412	3.49686	3.19759	0.38597	0.25793	0.40751	0.41895	0.39363	0.42647	0.4467	0.43231	0.41686
			202.1800@1.17	0.04599	0.09577	0.09853	0.11982	0.12113	0.13178	0.06536	0.08328	0.06346	0.26661	0.34474	0.32668	0.30774	0.25098	0.29208	0.27564	0.28845	0.26991
			910.7850@19.64	0.93277	0.75847	0.84739	0.53817	0.46073	0.59681	0.55115	0.72429	0.5535	0.01482	0.0172	0.01295	0.01647	0.01313	0.01456	0.01406	0.01502	0.01181
			633.4856@15.26	4.38533	3.53455	3.33583	8.67927	11.9967	14.1006	1.08923	1.81887	1.58181	0.13006	0.14356	0.15858	0.14255	0.15243	0.18207	0.19095	0.19734	0.20401
			796.5264@12.53	0.86468	0.76286	0.80639	3.07637	4.41436	4.49498	0.97386	1.92537	1.33831	0.74127	0.80241	0.85324	0.8413	0.94129	0.8549	0.91504	0.89674	0.90791
			570.5471@10.69	0.86052	0.76753	0.66756	0.52921	0.48996	0.43065	0.49364	0.4099	0.51434	0.58997	0.61579	0.60828	0.64689	0.48138	0.58243	0.75543	0.68872	0.66472
			383.3669@22.93	0.60656	0.52395	0.79343	0.19883	0.1509	0.19451	0.55959	0.59427	0.51696	0.11274	0.11707	0.15115	0.11438	0.10914	0.11939	0.10573	0.12839	0.10328
			397.3832@22.46	0.4478	0.3464	0.56815	0.24034	0.25322	0.21854	0.652	0.36064	0.26984	0.1513	0.20944	0.17828	0.15399	0.12941	0.13716	0.15265	0.13708	0.16122
			508.3765@5.61	5.01641	6.06588	10.5419	3.99507	2.90311	6.87201	3.01053	3.58831	2.92567	0.1561	0.1539	0.16075	0.20684	0.19476	0.19955	0.19916	0.19793	0.18475
			962.9488@23.04	3.60411	4.21531	7.66847	5.93418	5.90035	10.6555	4.52908	4.5883	4.16495	0.01186	0.01823	0.01004	0.00975	0.01109	0.00981	0.01128	0.01821	0.00718
			778.7440@23.39	0.82948	0.5831	1.06401	0.46586	0.41675	0.45738	0.99504	0.77464	0.60977	0.00116	0.00359	0.00087	0.00132	0.00128	0.001	0.00075	0.00121	0.00125
			899.8400@23.16	4.07085	4.19761	7.31186	3.26198	3.17318	5.69951	2.74438	8.60816	7.42623	0.0241	0.01622	0.02987	0.03194	0.02419	0.02945	0.03504	0.03175	0.03009
			865.7245@20.49	0.71725	0.46839	0.54943	0.36977	0.39986	0.35127	0.384	0.58649	0.42388	0.08146	0.08148	0.10401	0.09672	0.10456	0.10532	0.11338	0.11119	0.09334
			967.8664@22.83	0.77452	0.66639	1.04601	0.34716	0.39518	0.40808	0.53223	1.06318	0.78563	0.006	0.00592	0.00725	0.00613	0.00587	0.00686	0.00724	0.00975	0.00544
			942.7532@19.06	1.05959	0.99731	1.27415	0.44426	0.40745	0.44662	0.44311	0.50094	0.37266	0.00453	0.00578	0.00468	0.00456	0.00533	0.00502	0.00482	0.00434	0.00461
			951.7401@19.91	4.72164	5.3877	5.88937	4.55537	5.71558	7.72155	1.14321	3.67273	3.68409	0.20272	0.12346	0.20438	0.23376	0.23043	0.23004	0.2426	0.22013	0.22415
			838.5591@9.50	5.533	6.55626	10.822	2.08241	2.13159	3.92291	3.60941	4.50928	3.64742	0.00352	0.01099	0.00379	0.02678	0.00666	0	0	0.00588	0.0072
			1622.3360@17.50	4.95823	6.75572	8.34937	3.39592	2.76918	6.04799	3.77189	6.43088	4.86955	0.01152	0.00409	0.00407	0.00922	0.00822	0.00523	0.01439	0.01508	0.01607
			654.6397@17.90	0.16591	0.09748	0.17361	0.10683	0.11504	0.13248	3.57546	0.94601	0.57111	0	0.00115	0.00227	0	0.00143	0.00124	0.00136	0.00185	0.00164
			494.3607@7.35	5.15954	6.04581	9.84264	3.92617	3.72183	6.59604	3.15692	3.50867	2.62517	0.12437	0.14043	0.14446	0.1449	0.14781	0.14931	0.14746	0.14304	0.14411
			870.6346@16.69	4.83143	4.82391	6.52468	3.30098	3.08272	5.41426	2.2888	3.84235	2.77136	0.27851	0.29033	0.30431	0.30095	0.31539	0.31094	0.3351	0.32822	0.34659
			891.6837@20.09	2.51694	2.94954	3.05647	3.19406	3.85692	5.58674	0.8026	2.36938	1.95354	0.59233	0.39775	0.6202	0.60485	0.63689	0.67879	0.65052	0.60483	0.58822
			934.6404@7.77	6.40208	7.60525	11.6287	6.90482	6.59294	11.7703	2.67409	0.24034	0.18181	0.01276	0.00527	0.00439	0.00878	0.00466	0.0052	0.00611	0.00886	0.01449
			702.6250@8.36	3.05992	2.35905	3.52234	2.66746	2.99901	4.29587	19.5479	0.42466	0.22803	0.01031	0.01203	0.01317	0.00434	0.02508	0.01424	0.00457	0.0051	0
			551.3810@3.28	1.84138	2.65559	3.48676	2.45308	1.66298	4.18072	1.43619	1.4356	1.39233	0.67551	0.77134	0.69987	0.69422	0.82697	0.75415	0.69581	0.6636	0.71837
			332.3154@2.22	0.71185	0.57535	0.80803	0.53817	0.55752	0.52774	0.59051	0.71146	0.6366	0.00153	0.00239	0.00271	0.00362	0.00354	0.0055	0.00115	0.00197	0.00236
			922.9168@23.52	4.0439	5.5671	9.54777	4.25053	4.51619	6.8944	3.77454	4.67035	4.36775	0.00546	0.00552	0.00482	0.00413	0.00529	0.00612	0.00396	0.0054	0.00408
			663.5476@22.50	0.82708	0.24019	0.60047	0.1501	0.14753	0.30267	0.2758	0.65135	0.2596	0.59911	0.55455	0.80609	0.72894	0.53779	0.66114	0.62073	0.53082	0.8083
			243.1826@1.17	1.49459	1.76742	2.38766	1.65058	1.86563	3.08186	0.90225	1.14398	1.2145	0.74815	0.84438	0.69196	0.77253	0.7902	0.87586	0.90047	0.86447	0.83654
			677.5322@8.37	6.29766	6.7202	9.39193	6.95855	7.49274	11.3549	2.91614	0.30908	0.20328	0.0077	0.00675	0.00689	0.00685	0.0032	0.00551	0.00789	0.01213	0.0102
			339.2891@8.37	0.97885	0.7512	1.1382	0.53878	0.52329	0.50611	0.96075	0.12544	0.07963	0.00507	0.00694	0.00421	0.004	0.00445	0.00376	0.00361	0.00476	0.00376
			632.6325@15.45	0.84256	0.80753	1.19887	3.16104	2.56112	2.50007	1.07389	1.16951	0.66577	0.00148	0.00173	0.00214	0	0.00263	0.00205	0	0.00457	0.00298
			744.6650@21.91	0.57207	0.49229	0.62393	0.13821	0.14064	0.15759	0.37712	0.43213	0.36346	0.11101	0.12577	0.12667	0.12881	0.12451	0.12811	0.10678	0.12104	0.13052
			397.2714@6.30	0.54293	0.37897	0.39167	0.43269	0.46489	0.35105	0.6582	0.14416	0.08281	0.07575	0.22721	0.12334	0.07344	0.13136	0.163	0.0627	0.07824	0.07985
			247.2418@21.36	0.26183	0.20211	0.33557	0.15665	0.09406	0.12039	0.21924	0.19027	0.2151	0.16456	0.221	0.18321	0.21952	0.17412	0.17997	0.21263	0.19241	0.23588
			419.3733@7.10	0.60317	0.53199	0.8687	0.30437	0.23358	0.31275	0.88367	0.95401	0.73237	0.00428	0.00656	0.00532	0.00256	0.00222	0.00345	0.01293	0.01559	0.01364
			871.8452@20.73	0.3467	0	0.22796	0.40635	0.47523	0.85875	0.14449	0.28545	0.2969	1.0036	0.88528	0.98685	0.9464	1.10538	1.0027	1.10819	0.89568	1.01774
			873.6949@19.75	0.53904	0.43837	0.49189	0.50868	0.59761	0.47	0.22057	0.57057	0.48551	0.04435	0.03805	0.04515	0.04766	0.04305	0.04709	0.04852	0.05545	0.04907
			883.5305@11.16	5.09241	6.53019	8.74481	2.20852	2.46453	3.98705	3.25871	4.5764	3.30822	0	0.01726	0.03163	0.02074	0.02813	0.02753	0.02356	0.03914	0.01855
			742.4789@10.66	0.53551	0.30606	0.34558	0.61891	0.87189	0.56519	0.50946	0.7627	0.6161	0.00058	0.0007	0.00053	0.00179	0.00064	0.00066	0.00147	0.00227	0.00287
			750.5635@10.25	0.54148	0.43423	0.67628	0.84492	0.73322	0.76773	0.3163	0.4149	0.2449	0.00144	0.00167	0.00236	0.00339	0.00146	0.00258	0.00331	0.00311	0.00349
			873.6949@19.48	0.82883	0.38439	0.85525	0.32336	0.43332	0.39796	0.51511	0.48515	0.41052	0.03374	0.03063	0.03901	0.0405	0.03647	0.04351	0.03792	0.04012	0.04319
			430.3891@6.22	2.35054	2.69509	3.26802	3.35563	3.05274	4.935	1.04544	1.63126	1.59305	0.5151	0.52469	0.47149	0.59976	0.34428	0.54434	0.56264	0.61038	0.60642
			261.1483@6.04	4.27343	5.22145	7.97268	3.15009	2.4644	6.26429	2.47738	3.33147	2.62876	0.15739	0.15127	0.13493	0.15966	0.142	0.17098	0.17972	0.16443	0.17073
			730.6488@20.91	0.13578	0.39344	0	0.28803	0.3609	0.60788	0.1456	0.09818	0.14046	1.08102	0.76563	1.07666	1.00016	0.92511	1.08818	0.94928	1.01874	0.94108
			273.2572@21.37	0.18876	0.13197	0.17928	0.10252	0.1054	0.08576	0.09131	0.16221	0.14917	0.17397	0.24403	0.20385	0.19865	0.19881	0.23122	0.22318	0.2294	0.22697
			788.5213@10.44	4.12495	5.16199	6.67579	4.98867	5.34936	8.653	2.8804	3.47887	2.6103	0.01092	0.01174	0.01199	0.0238	0.01465	0.00675	0.01393	0.01267	0.01594
			259.1690@10.05	0.97748	0.74112	0.97318	0.59573	0.67503	0.52139	0.49419	0.03933	0.02072	0.00281	0.00361	0.00299	0.00243	0.00123	0.00197	0.00229	0.00309	0.00204
			991.9213@21.73	0.32054	0.22796	0.37296	0.0608	0.05791	0.03949	0.18837	0.19547	0.17366	0.17326	0.19321	0.20322	0.17745	0.17464	0.23742	0.1893	0.19517	0.19141
			369.3513@6.07	0.96291	0.68479	1.23567	0.09726	0.08992	0.08224	0.7849	0.76976	0.52411	0.01002	0.01613	0.01571	0.00709	0.01582	0.01216	0.00973	0.01555	0.011
			336.3257@3.01	4.4471	4.95325	6.58493	5.2146	5.05826	7.59042	3.80154	0.51067	0.72305	0.10134	0.25748	0.07959	0.11053	0.13002	0.16956	0.1286	0.17804	0.11434
			352.3206@3.11	0.69477	0.53237	0.69615	0.48288	0.48313	0.4302	0.85925	0.09868	0.09554	0.02624	0.07566	0.02861	0.02335	0.05279	0.05021	0.0237	0.04542	0.02587
			941.6992@19.87	3.11824	4.08639	3.66865	3.24891	3.91866	4.94565	1.03533	3.33105	2.83476	0.29481	0.19408	0.30189	0.29955	0.30393	0.34285	0.34676	0.34664	0.32787
			566.3216@2.43	2.60695	3.54948	4.80402	1.10863	1.11419	2.38948	2.30773	1.84022	1.86753	0.42025	0.43733	0.44308	0.89177	1.09983	0.8099	0.19384	0.15823	0.17507
			586.3090@3.17	1.74269	2.03785	2.82895	1.44484	0.95371	2.29554	1.49715	1.55412	1.48257	0.59479	0.69003	0.70053	0.65559	0.82965	0.73859	0.60612	0.52929	0.58346
			748.6967@22.71	0.76465	0.58397	0.86748	0.27999	0.25712	0.2813	0.65632	0.67862	0.50891	0.0123	0.01656	0.01711	0.01515	0.01031	0.01243	0.01002	0.01399	0.01227
			671.6534@22.58	0.42492	0.41581	0.56016	0.11475	0.11536	0.14729	0.41163	0.42127	0.36223	0.05706	0.38025	0.15237	0.06548	0.10657	0.15721	0.05879	0.06822	0.05779
			520.5088@9.64	0.43901	0.4074	0.67058	0.70582	0.63518	0.65741	0.44089	0.45462	0.25499	0.00583	0.00657	0.00497	0.00505	0.00546	0.00558	0.00593	0.00552	0.00581
			694.6811@18.33	0.98134	0.56506	0.83717	0.3525	0.41691	0.38985	0.4144	0.60695	0.42774	0.00089	0.00182	0.00169	0.00099	0.00128	0.00085	0.00213	0.00165	0.00154
			885.5443@11.49	4.12097	4.93386	6.77484	3.79953	4.08552	6.00671	2.8346	3.71652	2.91423	0.06153	0.06264	0.05832	0.04088	0.0382	0.05529	0.0556	0.07353	0.06172
			811.0994@15.75	1.8758	2.02886	1.3149	2.96433	3.83392	5.28436	0.47788	1.37183	0.75215	0.53438	0.4411	0.56679	0.58726	0.57387	0.58632	0.65072	0.60345	0.67681
			797.6624@19.61	0.40574	0.28807	0.32853	0.5647	0.72748	0.53601	0.27682	0.49087	0.3557	0.03625	0.03234	0.04431	0.04299	0.03988	0.04065	0.03795	0.04531	0.04149
			936.9343@23.19	3.60597	3.98964	7.92523	3.43144	3.36568	6.36213	3.55752	3.95088	3.57258	0.0123	0.01691	0.01119	0.01364	0.00964	0.01049	0.01419	0.01399	0.01486
			422.3261@6.05	0.72566	0.50424	0.70719	0.36651	0.22803	0.4102	0.29008	0.44738	0.37989	0.04745	0.04546	0.03415	0.05415	0.02021	0.04749	0.03387	0.04399	0.04509
			889.6420@16.40	2.93826	2.66888	3.40085	2.47397	2.79315	3.8955	1.31513	2.19296	1.84284	0.36438	0.37336	0.40994	0.42024	0.43779	0.4641	0.44323	0.43793	0.43017
			299.2579@14.43	0.48088	0.35891	0.52707	0.33293	0.37969	0.30422	0.27559	0.35015	0.2212	0.07864	0.08531	0.08211	0.08366	0.07076	0.07955	0.07991	0.09083	0.07897
			697.5918@21.05	0.34035	0.21457	0.28664	0.1679	0.1907	0.18665	0.24755	0.31797	0.18936	0.13657	0.1412	0.13537	0.13935	0.12569	0.14717	0.14069	0.15519	0.15527
			973.8410@18.58	0.74846	0.53593	0.65093	0.6798	0.73779	0.62254	0.50055	0.02296	0.01061	0.00175	0.00123	0.00245	0.00243	0.00261	0.00266	0.0027	0.00364	0.00232
			670.6340@17.93	0.78705	0.68689	1.00837	1.38359	1.00313	1.22526	14.6897	0.70338	0.39111	0.23294	1.65485	0.33542	0.20168	0.57385	0.5602	0.2415	0.13896	0.14585
			832.2407@15.55	0	0.02595	0.05265	0.08437	0.19725	0.05236	0.1115	0.16892	0.01932	0.33729	0.16761	0.09181	0.18498	0.12823	0.18596	0.20905	0.18798	0.23793
			1300.1908@22.79	0.1097	0.07444	0.09177	0.05422	0.0357	0.05232	0.11964	0.22311	0.14886	0.17218	0.20671	0.27942	0.16933	0.21752	0.18167	0.19746	0.22744	0.19231
			968.7680@19.20	0.91113	0.907	0.9767	0.2795	0.26329	0.25841	0.4038	0.41873	0.28677	0.00238	0.00225	0.00199	0.00184	0.00193	0.00202	0.00284	0.00254	0.00285
			696.3786@3.06	1.18586	2.171	3.30391	2.02534	1.29475	3.57107	0.44855	1.17594	1.10814	0.52105	0.60696	0.61653	0.61834	0.7074	0.59552	0.53477	0.59686	0.60064
			1018.9742@23.18	0.56334	0.48995	0.81013	0.26107	0.23854	0.22525	1.35932	0.4872	0.40899	0.00186	0.00538	0.00156	0.00037	0.00162	0.00212	0.00136	0.00085	0.00068
			305.2471@21.38	0.04106	0.04973	0.07954	0.0227	0.01329	0.0237	0.03115	0.05743	0.01943	0.21938	0.24845	0.24229	0.22025	0.21906	0.2353	0.23671	0.21271	0.25049
			661.5275@11.24	0.58714	0.3973	0.86134	0.214	0.2235	0.25205	0.53085	0.53355	0.42569	0.05403	0.08027	0.07811	0.0735	0.05855	0.0802	0.06554	0.07458	0.04965
			1153.7205@9.64	1.20798	1.0054	1.80676	2.47903	1.92996	2.21167	0.81162	0.97283	0.60465	0.00668	0.00719	0.00837	0.00996	0.00791	0.00729	0.00932	0.00892	0.00937
			1267.2030@22.44	0.23604	0.20434	0.33362	0.07848	0.06007	0.08548	0.21247	0.17349	0.12376	0.12613	0.17207	0.18657	0.19278	0.17299	0.19375	0.19277	0.10344	0.15948
			808.5150@10.19	3.22434	5.04057	6.24552	4.45499	4.81491	8.04985	1.8812	2.21231	1.57812	0.05393	0.05572	0.05686	0.0664	0.06548	0.05994	0.06621	0.06389	0.06553
			711.5682@18.51	0.48623	0.87671	0.9058	1.13624	1.63193	2.29907	0.1033	0.29143	0.24671	0.75254	0.60592	0.98556	0.75318	0.79601	0.7592	0.68095	0.72043	0.75932
			660.5692@17.14	0.6509	0.33032	0.43037	0.33649	0.51939	0.39071	0.3627	0.46023	0.32834	0.02259	0.02085	0.02764	0.02769	0.02488	0.02619	0.03497	0.03563	0.03634
			313.2886@21.40	0.2455	0.39757	0.42843	0.19748	0.0907	0.22188	0.29092	0.40161	0.28517	0.43232	0.42198	0.43246	0.60479	0.40079	0.43505	0.5751	0.5262	0.55819
			808.7390@19.63	0.37687	0.28134	0.34152	0.50782	0.68603	0.56286	0.68298	0.31184	0.30702	0.00641	0.01016	0.00697	0.0068	0.00596	0.00833	0.00693	0.00464	0.00632
			457.3293@7.11	0.49764	0.39278	0.60419	0.24018	0.19976	0.24341	0.72856	0.80186	0.59589	0.0019	0.00786	0.00639	0.00289	0.00164	0.00379	0.01154	0.01381	0.01323
			906.2591@16.53	0.1147	0.09464	0.11092	0.15281	0.23723	0.10134	0.20204	0.23642	0.09485	0.27113	0.13629	0.08117	0.14852	0.1037	0.15112	0.11625	0.15324	0.19584
			1284.1566@22.14	0.11751	0.08599	0	0.04293	0.025	0.01578	0.09252	0.07676	0.05135	0.15654	0.20344	0.19843	0.20161	0.18408	0.19632	0.15642	0.19327	0.18533
			714.5041@10.06	2.09157	2.74418	8.53649	4.08228	3.92319	6.36135	1.59313	2.29246	3.38712	0.02526	0.02429	0.0264	0.03331	0.03047	0.0329	0.0268	0.03484	0.0299
			599.3899@1.21	1.40764	1.7002	2.153	1.45897	1.50885	2.8114	0.89559	1.10483	1.11139	0.42879	0.53252	0.55776	0.48715	0.4874	0.53093	0.56816	0.54146	0.56163
			842.6018@14.84	2.14681	1.98763	1.26205	0.93275	1.55705	2.19515	1.26865	1.99222	0.90469	0.44342	0.41798	0.47724	0.47962	0.48803	0.51918	0.50582	0.5238	0.57046
			659.2869@3.07	1.07832	1.57065	2.01604	1.46692	0.91878	2.52759	0.57457	0.90933	1.00532	0.52848	0.57494	0.54855	0.52088	0.57923	0.55567	0.54691	0.57298	0.59393
			750.5647@11.73	2.77201	3.14449	3.51386	0.83502	0.73477	0	1.39827	1.80779	1.63979	0.36414	0.39237	0.333	0.40517	0.32867	0.32471	0.40722	0.37068	0.40148
			612.3247@3.18	1.89218	2.24355	2.91503	1.2384	0.89407	2.38466	1.90415	1.77015	1.68471	0.35191	0.40474	0.39541	0.49729	0.59054	0.51414	0.321	0.28995	0.31276
			548.5039@15.09	0.17765	0.05196	0.09445	0.19713	0.17103	0.1363	0.43716	0.03365	0.09035	0.13041	0.14107	0.15494	0.1349	0.12407	0.14559	0.12801	0.15289	0.14539
			511.2825@6.04	0.6527	0.5113	0.69572	0.10139	0.09765	0.09827	0.62722	0.60873	0.4405	0.02206	0.01922	0.01353	0.01482	0.01098	0.01173	0.01119	0.01592	0.01433
			485.3582@1.15	0.16728	0.13447	0.15102	0.1026	0.12029	0.10466	0.17533	0.16084	0.13567	0.12688	0.18911	0.16486	0.13068	0.12659	0.13571	0.13493	0.14184	0.14192
			908.7690@19.30	0.58348	0.49545	0.49059	0.32501	0.38032	0.35552	0.4062	0.45701	0.31725	0.00331	0.00905	0.00298	0.00292	0.00365	0.00327	0.00257	0.00316	0.00322
			955.5694@7.82	3.78538	4.0097	6.00834	3.7838	4.31964	7.38173	3.62707	0.43692	0.21246	0.03983	0.02441	0.01781	0.02922	0.01475	0.02155	0.02508	0.02833	0.04082
			816.5503@11.40	3.13605	2.46053	4.22855	3.13322	3.06462	5.52124	1.59387	2.34083	1.92156	0.10337	0.14779	0.13992	0.14705	0.14667	0.16642	0.14901	0.14891	0.15833
			691.5797@22.95	0.54843	0.50025	0.70097	0.24285	0.25653	0.28971	0.3282	0.77901	0.64917	0.28726	0.27533	0.409	0.32572	0.31057	0.34654	0.36097	0.42524	0.33003
			821.7392@19.65	1.47562	1.78588	2.53772	2.00954	2.96335	4.20196	9.19479	2.45467	1.48765	0.01687	0.07917	0.01913	0.02632	0.02616	0.02633	0.0176	0.01472	0.01048
			1312.1903@22.49	0.25419	0.15375	0.22455	0.07678	0.07259	0.09076	0.23215	0.28905	0.1469	0.11616	0.12986	0.14214	0.16366	0.11308	0.12978	0.11873	0.10452	0.12387
			980.2781@17.34	0.11817	0.09368	0.08982	0.14331	0.20901	0.07522	0.18839	0.18816	0.06964	0.25906	0.11566	0.07891	0.13797	0.09547	0.13487	0.08726	0.14337	0.18887
			504.3056@4.27	2.74266	3.34887	5.03806	3.41041	3.03491	5.72662	2.34114	2.42515	2.51295	0.03913	0.04227	0.03906	0.04503	0.05121	0.04206	0.04065	0.04349	0.04531
			906.6176@17.57	2.12655	1.90144	1.27761	3.64754	4.24035	5.84633	0.75161	1.73568	1.40046	0.23399	0.23174	0.24824	0.2505	0.26789	0.25298	0.27032	0.27025	0.26315
			788.5561@13.01	1.0772	1.63293	0.55105	0.43582	1.25278	0.97589	0.65398	1.24673	1.35508	0.47546	0.4956	0.5166	0.54903	0.52585	0.53167	0.60152	0.60234	0.65771
			875.6226@16.18	0.87998	0.54905	0.28074	0.92743	1.42524	1.49506	0.44946	0.82886	0.77191	0.54889	0.54694	0.59546	0.5942	0.65576	0.65149	0.62337	0.60794	0.64729
			859.5311@11.35	3.15183	3.68623	4.11507	2.38307	2.19657	3.33795	2.13899	2.89702	2.21632	0.10151	0.10307	0.10468	0.10315	0.09127	0.10958	0.12065	0.13318	0.11061
			427.2821@3.17	0.48213	0.33156	0.66087	0.50899	0.27854	0.47833	0.22859	0.30747	0.25624	0.00343	0.00603	0.0059	0.00202	0.00204	0.003	0.00507	0.00797	0.00502
			429.2978@4.86	0.41628	0.35307	0.60597	0.12925	0.05924	0.11819	0.67895	0.61869	0.53286	0.01723	0.02243	0.01804	0.00497	0.00547	0.0065	0.03097	0.03647	0.03493
			299.1616@1.58	0.62281	0.6139	0.86831	0.41583	0.36672	0.43961	0.23435	0.02179	0.01265	0.00227	0.00152	0.00217	0.00211	0.00116	0.00058	0.00064	0.00101	0.0019
			285.2573@21.38	0.1048	0.10667	0.08721	0.05032	0.05199	0.05912	0.09086	0.13227	0.06811	0.13383	0.17481	0.13972	0.17432	0.14069	0.18116	0.17598	0.14789	0.15781
			1054.2969@17.98	0.81522	1.0555	1.23941	1.38716	2.14491	1.47322	0.81257	1.36761	0.63112	0.92129	0.32206	0.25975	0.49065	0.37326	0.51159	0.31093	0.48454	0.67324
			682.6709@18.86	0.17366	0.0848	0.14801	0.11671	0.08608	0.11235	2.30159	0.56547	0.25704	0.00155	0.00115	0.00048	0.00118	0.00093	0.0007	0.00089	0.00132	0
			904.6015@16.26	0.7145	0.46392	0.21426	1.63754	1.97402	2.74065	0.31969	0.53857	0.49341	0.47894	0.52789	0.54973	0.53789	0.56602	0.58908	0.57181	0.58926	0.60474
			915.7414@20.35	0.39124	0.30301	0.31231	0.24388	0.23819	0.22767	0.14159	0.3581	0.27864	0.05188	0.04474	0.0615	0.06205	0.05656	0.05999	0.06506	0.06517	0.05553
			666.6022@15.26	0.44085	0	1.57626	1.28147	1.04263	0.89264	12.9474	2.85649	1.31278	0.00702	0.04425	0.0174	0.00933	0.0278	0.02023	0.01602	0.00371	0.00827
			379.2838@3.06	0.37515	0.25127	0.68637	0.41565	0.22389	0.35385	0.28535	0.46413	0.40175	0.00405	0.00424	0.00605	0.00449	0.00618	0.00728	0.00448	0.00483	0.00432
			551.5032@11.51	1.22724	1.48796	1.9132	4.77246	2.83789	3.73593	2.02771	1.2298	1.2669	0.13563	0.19019	0.19286	0.16881	0.14471	0.17638	0.18095	0.1738	0.16162
			939.5954@7.80	3.77928	4.15915	6.2194	3.8358	4.12379	7.18443	2.63986	0.24147	0.16111	0.01296	0.00661	0.00536	0.00742	0.00379	0.00388	0.00667	0.00604	0.01061
			601.3328@3.22	2.09965	2.97134	5.55054	4.17646	3.52065	7.14449	1.79516	2.23693	1.73769	0.01175	0.00894	0.01073	0.01046	0.01257	0.01053	0.00772	0.00729	0.01122
			259.1904@6.17	1.77012	2.03192	2.86061	2.31	1.63592	3.44504	0.9514	1.30165	1.26149	0.31378	0.29035	0.28724	0.32645	0.26833	0.32685	0.3485	0.34634	0.36272
			403.2819@3.94	0.47249	0.28892	0.5995	0.43574	0.35677	0.39326	0.26562	0.27961	0.31319	0.00196	0.00302	0.00272	0.0028	0.00337	0.00307	0.00237	0.00292	0.00252
			649.5533@18.97	0.47869	0.35728	0.42371	0.25432	0.22544	0.23825	0.329	0.48082	0.32302	0.00207	0	0.00106	0.00057	0.00085	0	0.0017	0.00103	0.00296
			684.6502@17.97	2.04946	1.89958	1.97675	3.38638	2.35933	3.13352	1.58221	0.58499	0.47065	0.20394	0.35821	0.2397	0.17176	0.3144	0.35791	0.22825	0.21111	0.26489
			409.2717@6.18	0.19751	0.15784	0.18768	0.1774	0.11036	0.16087	0.10289	0.17442	0.17983	0.10418	0.11036	0.07316	0.12312	0.04249	0.09642	0.12023	0.14012	0.13627
			644.6351@17.51	0.55899	0.37814	0.58962	0.16213	0.18901	0.23046	0.58896	0.4685	0.32019	0.00483	0.00858	0.00604	0.00329	0.00537	0.00475	0.00403	0.00575	0.00473
			250.1775@1.32	0.17265	0.10857	0.16377	0.14702	0.09547	0.13103	0.13543	0.12065	0.0985	0.11029	0.26803	0.06272	0.0801	0.09863	0.11211	0.10068	0.1801	0.11368
			336.2525@1.62	0.5664	0.52221	0.78243	0.37367	0.40889	0.45629	0.16281	0.02283	0.0152	0.00234	0.0015	0.00225	0.00177	0.00211	0.00146	0.00082	0.00224	0.00075
			1056.2965@17.99	0.5795	0.87119	0.96454	1.27448	1.95506	1.37504	0.88217	1.21094	0.54627	0.9068	0.31126	0.24055	0.48378	0.34766	0.47799	0.2831	0.48517	0.61904
			896.8542@19.11	0.55397	0.72706	0.86862	0.72243	0.77639	1.28288	12.7996	0.53675	0.41215	0.11308	0.12354	0.13796	0.10072	0.12815	0.12861	0.11635	0.10457	0.11139
			953.8868@23.34	0.29737	0.19986	0.36413	0.29489	0.24328	0.28318	0.24054	0.7778	0.61372	0.00249	0.00184	0.00237	0.00282	0.00229	0.00257	0.00353	0.00361	0.00365
			322.2715@2.24	0.53828	0.33191	0.57539	0.0825	0.06906	0.05688	0.65319	0.50106	0.68708	0.00187	0.00225	0.00228	0.00324	0.00474	0.00317	0.00207	0.00187	0.00197
			735.5708@18.28	1.19565	1.84018	2.587	2.53099	3.11518	4.69452	0.57517	1.05329	0.80686	0.27427	0.22359	0.38197	0.29221	0.29246	0.29454	0.27567	0.26665	0.28344
			399.2524@18.55	2.59636	3.43885	5.52782	2.64096	2.51709	4.42583	1.54513	2.18705	1.94196	0	0.00648	0.0111	0.00769	0.00996	0.0143	0.00914	0.00908	0.00254
			661.5277@9.31	0.47352	0.43067	1.04791	0.22543	0.17697	0.22145	0.36689	0.4085	0.3149	0.0128	0.01333	0.01268	0.01384	0.01218	0.01355	0.01114	0.0115	0.01154
			504.3427@3.86	2.50276	3.00953	5.89624	0.83485	0.67487	1.71961	2.87633	2.72895	2.94408	0.05926	0.06876	0.05791	0.08138	0.08909	0.08544	0.08934	0.08183	0.09014
			280.0915@1.24	0.47025	2.14306	3.69061	1.96569	1.71928	4.0282	0.66992	1.20973	1.77557	0.31365	0.30741	0.31115	0.36798	0.39187	0.22838	0.21344	0.15711	0.19741
			945.6260@17.76	0.89848	0.90756	0.3023	1.37089	2.0956	1.94082	0.88015	0.93065	0.98135	0.38193	0.38586	0.42262	0.43191	0.47636	0.46007	0.4636	0.44063	0.45895
			1130.3155@18.49	0.7815	1.01886	0.92604	1.33855	2.2122	1.4938	1.04485	1.19241	0.5817	0.80941	0.2724	0.22801	0.42519	0.32933	0.44201	0.24682	0.41731	0.58432
			440.3135@3.18	0.29054	0.24282	0.39172	0.20239	0.25855	0.25585	0.44463	0.47731	0.34533	0.01405	0.02037	0.01438	0.02299	0.02254	0.01347	0.03154	0.0318	0.02859
			429.3726@22.49	0.26449	0.24016	0.3537	0.16949	0.28592	0.19607	0.20711	0.13347	0.09794	0.07895	0.1159	0.12106	0.04342	0.04515	0.04342	0.0882	0.0491	0.06579
			780.7590@23.78	0.38453	0.34869	0.64893	0.1682	0.1269	0.17777	0.8981	0.34397	0.29643	0.00084	0.0067	0.0012	0.00054	0.00153	0.00115	0.00044	0.00065	0.0006
			1326.2058@22.72	0.25033	0.17909	0.26151	0.05544	0.0508	0.0487	0.16404	0.27793	0.19012	0.06325	0.07685	0.08698	0.09201	0.09009	0.11477	0.10766	0.13218	0.12216
			452.3367@2.56	0.20119	0.13732	0.1639	0.04263	0.08924	0.04294	0.26733	0.14389	0.13037	0.09593	0.15676	0.12156	0.09825	0.10129	0.10875	0.11793	0.119	0.09156
			652.4485@10.61	0.9217	0.52142	0.48557	1.83919	1.57966	1.7508	11.9165	0.1645	0	0.09347	0.07614	0.04518	0.02253	0.0581	0.05	0.03349	0.02179	0.01793
			865.6668@19.95	1.11067	1.07289	1.1084	2.03932	2.79866	2.77312	0.27176	1.08921	1.22602	0.33956	0.21872	0.35405	0.35499	0.36806	0.40197	0.39427	0.35191	0.35751
			566.4545@10.91	1.52915	1.76322	2.82786	0.71544	0.89692	1.68462	1.40538	1.40554	1.31934	0.30383	0.35478	0.30343	0.21287	0.29934	0.32361	0.35976	0.37301	0.35728
			429.2610@2.53	0.63651	0.5609	1.10907	0.39382	0.22777	0.35421	0.13378	0.27818	0.31329	0.29635	0.27642	0.29491	0.23162	0.19854	0.22213	0.26952	0.30207	0.28928
			258.1098@1.27	1.19803	2.99966	5.62126	3.37718	3.57853	6.56119	0.81431	1.2563	1.61102	0.03795	0.04322	0.04271	0.05374	0.05939	0.0484	0.03725	0.03452	0.048
			791.5287@10.47	0.20489	0	0.36541	0	0.27332	0.3363	0.34723	0.26009	0.48382	0.47823	0.49053	0.51191	0.51948	0.55748	0.56291	0.54985	0.52562	0.55052
			399.1777@1.80	2.82973	3.80487	6.59042	4.38443	3.299	6.53431	0.9588	0.15935	0.13844	0.02167	0.01493	0.01668	0.01831	0.01535	0.01459	0.02081	0.01253	0.01338
			866.5895@9.55	0.8919	1.03791	1.61868	0.7216	0.94687	1.21456	7.98144	2.37341	1.3003	0.08886	0.09491	0.11615	0.07675	0.10509	0.07339	0.11281	0.11133	0.10138
			993.9369@22.43	0.12311	0.09088	0.14603	0	0.02502	0.01657	0.10161	0.07726	0.03811	0.10661	0.13569	0.14086	0.13408	0.13463	0.14496	0.11692	0.09743	0.12119
			783.5743@6.15	1.94744	2.18555	2.7369	2.0295	1.08935	3.29517	0.46344	1.47293	1.5431	0.24589	0.18692	0.11525	0.30869	0.06521	0.17772	0.30997	0.32851	0.34166
			381.2608@1.61	0.18796	0.21426	0.20721	0.1474	0.31719	0.17172	0.27013	0.12396	0.08613	0.08153	0.08652	0.09642	0.05831	0.0818	0.0948	0.02877	0.03216	0.0789
			443.1861@2.10	0.5102	0.37112	0.52279	0.39851	0.30851	0.38175	0.39379	0.05893	0.02778	0.00237	0.00254	0.00278	0.00199	0.00096	0.00202	0.00163	0.00156	0.00217
			590.3214@2.30	0.89739	1.06489	1.3753	0.61503	0.53573	1.00982	0.87031	0.79815	0.8345	0.3838	0.40137	0.40559	0.62758	0.78758	0.5898	0.27531	0.21584	0.25757
			682.5612@9.63	1.71305	2.25336	3.94879	4.35012	3.94465	6.87299	1.34189	1.62206	0.99983	0.01275	0.01308	0.01231	0.01668	0.0159	0.01403	0.01413	0.01396	0.01571
			703.6365@23.38	0.36879	0.1649	0.35372	0.06398	0.04358	0.04404	0.20692	0.77986	0.57481	0.02817	0.0209	0.03203	0.03167	0.02379	0.02993	0.02807	0.03141	0.03166
			867.6090@17.77	0.98298	0.97939	0.65063	1.639	1.81073	2.62447	0.80816	0.93846	0.8754	0.31808	0.30722	0.34871	0.33673	0.36601	0.37662	0.37932	0.37516	0.37132
			1128.3159@18.49	0.58247	0.64421	1.09868	1.16836	1.9842	1.38388	0.90133	1.15633	0.51968	0.73365	0.24773	0.20974	0.40002	0.29887	0.41047	0.2243	0.39006	0.52141
			519.3718@4.58	1.99728	1.83019	2.15107	2.06783	4.73518	3.03559	4.83275	0.77136	0.17201	0.17473	0.09557	0.05336	0.03099	0.05471	0.03221	0.05653	0.04461	0.04214
			717.5944@22.70	0.28809	0.16056	0.29031	0.15415	0.12635	0.11196	0.21817	0.39358	0.31502	0.05943	0.05995	0.07926	0.0643	0.06924	0.07883	0.05359	0.07056	0.06501
			889.7258@20.34	0.20198	0.1867	0.11052	0.182	0.2064	0.18836	0.1128	0.25764	0.20491	0.06084	0.05363	0.07016	0.06661	0.06551	0.06875	0.06715	0.07435	0.06247
			978.7596@10.28	0.22952	0.19599	0.22001	0.20077	0.18369	0.16081	0.15079	0.24727	0.20706	0.05394	0.06683	0.05776	0.06004	0.05138	0.05784	0.05919	0.06465	0.05737
			971.6412@17.89	1.57094	1.50374	1.29838	1.88314	2.3559	3.01946	0.92935	1.48211	1.05817	0.21441	0.22076	0.23452	0.23519	0.2466	0.25451	0.26178	0.23735	0.25501
			429.2978@4.12	0.42371	0.27483	0.53065	0.37104	0.25064	0.35254	0.20228	0.20938	0.18974	0.00143	0.00251	0.00167	0.00169	0.00191	0.00323	0.00203	0.0023	0.00223
			397.3832@22.05	0.07725	0.08451	0.06855	0.0738	0.06861	0	0.44472	0.08795	0.15515	0.09586	0.08026	0.09471	0.08472	0.09836	0.08851	0.08719	0.10619	0.08894
			1310.1725@22.09	0.06815	0.03305	0.07751	0.03765	0	0.01629	0	0.0418	0.03071	0.10805	0.11036	0.13548	0.127	0.12127	0.13923	0.09286	0.13656	0.12442
			675.5911@18.97	2.54802	2.8991	3.26825	4.01552	4.09472	6.26903	0.84501	0.35377	0.38581	0.035	0.04691	0.04548	0.03553	0.05598	0.06553	0.0424	0.04322	0.04782
			592.3372@2.54	0.81433	1.0428	1.41109	0.47997	0.46403	0.89049	0.75972	0.59801	0.64393	0.37779	0.38364	0.3806	0.61225	0.72252	0.56875	0.26379	0.21996	0.24574
			1204.3347@18.93	0.67165	0.87221	1.0208	1.17022	1.81758	1.42532	0.84966	1.04841	0.43084	0.68553	0.24009	0.18967	0.35985	0.27359	0.36391	0.21567	0.35463	0.49921
			748.5488@10.35	1.68151	2.34812	3.02591	2.36726	2.09042	3.55005	1.33879	2.11481	1.25866	0.08466	0.0978	0.10065	0.11031	0.0994	0.09837	0.11416	0.10732	0.11072
			739.5365@9.66	2.47324	2.73623	3.87341	1.72173	1.85719	2.89496	1.1808	1.80888	1.24371	0.08995	0.08787	0.09363	0.09805	0.09808	0.09589	0.10106	0.09894	0.10711
			300.1997@1.22	1.08198	1.08888	1.42444	0.9334	1.3194	1.82003	0.62112	0.5635	0.80444	0.32227	0.36267	0.33023	0.36656	0.27786	0.37163	0.3878	0.38029	0.35703
			749.6202@21.93	0.07364	0.05161	0.06223	0.02828	0.01545	0	0.06445	0	0.02087	0.09828	0.09845	0.11769	0.11603	0.11484	0.1459	0.117	0.11913	0.10935
			936.7489@12.87	0.94076	0.54554	1.07831	1.49431	1.55803	2.19358	0.93096	0.63004	0.81048	0.3181	0.29551	0.32703	0.34503	0.28581	0.30551	0.36113	0.33613	0.35272
			785.7154@23.85	1.90376	1.86343	3.27059	1.2379	1.03258	2.25337	0.57809	4.32021	3.96581	0.0163	0.01494	0.01798	0.01689	0.01996	0.01942	0.01966	0.02016	0.01906
			1032.9886@23.18	0.38419	0.30577	0.52225	0.17071	0.19248	0.19587	0.37981	0.34889	0.25084	0.00135	0.00257	0.00166	0.00145	0.00123	0.00161	0.0016	0.00112	0.00097
			393.3340@7.70	0.38971	0.30724	0.47793	0.21584	0.16781	0.22484	0.32995	0.29044	0.26848	0.00188	0.00322	0.00236	0.00161	0.00057	0.00226	0.00454	0.00519	0.00488
			973.6569@19.40	0.60405	0.47814	0.42398	1.28913	1.63368	2.11982	0.9884	1.40271	1.04064	0.27135	0.29718	0.29806	0.32179	0.34194	0.31572	0.32651	0.30904	0.3238
			468.3455@5.13	1.68572	1.98336	3.38782	1.82841	2.19115	3.82405	2.03617	2.35399	1.98254	0.01311	0.01355	0.01481	0.02611	0.02374	0.01685	0.03647	0.03638	0.03084
			783.6991@23.39	1.8785	1.61847	3.2844	1.77462	1.37264	2.74809	0.87436	3.81901	3.43027	0.00693	0.00343	0.00823	0.00945	0.00817	0.00899	0.00924	0.00981	0.00864
			445.3676@9.97	0.65067	0.28963	0.40854	0.06238	0.06196	0.06931	0.22125	0.25219	0.16811	0.0303	0.04521	0.02641	0.03369	0.03464	0.03332	0.02776	0.02633	0.02255
			885.6725@19.67	1.46308	1.11292	1.65977	2.12318	2.46721	3.96268	0.56986	1.53174	1.46437	0.1462	0.07171	0.16124	0.1549	0.1465	0.152	0.16583	0.17577	0.1726
			384.7718@1.20	1.30598	1.35776	1.65154	0.82107	1.32731	2.24943	0.54521	0.69885	0.98773	0.26509	0.28279	0.27717	0.27742	0.27485	0.30008	0.25966	0.2967	0.2739
			1256.1279@21.97	0.11503	0.06256	0.08855	0	0.01469	0.01692	0.05954	0.10154	0.05333	0.09382	0.08024	0.12128	0.11542	0.10789	0.11451	0.09582	0.11367	0.10286
			417.3572@5.03	1.55395	2.07554	4.02725	1.75495	1.16665	2.96013	1.80472	2.11465	2.07572	0.02296	0.02131	0.02269	0.02436	0.02045	0.02863	0.05805	0.05497	0.05952
			560.5012@12.53	0.12942	0.09988	0.11386	0.07873	0.16513	0.06394	0.10595	0.29323	0.21537	0.04016	0.04858	0.05068	0.04853	0.03894	0.04319	0.11007	0.12816	0.11002
			700.5722@9.64	0.70256	0.64914	1.09913	1.22189	0.96526	1.11924	0.5419	0.59498	0.35531	0.00739	0.00717	0.0069	0.00912	0.00707	0.00699	0.00818	0.00851	0.00918
			949.7252@19.56	1.71567	2.19804	1.63736	2.36615	2.76641	4.05406	0.24471	1.48283	1.21083	0.10818	0.06669	0.10962	0.10729	0.10397	0.12002	0.12379	0.12027	0.12104
			369.3517@24.77	0.60097	0.40882	0.63839	0.06861	0.07567	0.06885	0.16113	0.20213	0.17101	0.01277	0.01201	0.00809	0.01047	0.01056	0.01342	0.00765	0.0112	0.01194
			411.2511@5.21	2.2049	2.79211	4.2778	1.47893	0.73578	2.58504	0.75869	1.58624	1.32475	0.08453	0.06771	0.06261	0.08529	0.05946	0.08335	0.10199	0.09879	0.11322
			399.2504@1.83	1.92506	1.65283	2.18477	1.88413	2.60701	2.6679	1.45822	0.85831	0.62691	0.17554	0.10958	0.16429	0.11733	0.12813	0.14525	0.12963	0.10204	0.11279
			502.2897@2.91	1.47878	1.86187	2.6418	2.37329	2.50954	4.09583	1.44894	1.51119	1.56491	0.0391	0.04324	0.03759	0.03173	0.04401	0.04623	0.03945	0.0348	0.0444
			261.1095@1.32	0.23412	0.31336	0.43369	0.27035	0.27198	0.30605	0.16946	0.07434	0.03422	0.01615	0.01514	0.01617	0.02185	0.01338	0.00938	0.01023	0.00857	0.02153
			976.9635@23.23	1.14946	1.28551	2.40826	2.49923	2.1874	4.71055	3.2001	1.62875	1.30827	0.00416	0.01333	0.00341	0.00392	0.00335	0.00477	0.00314	0.00166	0.00266
			923.7101@19.32	2.00322	2.48078	1.95484	2.01445	2.26331	2.98858	0.62193	1.506	1.42821	0.0815	0.0524	0.08339	0.10273	0.0825	0.09857	0.09407	0.09989	0.08931
			309.1819@1.58	0.82093	1.37931	2.19235	1.06943	0.71968	2.37329	0.51776	1.31654	1.0397	0.15439	0.2701	0.28801	0.28714	0.17254	0.19279	0.25322	0.24328	0.24609
			436.3996@4.87	0.65021	0.75821	1.32328	0.30727	1.02025	0.48777	5.86583	2.8057	1.86678	0.03335	0.04689	0.05979	0.01062	0.02158	0.01785	0.07312	0.0585	0.05384
			405.2998@3.17	0.29124	0.21907	0.44494	0.28515	0.15421	0.27488	0.15124	0.20514	0.15701	0.00116	0.00313	0.00289	0.00216	0	0.00318	0.00163	0.00319	0.00274
			608.6343@18.11	0.77074	0.73088	0.90329	0.31035	0.29853	0.33636	0.86227	0.74345	0.6386	0.07364	0.07404	0.07349	0.07123	0.06197	0.07394	0.07101	0.07049	0.07586
			698.6807@23.44	0.14501	0.10708	0.23085	0.02411	0.01982	0.01929	0.12503	0.17174	0.13514	0.04769	0.38452	0.06184	0.04666	0.07358	0.06238	0.03784	0.03762	0.03226
			773.6620@20.25	0.43787	0.35792	0.34774	0.85123	0.89222	0.82392	0.27344	0.43088	0.32532	0.08997	0.07471	0.10378	0.09901	0.09862	0.08784	0.10323	0.11434	0.09995
			604.3122@4.76	1.12887	1.33078	1.90907	0.83027	0.37242	1.37965	0.98899	1.02545	0.94019	0.23222	0.24387	0.24908	0.26814	0.29957	0.27728	0.19382	0.1879	0.20995
			694.6130@20.04	0.64781	0.53901	0.69573	0.84783	0.92514	1.20119	6.54338	0.46343	0.39018	0.1204	0.09408	0.13725	0.1079	0.12528	0.13714	0.12773	0.12956	0.12436
			395.2559@4.32	2.63294	2.56165	3.61094	1.79195	1.03489	2.50792	1.14958	1.68952	1.44546	0.01772	0.02047	0.02194	0.0223	0.02096	0.0341	0.02942	0.02903	0.03065
			1202.3351@18.93	0.06884	0.07435	0.08931	0.09562	0.13057	0.07563	0.165	0.14148	0.05936	0.13713	0.06126	0.03952	0.07473	0.05496	0.07502	0.04601	0.07619	0.10046
			737.6963@22.96	0.27008	0.21671	0.3647	0.09124	0.0824	0.10751	0.24342	0.26863	0.2442	0.01818	0.02676	0.0351	0.02238	0.02709	0.02461	0.03264	0.02652	0.01753
			895.6413@19.57	0.58021	0.48473	0	1.04953	1.33521	1.67584	0.7336	1.05652	0.76846	0.23132	0.21818	0.25242	0.25423	0.28047	0.27362	0.27461	0.27387	0.27596
			675.2611@3.04	0.07639	0.07279	0.08049	0.06753	0.03889	0.07242	0.05605	0.08724	0.07805	0.07547	0.10562	0.09178	0.08478	0.08695	0.0838	0.08691	0.09914	0.09124
			695.5095@8.71	2.08101	2.43123	4.25351	1.01487	0.66901	1.67988	1.12873	2.10532	1.54185	0.04688	0.04769	0.04731	0.05006	0.05364	0.05142	0.04672	0.04509	0.04791
			1278.3535@19.28	0.07042	0.05775	0.07549	0.10428	0.13479	0.06414	0.13406	0.15367	0.06376	0.13853	0.06406	0.04037	0.07801	0.05308	0.07812	0.04271	0.0794	0.0976
			469.3646@9.24	0.22486	0.18948	0.25491	0.18939	0.24229	0.19363	0.0814	0.1381	0.10202	0.0326	0.03484	0.03222	0.02907	0.02669	0.02116	0.04127	0.04473	0.03623
			652.4486@10.21	1.01939	0.28945	0.37846	1.28679	1.88782	2.12396	7.37687	0.24034	0	0.07036	0.04482	0.02981	0.01676	0.0266	0.02339	0.02108	0.01224	0.0159
			967.7145@19.92	0.23086	0.151	0.14953	0.12117	0.14729	0.12428	0.0612	0.20469	0.18162	0.04299	0.03564	0.05448	0.04968	0.0481	0.0535	0.04906	0.05184	0.04589
			979.9022@23.22	0.21352	0.11488	0.22494	0.2469	0.23166	0.2592	0.16194	0.4183	0.33159	0.00075	0.00036	0.00065	0.00094	0.00064	0.0009	0.00105	0.00111	0.0013
			908.9020@23.28	1.57152	2.12253	3.77666	1.47837	1.53015	2.75256	1.64192	2.00697	1.75687	0.00413	0.00348	0.00183	0.0024	0.00212	0.00266	0.00446	0.00197	0.00284
			964.7806@12.88	0.18472	0.39982	0	0.92793	0.68286	0.7933	0.16156	0.32555	0.38734	0.32141	0.45596	0.38762	0.3276	0.44262	0.39541	0.31291	0.27652	0.29089
			736.5317@9.91	2.48708	3.22491	4.7397	0.53694	0.56091	0.92682	2.93385	1.31018	0.96931	0.00903	0.01115	0.00495	0.00712	0.0045	0.00553	0.00704	0.00749	0.00512
			403.2819@3.61	0.25564	0.17643	0.41881	0.24094	0.15361	0.20999	0.22878	0.26314	0.22529	0.00195	0.00263	0.00259	0.00186	0.00284	0.00477	0.00271	0.00298	0.00309
			353.3028@6.54	1.74309	1.9079	3.29074	0.73501	0.60542	1.22688	2.13874	2.78867	1.99601	0.01816	0.01484	0.0159	0.00561	0.00368	0.00581	0.03363	0.02783	0.02787
			863.7085@20.27	0.19743	0.15876	0.13385	0.13337	0.13489	0.12002	0.06525	0.13883	0.13669	0.04458	0.04465	0.05371	0.05507	0.05142	0.05463	0.05284	0.05621	0.05145
			660.6398@11.79	0.59853	0.19049	0.01322	0.2483	0.5799	0.46586	1.21298	0.22217	0.14394	0.32774	0.36135	0.38793	0.31534	0.38999	0.40285	0.37054	0.33332	0.35732
			434.3264@5.21	0.15419	0.12002	0.13621	0.06316	0.19087	0.06597	0.53695	0.31506	0.18868	0.02632	0.04066	0.03475	0.0238	0.03218	0.02659	0.02361	0.02084	0.02131
			441.7877@1.23	0.93873	1.02077	1.20089	0.85618	1.03687	2.14737	0.36567	0.55134	0.60378	0.20939	0.26401	0.25926	0.24669	0.26936	0.28707	0.24853	0.25379	0.24207
			417.2396@3.03	1.39998	1.35648	2.68603	2.67744	1.34797	3.64957	1.14202	1.90568	1.58266	0.01041	0.0173	0.01524	0.01431	0.01688	0.01899	0.01559	0.01972	0.01716
			741.5514@9.45	2.13118	2.42152	3.47553	1.44687	1.45763	2.56526	1.06942	1.52563	1.09174	0.02943	0.02563	0.02768	0.03225	0.03156	0.03139	0.03052	0.03151	0.02992
			897.6951@19.24	1.06505	1.07617	0	1.77675	2.59122	2.87041	0	1.34558	1.81664	0.08317	0.04748	0.09017	0.09163	0.08712	0.09987	0.10318	0.09744	0.09954
			519.1388@10.61	0.22475	0.16618	0.26321	0.18072	0.14826	0.1258	0.33845	0.21194	0.15795	0.02339	0.02107	0.01607	0.01977	0.01467	0.01808	0.01719	0.02099	0.02454
			1039.6294@17.54	0.46172	0.25627	0.17641	0.20745	0.30637	0.31435	0.01307	0.01203	0.01313	0.37248	0.37279	0.43003	0.38912	0.48307	0.42033	0.40165	0.43007	0.42771
			517.3444@9.15	0.17285	0.14415	0.17116	0.12394	0.11894	0.10787	0.09888	0.14973	0.11479	0.04272	0.05389	0.04218	0.0516	0.03684	0.0417	0.052	0.05732	0.05249
			395.3496@9.55	0.31152	0.22314	0.35666	0.16351	0.14946	0.16784	0.15284	0.31014	0.17802	0.0054	0.00583	0.00501	0.00533	0.00387	0.00528	0.00737	0.00701	0.00738
			414.3577@3.33	0.31397	0.22184	0.3706	0.08021	0.08444	0.09311	0.38082	0.39364	0.18771	0.00435	0.0048	0.00555	0.00432	0.00367	0.0064	0.00641	0.00424	0.00594
			1005.9356@21.98	0.14973	0.09852	0.15048	0.02113	0.017	0	0.04889	0.08241	0.10313	0.06814	0.05983	0.0813	0.07591	0.06679	0.0742	0.06881	0.07003	0.07472
			381.2768@5.52	0.25459	0.18798	0.26411	0.13389	0.11508	0.12956	0.26544	0.24523	0.19111	0.01719	0.01921	0.01497	0.01207	0.01033	0.01638	0.02051	0.02456	0.02103
			794.7756@23.49	2.47586	2.1215	4.10278	1.26803	1.18609	1.50669	0.98967	1.62642	1.48199	0.00581	0.00415	0.00626	0.00601	0.0055	0.00612	0.00553	0.00616	0.00706
			490.2905@2.22	0.98276	1.28208	1.78217	1.16461	1.35662	2.28356	1.24508	1.43224	1.42092	0.09192	0.0979	0.09244	0.13074	0.17324	0.12115	0.07883	0.05722	0.06895
			932.6207@11.63	0.03454	0.06339	0	0.03677	0.04757	0.04084	1.461	0.2884	0.11091	0.00328	0.01708	0.00832	0.004	0.01308	0.01107	0.00329	0.00284	0.00133
			776.2322@8.38	0.12576	0.08985	0.11788	0.09068	0.10083	0.0904	0.10817	0.13599	0.07148	0.06508	0.06484	0.04223	0.06186	0.04493	0.05994	0.0555	0.07048	0.0632
			308.2792@2.04	0.18623	0.16025	0.24977	0.22119	0.18945	0.15309	0.26056	0.03677	0.04554	0.03777	0.0148	0.01655	0.00739	0.06306	0.06965	0.00557	0.00741	0.01866
			249.0607@1.19	0.18005	0.29327	0.48061	0.18953	0.13987	0.66173	0.37891	0.59341	0.42215	0.35444	0.39008	0.43158	0.3895	0.39388	0.20846	0.31605	0.26739	0.29549
			397.3833@22.84	0.18444	0.16507	0.2201	0.08102	0.10312	0.0815	0.23923	0.13639	0.09509	0.04408	0.03712	0.04413	0.03898	0.03448	0.04034	0.03928	0.04834	0.03351
			526.2883@4.25	1.41371	1.6977	2.45697	1.79612	1.71418	2.89001	1.33964	1.19893	1.32534	0.02331	0.02909	0.02951	0.02827	0.02874	0.02945	0.02909	0.02646	0.02885
			995.8987@23.16	1.55599	1.67844	3.0025	0.94056	1.08057	1.85648	0.77024	2.4546	2.33806	0.00663	0.00349	0.00867	0.01001	0.00648	0.00938	0.00934	0.00665	0.0071
			889.6684@19.79	0.59283	0.97684	0.90718	1.58485	2.17487	2.80446	0.17408	1.03763	0.88691	0.134	0.08549	0.16185	0.16212	0.15115	0.18832	0.15541	0.15184	0.16448
			261.2421@2.46	0.30351	0.25288	0.36999	0.2477	0.2206	0.21555	0.22307	0.01723	0.01103	0.00302	0.00341	0.0036	0.00369	0.00198	0.00142	0.00241	0.00428	0.00291
			710.6807@22.84	0.17697	0.16477	0.25262	0.06496	0.04827	0.06826	0.1887	0.27376	0.2073	0.03002	0.0323	0.02703	0.02932	0.02342	0.03303	0.02548	0.03618	0.02751
			724.6943@22.72	0.17658	0.08519	0.15474	0.03901	0.05266	0.04871	0.8869	0.26268	0.10139	0.00889	0.08704	0.01985	0.00778	0.01928	0.01103	0.00559	0.00679	0.00636
			814.5368@11.06	1.08666	1.24754	2.0413	1.62535	1.97364	3.01584	0.72789	1.14536	0.95219	0.06262	0.06961	0.0672	0.07184	0.07213	0.07744	0.07699	0.07299	0.06683
			277.2372@1.79	1.67909	2.38572	3.57819	2.41086	2.374	3.84073	0.99911	0.06877	0.05166	0.00724	0.00684	0.00818	0.00511	0.00763	0.00903	0.00844	0.01136	0.01064
			434.3393@3.87	1.55192	1.81344	3.74507	1.18607	0.86595	1.96554	0.8124	0.84618	0.69825	0.06618	0.0718	0.06537	0.07659	0.0785	0.07844	0.07808	0.07743	0.07747
			990.9822@23.37	0.13753	0.13242	0.18761	0.28941	0.22773	0.25015	0.17518	0.22694	0.16121	0.00091	0.00202	0.00149	0.00118	0.0015	0.00145	0.00201	0.00167	0.00122
			874.6642@18.44	0.49496	1.4493	2.61223	0.3562	0.31475	0.41927	0.6334	0.62747	0.59689	0.18946	0.18129	0.19354	0.21206	0.22192	0.23247	0.21778	0.21965	0.2203
			431.3837@4.63	0.06637	0.0387	0.04818	0.0684	0.11966	0.07149	0.24618	0.11808	0.09519	0.06143	0.13249	0.05253	0.02846	0.04925	0.04782	0.04276	0.06144	0.0354
			1323.2668@22.96	0.15995	0.19358	0.26898	0.05718	0.05621	0.06338	0.19081	0.23646	0.15138	0.0253	0.03727	0.02748	0.03312	0.02755	0.03621	0.02652	0.02772	0.02656
			682.3283@4.74	0.78401	0.95682	1.33285	0.63777	0.28985	1.02037	0.79037	0.78319	0.66887	0.18477	0.21864	0.21633	0.23002	0.26656	0.22498	0.17487	0.15582	0.16871
			927.8716@23.55	1.04823	1.01874	1.94109	1.19584	1.0551	1.73415	0.69678	2.72335	2.56812	0.00669	0.00393	0.0079	0.00856	0.00727	0.00951	0.01016	0.00996	0.00836
			1352.3722@19.61	0.24828	0.39375	0.45588	0.81474	1.1438	1.08437	0.42865	0.63473	0.19963	0.49323	0.16447	0.13271	0.26001	0.18098	0.2486	0.16582	0.24862	0.36059
			315.1344@1.54	1.45131	2.67973	4.68877	2.00005	1.49577	3.63257	0.4194	0.07037	0.03326	0.01363	0.03005	0.01827	0.03454	0.01953	0.03766	0.02526	0.03274	0.02541
			395.2767@2.13	0.229	0.21871	0.25311	0.20431	0.21362	0.1817	0.24825	0.03023	0.02945	0.00914	0.02031	0.01029	0.00701	0.00973	0.01456	0.00683	0.00988	0.00901
			369.3485@5.13	0.28794	0.23531	0.31813	0.20914	0.18187	0.18969	0.32154	0.02381	0.02142	0.00065	0.00221	0.00115	0.00104	0.00085	0.00063	0.00067	0.0019	0.00083
			369.2402@4.20	0.31664	0.2039	0.18833	0.21008	0.15578	0.14576	0.23635	0.04282	0.03203	0.01171	0.02368	0.01509	0.01196	0.01688	0.02252	0.00981	0.01102	0.01279
			279.1588@1.86	0.2397	0.20301	0.30892	0.13409	0.14786	0.14831	0.19688	0.05779	0.04943	0.01617	0.01458	0.02293	0.02236	0.01424	0.01419	0.01117	0.01089	0.02346
			488.3108@4.99	1.59844	1.8785	2.97621	1.45843	1.21922	2.42481	0.90786	1.1114	0.99274	0.0146	0.01313	0.01491	0.02116	0.02063	0.01962	0.01954	0.02187	0.02269
			431.3841@5.09	0.04761	0.02582	0.04238	0.07618	0.12853	0.0658	0.26752	0.10944	0.11995	0.05992	0.11196	0.05408	0.02944	0.05125	0.04336	0.03009	0.0427	0.02999
			305.2684@2.41	0.26276	0.20698	0.29833	0.2222	0.20876	0.19677	0.25507	0.01455	0.00946	0.00403	0.00502	0.00265	0.00403	0.00322	0.00413	0.00404	0.00571	0.00511
			336.3104@2.04	0.12054	0.10037	0.05652	0.05743	0.14447	0.06731	0.50846	0.04738	0.0549	0.04172	0.02375	0.02768	0.01133	0.05737	0.12228	0.0106	0.013	0.02402
			363.2507@4.73	0.29912	0.25816	0.34119	0.22657	0.12107	0.19726	0.13956	0.02438	0.01688	0.00658	0.00686	0.0067	0.00641	0.00268	0.00531	0.0064	0.00606	0.00943
			1039.6697@3.18	0.71069	1.11291	1.81573	0.22266	0.16955	0.55538	0.98041	1.17879	0.89422	0.13357	0.15408	0.13582	0.28048	0.31627	0.24028	0.08709	0.06624	0.09971
			418.3524@1.70	0.09059	0.06236	0.08198	0.07267	0.18103	0.084	0.27889	0.05922	0.04136	0.04968	0.05863	0.06323	0.03486	0.05329	0.06684	0.02047	0.02367	0.03673
			992.7395@8.15	0.94243	1.06981	1.51454	0.89248	0.88828	1.32931	0.59837	0.70799	0.69375	0.15284	0.15062	0.14862	0.15446	0.14422	0.1625	0.16751	0.16338	0.16198
			386.3261@2.42	0.27716	0.19351	0.33195	0.05656	0.07303	0.06166	0.27909	0.29578	0.15729	0.00565	0.00738	0.00826	0.00675	0.00817	0.00859	0.00743	0.00771	0.0065
			460.2790@3.30	1.64024	1.79834	2.74741	1.15245	1.15928	2.06937	0.95362	1.02145	1.00199	0.00852	0.00581	0.01119	0.01192	0.0174	0	0.01189	0.02009	0.02737
			335.2212@3.29	0.18871	0.16631	0.28251	0.09902	0.08946	0.11417	0.16033	0.1725	0.12462	0.01839	0.01997	0.02198	0.02753	0.01752	0.02529	0.01539	0.01237	0.02042
			425.3779@7.40	0.08492	0.08348	0.09117	0.34674	0.33996	0.3356	0.07054	0.11398	0.0782	0.00078	0.00133	0.00156	0.0032	0.00222	0.00158	0.00266	0.00266	0.00251
			464.4314@7.10	0.05718	0.03639	0.05524	0.03525	0.05015	0.03818	1.13327	0.30902	0.16492	0.01144	0.00465	0.00456	0.00054	0.00372	0.00258	0.00389	0.00304	0.00268
			419.2558@3.64	1.34492	1.2568	2.45857	1.81145	1.18739	2.85677	0.87821	1.21241	1.15891	0.01222	0.01023	0.01258	0.0151	0.01841	0.01376	0.01247	0.01301	0.01527
			1276.3542@19.29	0.31052	0.5018	0.31669	0.67536	1.06482	0.8786	0.45703	0.63267	0.28369	0.42983	0.14902	0.11968	0.23833	0.17123	0.2261	0.13915	0.24002	0.32233
			329.1870@2.33	0.11091	0.07327	0.10644	0.07854	0.07498	0.07518	0.07419	0.10038	0.08279	0.04418	0.06143	0.04985	0.05304	0.04991	0.05178	0.04452	0.04974	0.04646
			699.6838@22.97	0.09773	0.06032	0.11752	0.01056	0.00783	0	0.50083	0.20385	0.08684	0.01483	0.20125	0.03074	0.01863	0.03271	0.02588	0.01506	0.00821	0.01084
			361.2732@1.89	0.23682	0.22896	0.37061	0.0989	0.10025	0.11822	0.17352	0.19358	0.1397	0.0032	0.00427	0.00343	0.00629	0.00634	0.00555	0.00208	0.00188	0.00207
			887.7117@19.87	0.79987	0.76574	1.07804	1.05501	1.51613	1.80486	0.1765	0.91066	0.92368	0.13194	0.08442	0.13712	0.14777	0.13567	0.14306	0.15217	0.14122	0.15171
			855.6837@20.47	0.49832	0	0.264	1.02928	0.92774	1.30542	0	0.27668	0.27743	0.18595	0.15082	0.24309	0.20612	0.23715	0.25406	0.21859	0.22213	0.20491
			389.2687@5.21	0.20974	0.18639	0.28585	0.08708	0.07334	0.08579	0.20133	0.18186	0.13849	0.01437	0.01781	0.01511	0.01439	0.0135	0.01425	0.0142	0.01426	0.01408
			868.6200@16.29	0.85348	0.74542	0.62328	0.75697	1.04688	1.39234	0.36412	0.47644	0.50884	0.15651	0.16768	0.17734	0.19011	0.18966	0.19853	0.2046	0.20525	0.20348
			516.3427@7.35	1.47853	1.75855	2.72174	1.13138	1.03269	1.9726	0.84355	0.99595	0.76611	0.03445	0.03938	0.03899	0.04092	0.04089	0.04214	0.04371	0.04227	0.04407
			850.2509@9.50	0.65494	0.61872	1.02469	0.70173	0.81985	1.1257	0.39143	0.64579	0.41453	0.23337	0.17134	0.14506	0.21889	0.16531	0.19984	0.17711	0.22684	0.21175
			702.2141@7.03	0.58367	0.65053	0.95515	0.80027	0.75459	1.18593	0.40632	0.64363	0.40738	0.19019	0.16533	0.14987	0.2052	0.15058	0.19718	0.23747	0.235	0.2143
			424.3418@2.40	0.30619	0.20665	0.31674	0.05948	0.07896	0.06922	0.23595	0.24826	0.1193	0.00453	0.00697	0.00536	0.00596	0.00696	0.00687	0.00567	0.00584	0.00617
			876.8019@23.09	0.19659	0.15106	0.24449	0.26838	0.09523	0.10403	0.15784	0.12499	0.25073	0.0012	0.00177	0.00138	0.00166	0.00126	0.00144	0.0017	0.00153	0.00073
			357.2998@4.28	0.35666	0.1978	0.39427	0.13444	0.07172	0.10637	0.12612	0.16345	0.12683	0.00175	0.00142	0.00094	0.00099	0.00081	0.0037	0.0013	0.00181	0.00184
			913.6690@19.29	0.88874	1.21241	0.827	1.23682	1.68263	2.11872	0.31764	1.01364	0.89315	0.09411	0.05949	0.10058	0.10261	0.09639	0.10799	0.10304	0.10975	0.1105
			712.6964@22.97	0.15012	0.12018	0.18662	0.054	0.07852	0.07787	0.1644	0.12714	0.1058	0.02795	0.04997	0.03973	0.03482	0.03502	0.03515	0.02441	0.02986	0.02596
			759.6998@24.42	1.70857	1.42746	2.56568	0.55355	0.48243	0.74079	0.51336	2.43232	1.79842	0.01285	0.01263	0.01454	0.01534	0.01278	0.01602	0.01818	0.01351	0.01498
			466.3297@3.46	0.65655	0.79019	1.39478	1.93518	2.19542	3.5948	0.78374	0.99477	0.82468	0.02269	0.01971	0.02749	0.03213	0.05356	0.04115	0.04896	0.04152	0.03037
			354.3364@4.11	0.16176	0.1283	0.1555	0.14452	0.11754	0.10917	0.19818	0.05631	0.0762	0.02003	0.04849	0.01762	0.01626	0.0253	0.02878	0.02639	0.0374	0.02037
			412.3418@2.54	0.31308	0.20227	0.34253	0.0515	0.06225	0.05373	0.24092	0.25298	0.12222	0.00366	0.0076	0.00458	0.00546	0.00463	0.00473	0.00561	0.00539	0.0058
			481.2540@6.04	0.14738	0.13186	0.16881	0.11907	0.0893	0.11538	0.16343	0.14389	0.12078	0.02075	0.03062	0.0214	0.02407	0.02082	0.02296	0.02214	0.02498	0.02404
			1013.6126@17.78	0.07182	0.08806	0	0.48026	0.99495	0.65611	0.05593	0.09125	0.08082	0.23827	0.25119	0.2518	0.27398	0.28647	0.29173	0.27134	0.28074	0.28761
			687.5685@18.86	0.02776	0.03346	0.01829	0.03479	0.04938	0.03882	0	0.03589	0.01238	0.06323	0.07402	0.09014	0.0652	0.06666	0.06544	0.06172	0.06664	0.06293
			471.2224@5.98	0.98564	0.98087	1.38435	1.17164	0.847	1.80037	0.69456	0.81466	0.77537	0.11478	0.09416	0.09441	0.10235	0.08698	0.11052	0.09868	0.10213	0.12331
			887.6525@19.22	1.01959	1.24238	0.98228	1.34659	1.78387	2.33934	0.43186	0.95098	0.79046	0.06743	0.04617	0.07437	0.06608	0.06671	0.08326	0.0775	0.07657	0.08204
			962.6711@7.80	0.96343	0.83468	0.98371	1.24789	1.76127	2.27295	4.11855	0.12211	0.0579	0.01588	0.00715	0.0082	0.00216	0.00762	0.00736	0.00282	0.00102	0.00339
			1314.2042@22.81	0.03699	0.04492	0.06103	0.02444	0.01237	0.04333	0.049	0.09858	0.07113	0.05242	0.05727	0.06935	0.07976	0.05543	0.08022	0.0546	0.05478	0.05447
			773.6586@23.49	0.17398	0.0799	0.20747	0.09123	0.07764	0.06264	0.08348	0.4593	0.4375	0.00765	0.006	0.00883	0.00792	0.00758	0.00798	0.00751	0.00781	0.00825
			411.3083@5.51	1.09405	1.33481	2.61573	0.79154	0.37194	1.0821	1.276	1.68574	1.67088	0.00751	0.0072	0.00594	0.00247	0.00146	0.00476	0.01964	0.02074	0.02094
			518.3760@6.40	0.08617	0.03078	0.03372	0.03961	0.07981	0.0362	0.23309	0.30078	0.03388	0.11231	0.06757	0.02977	0.01978	0.03208	0.02636	0.03	0.02261	0.0249
			992.9564@23.77	0.19567	0.18892	0.3175	0.12943	0.12638	0.14135	0.1753	0.1568	0.12404	0.00142	0.00069	0.00112	0.00116	0.00134	0.00137	0.00108	0.00108	0.00105
			889.6673@19.53	0.83413	1.01575	1.05082	0.92678	1.56044	1.55333	0.1958	0.8002	0.84813	0.10658	0.07407	0.12019	0.12594	0.11026	0.11941	0.11894	0.11305	0.14158
			576.2803@3.17	0.53583	0.58029	0.845	0.51109	0.25657	0.75998	0.56531	0.65176	0.41289	0.18034	0.22412	0.20646	0.20354	0.22282	0.22272	0.18493	0.16722	0.17198
			247.2265@2.07	0.16824	0.18048	0.26098	0.15603	0.1072	0.16264	0.13634	0.04303	0.02989	0.01574	0.01606	0.02134	0.01656	0.0134	0.01388	0.0111	0.01363	0.01426
			436.3554@5.43	0.24723	0.19876	0.37877	0.1064	0.06147	0.10525	0.14035	0.1417	0.10337	0.00478	0.00653	0.00485	0.00525	0.00474	0.00528	0.00558	0.0062	0.00564
			437.3459@6.66	0.03841	0.02559	0.04303	0.0329	0.07525	0.04024	0.37323	0.25662	0.14983	0.02699	0.04105	0.04118	0.02682	0.04318	0.0377	0.02407	0.02394	0.02047
			350.2686@1.65	0.15674	0.10458	0.08953	0.13106	0.14856	0.07714	0.86061	0.02793	0.00884	0.00181	0.00347	0.00242	0.00307	0.0017	0.00237	0.00149	0.00151	0.00098
			819.5167@6.00	1.10447	1.62101	2.03123	1.2125	0.45963	2.21439	0.43087	0.96539	0.90957	0.06114	0.03709	0.02081	0.07422	0.01337	0.0522	0.06637	0.07331	0.07333
			325.2734@9.15	0.27765	0.20758	0.32852	0.06326	0.0562	0.05493	0.21752	0.22159	0.14321	0.00099	0.00146	0.0014	0.00081	0.00086	0.00045	0.00078	0.00089	0.00118
			423.3246@6.48	0.07573	0.06547	0.08171	0.09856	0.12135	0.11682	0.25694	0.35901	0.20121	0.01069	0.00923	0.00664	0.01209	0.00021	0.01267	0.00322	0.00326	0.01178
			711.6046@22.02	0.0949	0.0654	0	0	0.01245	0.02199	0.03629	0.05171	0.05739	0.04084	0.04876	0.06603	0.0618	0.04645	0.06946	0.03804	0.05898	0.05647
			631.3313@4.74	0.71868	0.73715	1.09551	0.49298	1.87693	0.80566	0.49323	0.50883	0.54272	0.1221	0.14158	0.13133	0.15323	0.15934	0.16101	0.11209	0.10785	0.11156
			691.5383@9.44	0.20844	0.18714	0.4523	0.09516	0.07822	0.11595	0.12726	0.18191	0.12351	0.00791	0.00905	0.00888	0.00886	0.00805	0.00927	0.008	0.00847	0.00796
			496.2949@4.56	1.61574	1.83765	2.70901	1.83431	1.05928	2.89977	0.67817	0.20587	0.07425	0.05283	0.02043	0.00667	0.01029	0.00843	0.00761	0.0186	0.01385	0.01601
			383.2922@7.70	0.20972	0.15785	0.21177	0.0756	0.07239	0.08546	0.20385	0.19576	0.16275	0.00694	0.00793	0.00685	0.00188	0.00224	0.00409	0.01212	0.01242	0.01027
			326.3053@3.67	0.09509	0.08498	0.13956	0.14053	0.10801	0.11456	0.12009	0.12968	0.10057	0.01236	0.01865	0.01469	0.04384	0.04478	0.0414	0.00797	0.0098	0.00881
			509.3341@2.88	0.53434	0.66113	0.77374	0.59902	0.64082	0.96603	0.28361	0.31554	0.32096	0.15447	0.26847	0.22871	0.22714	0.17646	0.10957	0.14556	0.16858	0.18615
			1426.3900@19.88	0.3004	0.34436	0.2954	0.62312	0.8557	0.70052	0.36239	0.50959	0.20413	0.37422	0.12181	0.10684	0.20454	0.15488	0.19865	0.1333	0.20572	0.26574
			964.9671@23.56	0.15323	0.11962	0.18504	0.11628	0.12793	0.11286	0.18702	0.23071	0.19489	0.00113	0.00172	0.00139	0.00124	0.00105	0.00119	0.0011	0.00093	0.0013
			320.2559@1.77	0.23505	0.1897	0.32695	0.04723	0.02399	0.04687	0.1879	0.19865	0.14931	0.00126	0	0.00141	0.0011	0.00073	0.00116	0.00113	0.00195	0.00139
			844.6127@10.95	0.9843	0.90019	1.63453	0.87311	0.72844	1.02876	0.62629	0.69802	0.74112	0.09008	0.09385	0.08119	0.0771	0.09939	0.07353	0.10667	0.09732	0.08868
			710.3943@3.07	0.36683	0.36394	0.31886	0.24514	0.39054	0.37354	0.57619	0.42751	0.37139	0.19078	0.28056	0.24141	0.17763	0.28091	0.17926	0.14408	0.18245	0.17948
			376.3183@3.00	0.18302	0.15146	0.23826	0.19526	0.11699	0.1672	0.13008	0.02268	0.03272	0.00561	0.01906	0.00358	0.0041	0.00803	0.00826	0.00612	0.00984	0.00634
			868.6044@9.84	0.35056	0.35903	0.61098	0.51253	0.58389	0.7378	2.81491	0.89993	0.52084	0.0741	0.07398	0.10178	0.06103	0.08621	0.04689	0.09196	0.09018	0.09442
			325.1992@1.55	0.62102	1.06063	1.49287	1.01852	1.17233	1.79025	0.46299	0.30819	0.22886	0.11022	0.10354	0.13111	0.14228	0.12987	0.10883	0.06367	0.06519	0.117
			580.2922@3.17	0.47646	0.62089	0.87104	0.40023	0.30223	0.64836	0.3327	0.47728	0.38322	0.16021	0.1832	0.17118	0.18354	0.22343	0.21907	0.18665	0.16156	0.16027
			289.2734@2.74	0.09752	0.10649	0.16436	0.10011	0.08704	0.10384	0.08919	0.07734	0.06675	0.02602	0.02674	0.03306	0.02838	0.02416	0.02942	0.01882	0.02512	0.02333
			574.3847@7.01	0.91556	1.18559	1.78891	0.74156	0.66721	1.28817	0.80084	0.87733	0.71644	0.05395	0.06646	0.06365	0.07021	0.0664	0.06813	0.06774	0.06425	0.06874
			359.3156@6.22	0.24999	0.13851	0.18805	0.14084	0.13238	0.10433	0.13399	0.05308	0.03376	0.00628	0.02414	0.01191	0.00754	0.01207	0.01573	0.00584	0.01244	0.01119
			367.2455@1.60	0.20834	0.16302	0.2395	0.1647	0.1391	0.12901	0.18036	0.01805	0.01075	0.00498	0.00913	0.00711	0.00545	0.00678	0.00599	0.00481	0.00511	0.00541
			628.1952@5.20	0.07491	0.05734	0.07986	0.06352	0.05357	0.05203	0.07808	0.09297	0.05239	0.04625	0.04234	0.02955	0.04166	0.03298	0.03949	0.05125	0.0462	0.03928
			1013.6534@3.17	0.327	0.5334	1.07378	0.14843	0.04495	0.28742	0.50268	0.56433	0.47824	0.15471	0.16595	0.1716	0.2915	0.35038	0.20189	0.12742	0.07574	0.10969
			335.2788@2.04	0.047	0.04674	0.10848	0.11653	0.13911	0.04338	0.12425	0.03766	0.15023	0.0184	0.00908	0.00996	0.00925	0.08862	0.09951	0.00426	0.00646	0.00783
			454.2924@6.08	0.86329	1.30005	1.53494	1.05455	0.66069	1.64432	0.4975	0.67808	0.67847	0.06334	0.03634	0.04565	0.07553	0.03476	0.09355	0.09326	0.0781	0.07992
			813.6379@19.64	0.27522	0.26797	0.4294	1.49651	1.75693	2.50046	0.10603	0.48392	0.44247	0.10626	0.06914	0.11412	0.11582	0.10066	0.11982	0.12576	0.11757	0.11784
			801.6910@23.87	0.13226	0.11514	0.21571	0.08723	0.07753	0.09632	0.11767	0.25828	0.22102	0.01102	0.01097	0.01213	0.01064	0.011	0.01179	0.01088	0.01134	0.01064
			1340.2221@22.69	0.12187	0.07194	0.15539	0.0541	0.03504	0.02335	0.114	0.14547	0.1305	0.02333	0.02227	0.03075	0.02886	0.01997	0.03064	0.02512	0.03755	0.03408
			346.0247@1.19	0.18611	0.26365	0.54912	0.26105	0.16457	0.42512	0.36285	0.44412	0.33174	0.19841	0.23163	0.28833	0.22837	0.2611	0.14889	0.17192	0.13749	0.173
			628.4311@8.93	1.0529	1.21761	2.01859	1.26317	1.13495	2.19421	0.67457	0.91826	0.7008	0.01017	0.0103	0.00817	0.00736	0.00923	0.00875	0.01102	0.01052	0.01528
			319.2840@2.91	0.12018	0.11584	0.13458	0.11108	0.12588	0.09144	0.18057	0.03277	0.0281	0.0265	0.02405	0.01982	0.01426	0.0276	0.03173	0.01049	0.0123	0.01848
			874.5421@10.67	0.92436	0.75119	1.2339	0.13151	0.26444	0.51197	0.28641	0.12643	0.09786	0.16598	0.15262	0.16308	0.17678	0.18378	0.17918	0.18008	0.18247	0.19901
			863.6523@19.39	0.48853	0.53165	0.54211	0.81778	1.15723	1.36458	0.21123	0.64404	0.47878	0.13366	0.08569	0.12979	0.14145	0.13212	0.14237	0.12704	0.13452	0.12739
			908.7912@18.06	0.46951	0.49426	0.72626	0.68881	0.69149	0.98871	0.843	0.50054	0.45635	0.1175	0.18646	0.12604	0.11817	0.12893	0.13849	0.12125	0.10594	0.10972
			533.3866@4.60	1.44469	1.68944	2.60684	1.58758	0.98173	2.6306	0.45276	0.20558	0.07389	0.03895	0.01501	0.00401	0.00897	0.00651	0.00945	0.01875	0.01098	0.0134
			1006.9727@23.36	0.16657	0.14449	0.25947	0.12385	0.0987	0.10782	0.15776	0.10992	0.10148	0.00275	0.00501	0.00261	0.00316	0.00355	0.00256	0.00271	0.00232	0.00211
			342.3366@5.61	0.20129	0.17089	0.20415	0.15508	0.12337	0.13242	0.21135	0.00998	0.00728	0.00046	0.00036	0	0.00026	0.0002	0.00025	0.00035	0.00064	0.00033
			351.2505@3.01	0.20875	0.15015	0.22135	0.14734	0.09637	0.13546	0.0823	0.09913	0.08862	0.00198	0.00306	0.0021	0.00225	0.00107	0.00354	0.00203	0.00227	0.00215
			959.6415@18.66	0.71369	0.64365	0.58701	0.55823	0.61217	0.9229	0.56581	0.75153	0.44928	0.1014	0.11026	0.11458	0.11877	0.12526	0.12971	0.12465	0.12823	0.1253
			478.3289@3.17	0.54265	0.60607	1.11832	0.4786	0.36414	0.76316	0.46602	0.49128	0.4016	0.10934	0.13635	0.13096	0.16464	0.18618	0.17877	0.12993	0.10724	0.10889
			1342.2374@22.88	0.13449	0.08138	0.07122	0.03486	0.02631	0.01713	0.05607	0.15342	0.09903	0.02937	0.02751	0.0439	0.03202	0.03258	0.03945	0.03251	0.04221	0.02716
			522.3920@9.28	0.90293	1.01394	1.62815	0.51517	0.46775	0.91373	0.50091	0.60398	0.48099	0.08471	0.09339	0.09667	0.10017	0.09283	0.09346	0.09519	0.09234	0.09149
			567.3552@3.27	0.42256	0.58951	0.73263	0.52594	0.3163	0.92314	0.38918	0.37734	0.28543	0.14637	0.1649	0.16077	0.14855	0.18406	0.16954	0.15228	0.13281	0.15705
			532.2799@2.35	0.44933	0.57136	0.96676	0.52109	0.36992	1.04288	0.92924	0.93772	0.84485	0.08061	0.08452	0.08093	0.13389	0.16343	0.11268	0.05773	0.04909	0.05587
			275.2579@2.95	0.12505	0.11943	0.16848	0.11355	0.09988	0.1033	0.136	0.0297	0.02337	0.02445	0.01734	0.02068	0.0108	0.02265	0.03298	0.00742	0.00977	0.0188
			562.4021@9.15	0.02151	0.01168	0.01486	0.02854	0.02323	0.02089	0.19368	0.07917	0.04734	0.04519	0.0744	0.0592	0.036	0.0648	0.05668	0.03465	0.02828	0.02323
			350.3261@2.41	0.10801	0.08071	0.09454	0.07776	0.11246	0.0714	0.26626	0.02971	0.0306	0.01497	0.01402	0	0.01016	0	0.02944	0.01169	0.01514	0
			660.4890@1.84	0.13296	0.14632	0.23341	0.2984	0.34322	0.46232	0.33656	1.0815	4.39456	0.01733	0.01768	0.0125	0.01159	0.01598	0.03859	0.01299	0.01394	0.00844
			502.3266@3.63	0.74439	0.99528	1.87807	0.50274	0.35957	0.9533	0.52119	0.55097	0.54493	0.07082	0.07841	0.07829	0.11132	0.12373	0.1131	0.07952	0.07105	0.07767
			409.1747@1.47	0.01595	0.02723	0.03929	0.01967	0.02568	0.02369	0.01711	0.0221	0.02194	0.03762	0.05988	0.05417	0.06383	0.06348	0.04672	0.0501	0.06093	0.0555
			683.5096@9.25	1.20399	1.57184	2.29336	0.6513	0.60169	1.07012	0.7424	0.91317	0.6576	0.01199	0.01058	0.01153	0.01592	0.01396	0.01406	0.01198	0.01173	0.01417
			1350.3728@19.61	0.15389	0.21715	0.2263	0.49864	0.68324	0.40349	0.30206	0.22594	0	0.34328	0.11551	0.08292	0.17992	0.12485	0.17908	0.11189	0.16859	0.2474
			357.2032@3.30	0.12219	0.12583	0.23602	0.09461	0.04772	0.10169	0.06057	0.08873	0.09355	0.01405	0.01356	0.01571	0.01399	0.00891	0.0134	0.01002	0.00908	0.01598
			449.2847@6.21	0.14998	0.11335	0.12952	0.12685	0.1189	0.10439	0.12011	0.03739	0.01656	0.01138	0.02591	0.01123	0.01065	0.01593	0.02825	0.01162	0.01326	0.01367
			644.2636@3.26	0.54401	0.65641	0.89807	0.41071	0.45432	0.73514	0.52747	0.68246	0.43223	0.09231	0.12175	0.10873	0.15437	0.14703	0.13543	0.11544	0.0911	0.09728
			524.2749@2.14	0.8529	1.45372	1.9578	0.50657	0.88378	1.38027	1.04905	0.66207	0.8551	0.00933	0.01047	0.01084	0.01409	0.0167	0.01183	0.00642	0.00656	0.00636
			496.3764@4.72	0.92667	0.99491	1.96539	0.24043	0.21495	0.4963	1.02158	1.2362	1.09411	0.02719	0.02014	0.02207	0.02533	0.02457	0.02455	0.04599	0.03772	0.04034
			608.3237@4.73	0.58456	0.68454	1.0056	0.3994	0.25679	0.69685	0.3891	0.52373	0.45555	0.11176	0.12562	0.11559	0.14777	0.15939	0.15178	0.11025	0.10511	0.11344
			258.2789@2.13	0.13386	0.55285	0.28202	0.79845	0.32461	0.79471	0.73243	0.31471	0.36508	0.3066	0.10511	0.09703	0.16361	0.13848	0.08707	0.14709	0.10688	0.06241
			704.5155@1.85	0.14142	0.18035	0.30821	0.28739	0.25511	0.44288	0.39671	0.95785	4.20645	0.00923	0.01435	0.00899	0.00801	0.01132	0.03633	0.00959	0.01021	0.00601
			965.6985@19.46	0.49877	0.42903	0.33844	0.76687	1.18643	1.27536	0	0.40268	0.27755	0.1117	0.07383	0.12459	0.12547	0.11778	0.13156	0.12357	0.12474	0.12186
			538.3242@7.35	0.95374	1.11113	1.75691	0.68969	0.69231	1.20788	0.65217	0.682	0.51249	0.04658	0.05014	0.04904	0.04066	0.05362	0.04811	0.03725	0.03834	0.0377
			368.3520@2.94	0.08048	0.0641	0.0953	0.04012	0.05092	0.02065	0.31397	0.34374	0.11816	0.00038	0.00174	0.00177	0	0.00106	0.00147	0.00068	0.00067	0
			778.7638@19.84	0.62602	0.76413	0.89984	0.13981	0.33873	0.40397	0.50065	0.53626	0.26552	0.13534	0.13109	0.12631	0.1335	0.12715	0.13699	0.14	0.11962	0.13811
			282.2038@1.29	0.41459	0.33114	0.41853	0.52075	0.31469	0.64642	0.23219	0.21771	0.23332	0.16643	0.28796	0.07992	0.10123	0.12304	0.14958	0.16584	0.26154	0.15684
			924.2697@10.58	0	0.17324	0.41183	0.47398	0.24655	0.3829	0.21545	0.29603	0.22934	0.21092	0.1443	0.12233	0.17792	0.14708	0.18267	0.15649	0.20593	0.19461
			336.3259@4.12	0.69778	0.80118	1.04061	1.03747	0.86361	1.26837	0.63356	0.22582	0.36918	0.05799	0.10627	0.05607	0.05561	0.07909	0.08723	0.08851	0.09985	0.07437
			321.2401@2.55	0.17073	0.12541	0.18989	0.15048	0.13978	0.11686	0.13001	0.01414	0.01871	0.00538	0.0077	0.00437	0.00559	0.00406	0.00513	0.00372	0.00438	0.00451
			462.4154@4.99	0.29832	0.37949	0.53382	0.35442	1.31895	0.54732	2.46149	1.11593	0.79456	0.01037	0.01579	0.02209	0.00725	0.0201	0.0149	0.02353	0.0186	0.0163
			939.6839@19.41	0.60462	0.71536	0.79341	0.60075	0.79873	1.07393	0.13782	0.52851	0.6265	0.092	0.05898	0.09993	0.1022	0.09833	0.11139	0.11611	0.10194	0.10979
			532.3737@5.90	0.8293	1.08135	1.71033	0.24411	0.18201	0.62185	0.99855	1.25042	1.11454	0.01797	0.0233	0.01192	0.01821	0.01495	0.01271	0.03095	0.02107	0.03713
			618.2466@3.18	0.06548	0.05301	0.07146	0.03451	0.04526	0.04238	0.08304	0.09765	0.04653	0.02119	0.0387	0.03472	0.04128	0.03648	0.03753	0.03366	0.0335	0.0279
			1231.7428@10.00	0.90682	0.71193	0.99076	1.36343	2.27974	2.48844	0.71898	0	0.04323	0.01384	0.00936	0.00862	0.01518	0.00539	0.00761	0.00791	0.01452	0.01374
			492.3083@2.07	0.31884	0.88005	1.23206	0.89032	0.97625	2.14712	0.51818	0.63796	0.61508	0.04541	0.03852	0.03796	0.05798	0.0665	0.06111	0.03594	0.0283	0.03023
			402.3576@2.63	0.04715	0.04214	0.01714	0.14602	0.05038	0.0192	0.07943	0.01564	0.02782	0.02656	0.04672	0.01049	0.08367	0.07112	0.01295	0.05437	0.00557	0.00359
			365.1356@1.69	0.13104	0.10893	0.16766	0.0936	0.09644	0.11192	0.04348	0.03246	0.0278	0.01364	0.02066	0.0176	0.01665	0.01213	0.01424	0.01167	0.01543	0.0157
			420.3104@2.87	0.12501	0.12073	0.22247	0.11588	0.06182	0.10744	0.07146	0.12061	0.09797	0.00305	0.00308	0.00349	0.00331	0.00319	0.00323	0.00298	0.00377	0.00325
			528.4103@1.91	0.02257	0.0202	0.04356	0.02843	0.0276	0.02581	0.06605	0.13357	0.56743	0.00612	0.00838	0.00535	0.00533	0.00546	0.0102	0.00453	0.00593	0.00332
			445.2347@2.54	0.24937	0.29715	0.67988	0.25154	0.09883	0.37481	0.06699	0.17922	0.19425	0.18785	0.19453	0.19695	0.1506	0.16966	0.16501	0.16748	0.17442	0.18109
			432.2509@1.50	0.24504	0.25973	0.1657	0.25196	0.31202	0.30604	0.40394	0.3047	0.18743	0.13176	0.17352	0.14903	0.14481	0.1759	0.16355	0.21952	0.20842	0.14244
			475.2971@2.52	0.16738	0.11294	0.14542	0.11871	0.1078	0.10141	0.14712	0.03601	0.01157	0.01377	0.01076	0.00679	0.00634	0.00571	0.00568	0.00757	0.00721	0.00652
			534.3712@6.70	0.09962	0.06189	0.06874	0.08555	0.15191	0.07313	0.49204	0.01749	0.00439	0.00265	0.00171	0.00113	0.00047	0.00091	0.0007	0.00065	0.00068	0
			792.5751@9.62	0.66548	0.55585	0.94686	0.69616	0.72471	1.21128	1.91846	0.69421	0.31601	0.01977	0.02312	0.01523	0.01134	0.0343	0.01355	0.02068	0.0219	0.01632
			667.5283@11.59	0.72154	0.36247	0	0.30231	0.18944	0.58556	0.68464	0.8336	0.77295	0.07278	0.05866	0.07447	0.08261	0.07696	0.08833	0.07305	0.09596	0.07607
			380.2789@3.21	0.1432	0.09039	0.09425	0.03107	0.07879	0.03568	0.19575	0.10592	0.07364	0.01051	0.01679	0.01688	0.01471	0.01015	0.01613	0.00833	0.00877	0.01103
			689.6208@23.03	0.074	0.03387	0.08191	0	0.01394	0.00803	0.05493	0.11051	0.07498	0.0036	0.03289	0.04766	0.00515	0.0349	0.03946	0.03622	0.04755	0.03399
			376.3186@4.13	0.14025	0.0971	0.12722	0.11803	0.06226	0.08061	0.08018	0.02705	0.04227	0.01065	0.02398	0.00777	0.00864	0.01144	0.01429	0.01405	0.01956	0.01284
			650.4391@4.27	0.54321	1.05779	1.11601	0.87671	0.64606	1.1509	0.4451	0.49636	0.39479	0.07639	0.05698	0.05343	0.04713	0.04349	0.04537	0.04096	0.04029	0.06925
			731.6686@23.89	0.11165	0.08245	0.1268	0.0221	0.01649	0.02581	0.04518	0.30683	0.25487	0.00371	0.00327	0.00409	0.0035	0.00376	0.00356	0.00341	0.0048	0.00416
			1017.6870@3.19	0.07476	0.06678	0.22106	0.02697	0.027	0.03918	0.10082	0.09685	0.10135	0.01926	0.02677	0.02199	0.04139	0.04097	0.03085	0.01092	0.00834	0.01231
			465.3755@7.42	0.041	0.03239	0.03281	0.10358	0.10094	0.09755	0.16553	0.06397	0.05219	0.01904	0.02648	0.02201	0.01235	0.0243	0.02194	0.01131	0.00889	0.00867
			750.3155@4.74	0.39496	0.46667	0.67309	0.31108	0.13135	0.55554	0.45662	0.39534	0.38221	0.10354	0.12247	0.12056	0.12928	0.15486	0.14419	0.09413	0.09511	0.0991
			404.2065@1.34	0.34689	0.53494	0.63683	0.4132	0.39993	0.71277	0.14959	0.22891	0.23804	0.10423	0.11879	0.13659	0.1142	0.12826	0.12071	0.14233	0.15488	0.13463
			510.2927@4.97	0.14121	0.10488	0.1582	0.07912	0.07221	0.07941	0.10915	0.11	0.08714	0.00328	0.00548	0.00502	0.00492	0.00446	0.00532	0.0041	0.00458	0.00442
			374.3027@3.11	0.12678	0.11111	0.17788	0.14479	0.07445	0.1096	0.09351	0.00439	0.00952	0.00217	0.01494	0.00175	0	0.00655	0.00577	0.00232	0.00663	0.00227
			574.3872@4.09	0.54325	0.69531	1.02493	0.50543	0.44142	0.94073	0.45182	0.55959	0.4799	0.0607	0.06494	0.06628	0.09652	0.09953	0.09825	0.05503	0.05027	0.05407
			602.2968@3.23	0.08199	0.061	0.07726	0.03737	0.02068	0.03781	0.10562	0.07956	0.07546	0.02203	0.03042	0.02736	0.02796	0.03156	0.02879	0.019	0.01674	0.01625
			436.4000@7.10	0.65229	0.84587	1.44408	0.53258	0.43633	0.97076	0.72074	0.94165	0.87041	0.00554	0.00456	0.00659	0.00308	0	0.00173	0.01192	0.01152	0.00965
			748.5413@1.81	0.05874	0.06177	0.18458	0.2203	0.23878	0.32206	0.2854	0.90628	3.71669	0.0074	0.00868	0.00531	0.00457	0.01103	0.0323	0.00568	0.00801	0.00452
			446.2533@1.35	0.34172	0.38746	0.62266	0.4121	0.39796	0.60947	0.08079	0.1787	0.25017	0.11026	0.12491	0.14939	0.12302	0.14109	0.14602	0.12753	0.16061	0.13323
			880.7601@18.12	0.44441	0.53525	0.78122	0.60454	0.6239	0.90497	0.33545	0.2787	0.31647	0.08935	0.0727	0.09575	0.09336	0.09922	0.10143	0.09599	0.09912	0.10145
			850.7865@23.13	0.09817	0	0.13526	0.19059	0.06226	0.07874	0.06874	0.07507	0.12083	0.00148	0.0025	0.00198	0.00118	0.00143	0.00217	0	0.00108	0.00087
			594.3529@3.17	0.31146	0.46585	0.63336	0.16657	0.14225	0.38949	0.33909	0.29261	0.27099	0.12899	0.12622	0.13612	0.16528	0.21387	0.17096	0.08927	0.07801	0.09339
			331.2842@4.18	0.21076	0.12386	0.18009	0.13262	0.08107	0.08562	0.11318	0.022	0.01475	0.0015	0.0024	0.00197	0.00124	0.002	0.00249	0.00116	0.00149	0.00198
			311.1832@1.36	0.09979	0.06369	0.08442	0.06938	0.06565	0.06731	0.08197	0.02604	0.0221	0.01562	0.02232	0.02093	0.02301	0.02293	0.02108	0.0207	0.01951	0.0218
			579.2700@6.04	0.98254	1.09763	1.5903	0.20338	0.32405	0.38422	0.89833	0.99387	0.73912	0.00887	0.00491	0.00609	0.00616	0.00653	0.00758	0.00829	0.01223	0.00442
			484.3842@1.92	0.01898	0.0143	0.03471	0.03558	0.02185	0.02305	0.04959	0.10745	0.47026	0.0067	0.01051	0.00582	0.00649	0.00582	0.01069	0.00527	0.00759	0.00412
			606.3082@3.24	0.52336	0.6097	0.66036	0.30958	0.30347	0.54027	0.3179	0.47703	0.39981	0.08687	0.09978	0.09019	0.11593	0.12467	0.1427	0.07568	0.06923	0.05539
			894.8392@18.54	0.015	0.00762	0	0.01661	0.01833	0.01699	0.78151	0.00722	0.01819	0.00642	0.01093	0.00909	0.00675	0.00785	0.00947	0.0063	0.00827	0.00692
			646.2778@4.74	0.38024	0.45988	0.69701	0.30707	0.27797	0.58172	0.44855	0.49048	0.32602	0.065	0.0814	0.08322	0.11692	0.11606	0.11447	0.1249	0.09198	0.08757
			429.3731@23.07	0.06646	0.06758	0.08872	0.06602	0.07677	0.0623	0.05033	0.046	0.02696	0.01691	0.02926	0.02531	0.01446	0.01975	0.02365	0.02155	0.02071	0.01558
			261.1305@1.16	0.47254	0.41489	0.62728	0.89616	1.01324	0.94639	0.49609	0.30882	0.25149	0.07244	0.07098	0.06673	0.04332	0.1022	0.10102	0.05527	0.03411	0.04479
			430.2977@3.73	0.11494	0.07533	0.13895	0.09781	0.06447	0.09282	0.05213	0.05138	0.049	0.00885	0.01324	0.01042	0.00953	0.01045	0.01004	0.00949	0.01011	0.00949
			425.1487@1.48	0.0162	0.03811	0.04778	0.01726	0.00956	0.02138	0.03079	0.03864	0.02283	0.02817	0.04584	0.04124	0.04448	0.04092	0.0362	0.03218	0.03763	0.03154
			691.5640@18.97	0.69864	0.78097	0.86777	1.18201	1.28911	1.88286	0.24357	0.19692	0.10868	0.02018	0.03615	0.03209	0.02433	0.0407	0.0517	0.02861	0.02975	0.02899
			415.2365@4.19	0.94343	1.02726	1.28192	1.01829	0.87501	1.5991	0.54628	0.1431	0.13014	0.01056	0.02582	0.01142	0.01426	0.01908	0.02839	0.01434	0.01531	0.01583
			524.2724@2.93	0.58085	0.67627	0.89422	0.95506	1.03661	1.61064	0.58416	0.51452	0.58389	0.01356	0.0109	0.00894	0.00626	0.01539	0.0096	0.00889	0.00922	0.01281
			317.3050@5.42	0.12937	0.11144	0.19325	0.03425	0.0241	0.03357	0.12438	0.11303	0.10911	0.00184	0.00251	0.00183	0.0005	0	0.00053	0.00236	0.00244	0.00224
			560.3688@5.80	0.58517	0.68081	1.09207	0.39864	0.2726	0.78576	0.45885	0.39207	0.38558	0.04994	0.06036	0.06767	0.07957	0.08314	0.0797	0.06179	0.05691	0.06324
			448.3415@5.21	0.13677	0.13174	0.17631	0.05224	0.03307	0.06254	0	0.08703	0.07419	0.00635	0.00585	0.00478	0.00707	0.00339	0.00553	0.00575	0.00714	0.00699
			397.2346@1.58	0.32071	0.61123	0.78112	0.35782	0.75105	0.88412	0.47789	0.26912	0.15572	0.0995	0.08704	0.12158	0.05636	0.09174	0.11575	0.03898	0.04209	0.08821
			429.0887@9.06	0.09092	0.0901	0.1458	0.05956	0.05688	0.04649	0.12282	0.0851	0.06197	0.01129	0.00869	0.00619	0.01053	0.00465	0.00835	0.00802	0.01124	0.01209
			335.1250@1.76	0.14691	0.13305	0.17254	0.11662	0.09236	0.10543	0.03434	0.0146	0.00694	0.00367	0.00311	0.00337	0.00373	0.00371	0.00421	0.002	0.00199	0.00317
			443.2681@6.25	0.10307	0.08823	0.0896	0.06678	0.08103	0.07485	0.1058	0.01394	0.01864	0.00994	0.02308	0.00821	0.00868	0.01648	0.02642	0.00965	0.01162	0.01532
			324.2883@2.36	0.12429	0.08176	0.1338	0.06363	0.06823	0.04761	0.18573	0.07788	0.10573	0.00356	0.00241	0.00202	0.00161	0.00128	0.00277	0.00117	0.00223	0.0015
			440.3582@1.96	0.13451	0.13375	0.2637	0.36988	0.37586	0.59646	0.17739	0.57333	2.60172	0.02732	0.03513	0.02456	0.03103	0.02383	0.03982	0.02356	0.02887	0.01714
			488.4466@7.39	0.0229	0.01652	0.01887	0.1285	0.17187	0.11305	0.18389	0.10505	0.05306	0.00211	0.00221	0.00276	0.00406	0.0064	0.00324	0.00232	0.00172	0.00126
			365.3202@23.45	0.08349	0.06818	0.12037	0.11236	0.09741	0.0981	0.07005	0.09076	0.07371	0.00049	0.0005	0.00013	6e-05	0.00027	0	0.0001	0.00022	0.00018
			680.3128@3.19	0.43265	0.4706	0.51898	0.27756	0.19625	0.47239	0.42591	0.34031	0.35096	0.08261	0.09152	0.09319	0.10918	0.13443	0.12484	0.07266	0.06524	0.07145
			1065.6851@3.28	0.4577	0.63346	0.97643	0.10398	0.03731	0.25276	0.53957	0.7176	0.51745	0.05024	0.05219	0.04761	0.13297	0.15862	0.09701	0.02505	0.02128	0.02974
			771.5740@6.19	0.74294	0.9708	1.13933	0.67946	0.68718	1.09017	0.23381	0.20159	0.19716	0.03938	0.04322	0.02905	0.03318	0.02872	0.06833	0.03404	0.04398	0.04976
			408.3086@4.64	0.05529	0.03989	0.05767	0.07473	0.03495	0.08104	0.04177	0.03261	0.04912	0.02139	0.03978	0.01277	0.0106	0.0151	0.01786	0.01678	0.02771	0.01908
			371.1625@2.00	0.00841	0.0129	0.01753	0.02049	0.01741	0.01829	0.03085	0.11351	0.39656	0.01064	0.01208	0.00742	0.00911	0.01078	0.00918	0.00898	0.0079	0.00721
			445.2716@4.04	0.79511	0.72835	1.2561	1.07916	0.57051	1.64538	0.38203	0.43673	0.45881	0.00261	0.00311	0.00278	0.00341	0.00401	0.00592	0.00356	0.00309	0.0045
			333.2995@3.11	0.0817	0.08654	0.12478	0.07821	0.06694	0.06594	0.10204	0.01795	0.0182	0.01117	0.00922	0.01018	0.00795	0.01163	0.01602	0.00847	0.01073	0.01254
			369.2615@1.64	0.11864	0.10048	0.13462	0.08998	0.0929	0.08152	0.13601	0.01318	0.00815	0.00437	0.00559	0.00594	0.00299	0.00288	0.00262	0.00336	0.004	0.0032
			337.2717@3.77	0.11513	0.09526	0.15941	0.03242	0.02644	0.03182	0.07354	0.0856	0.07912	0.00896	0.01143	0.01006	0.00363	0.00386	0.00512	0.0116	0.01359	0.01418
			604.4342@7.24	0.56808	0.77818	1.15293	0.8795	0.70846	1.55632	0.43704	0.61534	0.4873	0.00271	0.00297	0.00298	0.00389	0.00325	0.00144	0.00507	0.00603	0.00548
			775.6740@24.40	0.38658	0.24303	0.35767	0.11802	0.08485	0.08856	0.10606	0.60029	0.40246	0.00843	0.00583	0.00777	0.0098	0.00638	0.00817	0.01005	0.0091	0.00941
			991.6717@3.17	0.11984	0.11463	0.29952	0.05156	0.0313	0.06349	0.10302	0.14622	0.15072	0.06218	0.0569	0.05644	0.10565	0.10027	0.08343	0.04587	0.03626	0.04646
			452.3131@3.96	0.79456	0.91539	1.6065	0.54605	0.48114	0.95383	0.44277	0.52705	0.45883	0.00581	0.0057	0.00552	0.01274	0.01161	0.0089	0.01077	0.01126	0.01103
			343.3208@5.50	0.10784	0.09538	0.15465	0.05406	0.0311	0.05133	0.10023	0.11837	0.10979	0.00148	0.00106	0.00119	0.00063	0.00024	0.00076	0.00202	0.00269	0.00225
			355.2609@5.36	0.11824	0.08402	0.12254	0.02532	0.02443	0.02849	0.11824	0.11166	0.08287	0.00884	0.01081	0.00934	0.00256	0.00213	0.00369	0.01095	0.01167	0.01167
			314.3051@3.82	0.1136	0.0922	0.12906	0.0893	0.08651	0.08614	0.12405	0.01629	0.01183	0.00096	0.00164	0.001	0.00272	0.00222	0	0.00173	0.00053	0.00042
			277.2161@19.20	0.01649	0.02639	0.02731	0.03916	0.04874	0.04484	0.02959	0.00869	0.0123	0.02861	0.03353	0.03905	0.02707	0.02675	0.02424	0.0278	0.02872	0.02957
			486.2950@3.43	0.55829	0.59236	0.97373	0.96824	0.86996	1.66008	0.26251	0.37316	0.41253	0.00158	0	0.00172	0.00713	0.00629	0.00769	0.00842	0.00982	0.00878
			647.5075@8.90	0.08006	0.0678	0.14247	0.11229	0.10294	0.1209	0.04711	0.05355	0.03442	0.0062	0.00598	0.00611	0.00704	0.00573	0.00574	0.00598	0	0.00564
			349.2115@3.88	0.0491	0.04572	0.05561	0.03517	0.02078	0.03135	0.04994	0.04223	0.0466	0.01294	0.02029	0.01615	0.03985	0.04106	0.04458	0.01177	0.01213	0.01231
			629.3156@3.20	0.38832	0.36534	0.47893	0.26508	1.26009	0.30962	0.34575	0.25666	0.30528	0.06251	0.07005	0.07462	0.07605	0.09359	0.08749	0.04603	0.04531	0.05817
			927.5006@10.07	0.04691	0.03616	0.04857	0.04052	0.04619	0.04067	0.03743	0.04327	0.02998	0.02082	0.02641	0.02285	0.02127	0.02116	0.02524	0.02258	0.0246	0.02195
			512.2697@4.58	0.82411	0.9203	1.11793	1.04179	0.48845	1.65128	0.36228	0.14888	0.03471	0.05264	0.01912	0.00664	0.00771	0.01099	0.00881	0.01793	0.01519	0.01356
			552.4390@9.38	0.44448	0.58472	1.00457	0.11515	0.12906	0.35503	0.25504	0.42662	0.27742	0.07302	0.07268	0.07026	0.08155	0.07133	0.07381	0.0853	0.08464	0.08376
			388.3420@6.16	0.48309	0.62179	0.68459	0.5103	0.24156	0.69219	0.18447	0.23914	0.2829	0.06994	0.07512	0.06538	0.07204	0.06055	0.06939	0.07118	0.07449	0.07267
			1980.8392@22.93	0.03882	0.05728	0.06076	0.01458	0.01085	0.02271	0.04773	0.09463	0.05574	0.01656	0.01546	0.02342	0.02189	0.02041	0.03163	0.01891	0.02531	0.01983
			600.4004@6.89	0.53591	0.72578	1.13486	0.5758	0.45014	1.01783	0.50482	0.56537	0.47549	0.01207	0.01399	0.01437	0.01541	0.01492	0.01508	0.01776	0.01644	0.01821
			654.2978@3.17	0.27941	0.24187	0.31949	0.26934	0.12908	0.23034	0.32413	0.18407	0.26956	0.09265	0.13481	0.11724	0.09856	0.12082	0.1091	0.09815	0.07224	0.09755
			672.2989@4.75	0.34769	0.38439	0.5401	0.27835	0.0983	0.44344	0.34424	0.33235	0.2842	0.08527	0.09385	0.0901	0.0911	0.11146	0.09918	0.06504	0.06529	0.06777
			630.3065@4.72	0.36301	0.40225	0.65758	0.26524	0.12601	0.45193	0.26817	0.31473	0.27828	0.0735	0.08221	0.08734	0.09549	0.10773	0.1081	0.07133	0.06812	0.0723
			407.3134@6.28	0.32796	0.23855	0.38689	0.26301	0.20532	0.24332	0.19377	0.21615	0.16775	0.00254	0.00216	0.00162	0.00192	0.00059	0.0031	0.00569	0.00628	0.00628
			560.4052@8.23	0.43421	0.59957	0.8669	0.16777	0.11577	0.30245	0.36964	0.57505	0.36169	0.05414	0.06572	0.05833	0.05888	0.06132	0.06084	0.06769	0.06307	0.06979
			599.4389@3.17	0.22513	0.24389	0.40995	0.0307	0	0.06129	0.2878	0.31858	0.35193	0.08507	0.10274	0.1053	0.13279	0.17318	0.13216	0.06124	0.03707	0.05133
			434.3839@5.00	0.43132	0.5635	1.014	0.48646	0.41625	0.77385	0.75568	0.67047	0.62545	0.00866	0.00562	0.00262	0.00474	0.00581	0.00677	0.01549	0.01192	0.01558
			431.3135@5.37	0.08416	0.06118	0.11217	0.09526	0.06182	0.10018	0.05992	0.07263	0.06788	0.00022	0.00053	0.00049	0.00059	0.00046	0.0011	0.00068	0.00067	0.0008
			454.3891@4.31	0.11104	0.07328	0.13073	0.02514	0.02575	0.02566	0.09427	0.09222	0.04647	0.00709	0.00867	0.00773	0.00993	0.01011	0.01009	0.00731	0.00677	0.00668
			388.3937@4.44	0.02998	0.01157	0.01946	0.01199	0.00329	0.02739	0.06315	0.00551	0.00373	0.02034	0.0039	0.00898	0.15995	0.0032	0.002	0.05477	0.00318	0.0018
			684.6657@22.97	0.03562	0.03617	0.06973	0.01215	0.01845	0.01747	0.06024	0.07181	0.06413	0.01506	0.03795	0.01662	0.02036	0.01864	0.01663	0.01638	0.01432	0.02416
			405.2982@4.76	0.0853	0.0587	0.11196	0.09168	0.06696	0.07765	0.06152	0.07567	0.06062	0.0012	0.00184	0.00151	0.00196	0.00165	0.00182	0.00077	0.00139	0.00146
			424.2870@2.65	0.1531	0.04706	0.19029	0.07839	0.05463	0.05177	0.0609	0.0459	0.03809	0.00061	0.00141	0.00065	0.00152	0.00084	0.00123	0.00095	0.00172	0.00179
			531.4075@9.78	0.05111	0.0789	0.04487	0.06629	0.07992	0.02781	0.03571	0.10338	0.03781	0.00802	0.01091	0.0098	0.00922	0.00869	0.01229	0.00724	0.02533	0.00346
			346.3323@2.76	0.0466	0.04434	0.06448	0.03946	0.03782	0.04098	0.05362	0.05591	0.0485	0.01074	0.01801	0.0137	0.01361	0.01692	0.01594	0.01626	0.01771	0.01786
			409.3289@8.24	0.09061	0.06469	0.09096	0.06572	0.06165	0.06105	0.06653	0.03954	0.03278	0.00614	0.01189	0.00656	0.00525	0.00695	0.0108	0.00589	0.00772	0.00721
			476.2743@2.82	0.45083	0.46845	0.80286	0.69672	0.79983	1.22894	0.35265	0.38506	0.4472	0.01488	0.0159	0.01412	0.01173	0.01908	0.01159	0.01011	0.0135	0.01564
			421.2536@4.19	0.1141	0.08477	0.09792	0.08324	0.04969	0.07096	0.10407	0.02543	0.0208	0.00201	0.00412	0.00239	0.00193	0.00304	0.00439	0.00199	0.00244	0.00218
			531.3153@2.89	0.03139	0.02558	0.02534	0.02517	0.02269	0.02239	0.02504	0.0199	0.02022	0.02556	0.03199	0.0289	0.02009	0.02271	0.02283	0.02292	0.02877	0.02904
			669.4944@8.44	0.72263	0.78251	1.36554	0.26898	0.23682	0.50737	0.39487	0.68671	0.45132	0.00883	0.00691	0.00371	0.00747	0.00932	0.0065	0.00702	0.00483	0.00989
			508.3402@4.12	0.34014	0.39873	0.55577	0.78313	0.84444	1.42492	0.2347	0.29285	0.2437	0.02022	0.0214	0.00328	0.03223	0	0.03236	0.02199	0.02008	0.02352
			421.3291@7.95	0.05252	0.04436	0.05582	0.04652	0.04197	0.04247	0.0179	0.04252	0.03535	0.01137	0.01734	0.01096	0.01836	0.00778	0.01258	0.02093	0.02463	0.02267
			455.3343@5.62	0.06918	0.08503	0.06023	0.05292	0.03996	0.03972	0.05846	0.02722	0.0215	0.00844	0.02109	0.00873	0.00827	0.01838	0.01876	0.01012	0.0112	0.01085
			396.3318@1.96	0.02511	0.01163	0.03319	0.03175	0.03089	0.01385	0.03851	0.0679	0.28489	0.00567	0.01014	0.00524	0.00841	0.00688	0.01062	0.00373	0.00474	0.00307
			363.2871@4.22	0.09133	0.06974	0.12831	0.04363	0.03198	0.03644	0.07575	0.07419	0.06644	0.00412	0.00544	0.00404	0.00209	0.00215	0.00344	0.00569	0.00709	0.00631
			466.3524@2.55	0.02754	0.02752	0.05382	0.01304	0.00991	0.02037	0.01144	0.02264	0.03105	0.02616	0.03313	0.02651	0.02268	0.02188	0.02578	0.02337	0.02545	0.0215
			399.2503@2.45	0.06691	0.04294	0.09362	0.07712	0.05699	0.05159	0.05987	0.07662	0.07565	0.0034	0.00604	0.00529	0.00301	0.00317	0.00535	0.00281	0.00381	0.00305
			333.2995@2.70	0.04641	0.04338	0.06715	0.04667	0.04899	0.047	0.0588	0.03341	0.03291	0.01162	0.01347	0.01395	0.01173	0.01491	0.01595	0.01407	0.01419	0.01031
			407.3153@4.02	0.09144	0.05877	0.12473	0.08968	0.04307	0.08535	0.04135	0.06296	0.04729	0.00135	0.00077	0.00133	0.00081	0.00089	0.00092	0.00082	0.00139	0.0009
			508.1884@2.53	0.02368	0.01317	0.00925	0.01681	0.02018	0.0067	0.08682	0.05507	0.03283	0.01747	0.02239	0.01775	0.02243	0.01076	0.02696	0.04506	0.02579	0.01858
			402.3575@6.18	0.37128	0.27508	0.39408	0.47014	0.32061	0.76586	0.1199	0.2278	0.19076	0.06447	0.06109	0.06266	0.08249	0.04069	0.06773	0.0715	0.06382	0.07888
			511.2550@6.20	0.41478	0.47795	0.58159	0.5593	0.55897	0.97869	0.35993	0.10827	0.07387	0.02584	0.04921	0.04151	0.03391	0.05557	0.07637	0.0422	0.04171	0.03973
			372.3468@2.27	0.02744	0.03199	0.02289	0.01536	0.02984	0.03798	0.05466	0.03766	0.02623	0.01552	0.04187	0.00514	0.01242	0.01819	0.02349	0.02534	0.03388	0.01428
			285.2422@8.20	0.09691	0.07977	0.11809	0.03098	0.03367	0.03701	0.08287	0.08708	0.05671	0.00131	0.00216	0.00127	0.0012	0	0.00079	0.00134	0.00105	0.0012
			407.2788@2.51	0.03646	0.03202	0.06893	0.02299	0.0209	0.02308	0.02652	0.02504	0.02085	0.02	0.02955	0.02219	0.01948	0.01979	0.01925	0.0197	0.01966	0.01614
			576.4179@9.19	0.29941	0.36634	0.48193	0.29541	0.38179	0.46415	0.17608	0.24621	0.21757	0.06444	0.06964	0.06108	0.06793	0.0582	0.06334	0.06873	0.07026	0.06209
			381.3341@8.66	0.58356	0.57311	0.89908	0.40098	0.32357	0.61579	0.39037	0.56056	0.54506	0.00968	0.00957	0.00935	0.00887	0.00409	0.00588	0.01424	0.01399	0.01249
			504.3443@3.27	0.45615	0.51219	0.67502	0.27601	0.2346	0.43955	0.31503	0.3785	0.32339	0.03266	0.04723	0.0367	0.05245	0.05021	0.06163	0.02416	0.04685	0.03707
			483.2238@4.16	0.6459	0.7066	0.88746	0.73138	0.51681	1.17068	0.38636	0.08372	0.08629	0.00844	0.01493	0.00748	0.00965	0.0141	0.01832	0.00912	0.01079	0.01166
			397.2714@8.80	0.09994	0.0895	0.08385	0.08625	0.11117	0.15412	0.05414	0	0.09558	0.09644	0.11232	0.12776	0.10054	0.10316	0.11854	0.10793	0.10369	0.09613
			379.3189@6.59	0.07464	0.06231	0.09422	0.03472	0.02922	0.03597	0.0998	0.11126	0.07981	0.00151	0.00199	0.00129	0.001	0.00077	0.0008	0.0022	0.00228	0.00237
			558.2957@2.42	0.04315	0.04417	0.05066	0.01064	0.00725	0.01428	0.08144	0.06075	0.04646	0.01352	0.01645	0.01367	0.02514	0.02948	0.02058	0.00702	0.00688	0.00849
			334.3311@2.74	0.0504	0.04162	0.03717	0.02467	0.04847	0.02255	0.10278	0.04307	0.03258	0.01185	0.01369	0.01514	0.01579	0.0123	0.01681	0.00964	0.0104	0.01043
			400.3786@4.00	0.01247	0.04463	0.01445	0.07074	0.02441	0.01492	0.02219	0.03661	0.04874	0.03528	0.01551	0.00936	0.02515	0.01028	0.00718	0.03787	0.00271	0.00249
			429.2401@8.80	0.08293	0.04234	0.06312	0.06679	0.05798	0.04948	0.0043	0.06705	0.06919	0.05594	0.05136	0.0537	0.07198	0.03847	0.05598	0.07917	0.09082	0.08154
			450.3209@2.53	0.02459	0.02171	0.01356	0.00272	0.01753	0.00355	0.04636	0.0249	0.02461	0.02073	0.03171	0.02568	0.01385	0.01262	0.01614	0.03421	0.03648	0.02838
			352.3203@3.56	0.03636	0.19501	0.0155	0.11971	0.01483	0.00779	0.09324	0.02113	0.02224	0.00216	0.00628	0.00409	0.00232	0.00431	0.00464	0.00224	0.00407	0.00275
			534.4366@4.16	0.28399	0.31556	0.5127	0.13128	0.45524	0.70153	0.31905	0.19757	0.06839	0.08717	0.09462	0.03707	0.02066	0.05324	0.07386	0.03296	0.05546	0.07531
			584.2933@2.35	0.142	0.27078	0.35248	0.23106	0.18284	0.41156	0.3302	0.28259	0.26962	0.06469	0.06892	0.06729	0.07656	0.09852	0.07656	0.0526	0.04187	0.04166
			625.4551@3.22	0.26951	0.3513	0.47379	0.05171	0	0.11496	0.38039	0.38927	0.30316	0.04867	0.05536	0.05956	0.09	0.0993	0.08647	0.02216	0.01942	0.03376
			431.3518@9.34	0.02334	0.09896	0.18068	0.02827	0.02401	0.03791	0.09209	0.03635	0.02379	0.00292	0.00545	0.0051	0.00374	0.00425	0.00777	0.00472	0.00369	0.00209
			321.3151@7.85	0.07497	0.0463	0.08453	0.06445	0.0476	0.04454	0.04911	0.02007	0.02793	0.00723	0.01206	0.0068	0.00428	0.00568	0.00911	0.00752	0.01222	0.00765
			311.2564@3.58	0.07957	0.06747	0.11271	0.01388	0.01445	0.01637	0.07174	0.06842	0.06192	0.00668	0.00852	0.0071	0.00192	0.00318	0.00294	0.00958	0.01026	0.01104
			915.6680@9.04	0.03502	0.02145	0.03693	0.0335	0.03198	0.02716	0	0.03089	0.02556	0.01774	0.01423	0.01281	0.02559	0.00766	0.01467	0.02511	0.03387	0.02845
			554.1763@3.62	0.1825	0.26695	0.31791	0.30369	0.24664	0.37324	0.14516	0.23765	0.13654	0.08592	0.06626	0.05183	0.06811	0.06235	0.07734	0.10078	0.06957	0.05791
			485.3603@8.58	0	0.04136	0.06271	0.0429	0.05068	0.04003	0.02416	0.04642	0.03924	0.00935	0.01183	0.01264	0.00988	0.00949	0.00642	0.01154	0.01167	0.01209
			354.3362@2.34	0.03395	0.02861	0.03261	0.01373	0.01747	0.01397	0.0859	0.07536	0.03076	0.00959	0.03436	0.00324	0.01001	0.01161	0.01876	0.01408	0.02774	0.01235
			354.3364@7.65	0.08731	0.06673	0.10011	0.05686	0.05911	0.05891	0.07942	0.01111	0.00721	0.0028	0.00525	0.00137	0.00287	0.0029	0.00353	0.00293	0.00488	0.00266
			425.1570@1.29	0.0175	0.02151	0	0.01308	0.00703	0.00763	0.02171	0	0.0059	0.01797	0.02537	0.02545	0.02042	0.0227	0.01794	0.02199	0.03209	0.02345
			460.4151@7.41	0.02524	0.02372	0.02751	0.10796	0.10592	0.10281	0.02491	0.04182	0.02939	0.00057	0.00038	0	0.00078	0.00053	0.00038	0.00071	0.00039	0.00064
			394.3289@2.25	0.01205	0.03101	0.02074	0.00782	0.03176	0.02066	0.02118	0.03724	0.02092	0.01391	0.04604	0.00341	0.01127	0.01518	0.02303	0.01875	0.0364	0.01652
			445.3995@4.63	0.03811	0.02817	0.04779	0.04721	0.02362	0.0546	0.01932	0.02344	0.03136	0.01396	0.02366	0.00677	0.00783	0.00837	0.01369	0.01178	0.02033	0.01156
			503.8870@7.34	0.13107	0.19502	0.23139	0.16696	0.1739	0.30009	0.08588	0.1351	0.12198	0.07354	0.07739	0.0776	0.08623	0.07871	0.08244	0.08392	0.08874	0.09082
			399.3083@4.00	0.46818	0.56149	1.33638	0.12846	0.08406	0.16654	0.41758	0.36334	0.51077	0.01033	0.00968	0.00924	0.00107	0.0015	0.00229	0.02061	0.02263	0.02328
			521.1183@6.33	0.27299	0.26168	0.46644	0.32313	0.20848	0.5093	0.21668	0.27585	0.18985	0.04916	0.03944	0.04779	0.05025	0.04224	0.05728	0.04791	0.05806	0.06023
			532.3919@6.41	0.50475	0.39271	0.49567	0.35833	0.21826	0.54286	0.08281	0.49303	0.09783	0.1203	0.03366	0.01608	0.02277	0.00844	0.01785	0.04069	0.02758	0.04071
			602.2744@3.17	0.16204	0.22963	0.17764	0.13858	0.06597	0.14436	0.07533	0.06877	0.12679	0.08233	0.09239	0.081	0.07883	0.09945	0.10934	0.08088	0.07122	0.07446
			936.8222@18.87	0.20316	0.1818	0.12331	0.24624	0.24274	0.37815	0.54176	0.17425	0.15704	0.04713	0.09938	0.04993	0.04685	0.05718	0.04852	0.04986	0.04276	0.04281
			445.3999@5.09	0.03996	0.0289	0.04805	0.05491	0.01763	0.05353	0.0234	0.02346	0.04263	0.01467	0.01783	0.00718	0.00789	0.00594	0.00832	0.00871	0.01157	0.01027
			397.3789@3.13	0.08816	0.04663	0.03866	0.03159	0.06328	0.0256	0.14439	0.00423	0.00558	0.00118	0.00226	0	0	0.00134	0.0032	0	0.00092	0.00128
			744.2977@4.74	0.23163	0.24513	0.3803	0.16956	0.067	0.25934	0.19361	0.24023	0.20002	0.05349	0.06205	0.06546	0.0667	0.07999	0.07905	0.05276	0.05114	0.0515
			399.3942@3.00	0.08903	0.05256	0.04649	0.03307	0.06167	0.02954	0.14396	0.00767	0.01373	0.00186	0.00681	0.00114	0	0.00287	0.00158	0.00165	0.00465	0.00205
			719.6109@23.38	0.1595	0.03932	0.12135	0.03208	0.02971	0.02489	0.03988	0.26832	0.20778	0.03427	0.02339	0.03556	0.03334	0.02296	0.03145	0.03131	0.03279	0.03687
			538.1449@6.22	0.19495	0.20119	0.33342	0.32301	0.22605	0.34494	0.15253	0.26289	0.16758	0.06815	0.03882	0.04678	0.05226	0.03758	0.05495	0.05928	0.0685	0.05966
			442.3524@2.31	0.06299	0.04239	0.09067	0.00636	0.01133	0.0115	0.10472	0.13235	0.0502	0.0024	0.0026	0.00259	0.00262	0.00141	0.00253	0.0025	0.00249	0.00228
			771.6992@23.67	0.40262	0.34141	0.53772	0.10806	0.12105	0.22171	0.12985	0.90112	0.81958	0.00487	0.00232	0.00493	0.00578	0.0049	0.00697	0.0053	0.00482	0.00652
			740.2862@4.73	0.19854	0.22914	0.31741	0.17336	0.04716	0.24987	0.22652	0.20157	0.19386	0.05346	0.06201	0.06204	0.06811	0.07375	0.06433	0.04778	0.04331	0.05358
			397.3110@2.10	0.05596	0.04191	0.08246	0.03799	0.01583	0.02279	0.04981	0.10962	0.0655	0.00028	0	0.00056	0.00086	0.0006	0.00069	0.00102	0.00094	0.00058
			612.1637@7.99	0.02835	0.01996	0.02875	0.02931	0.02157	0.01735	0.03137	0.03872	0.02103	0.01687	0.01392	0.0114	0.014	0.00792	0.01359	0.01822	0.01745	0.01621
			592.4618@10.09	0.04768	0.03926	0.09401	0.01156	0.02873	0	0.07007	0.07698	0.02997	0.00285	0.00691	0.00676	0.00261	0.00778	0.0061	0.00654	0.00476	0.00834
			390.3130@3.60	0.07015	0.06137	0.0813	0.06094	0.05589	0.05596	0.07965	0.00292	0.00335	0.00087	0.00227	0.00074	0.00122	0.00116	0.00116	0.00173	0.00109	0.00108
			445.1198@2.54	0.02502	0.02185	0.02773	0.04248	0.0178	0.01953	0.02393	0.03105	0.01709	0.01235	0.01528	0.01287	0.01637	0.00752	0.01291	0.02384	0.01553	0.01319
			1020.7706@8.16	0.00933	0.00202	0	0.0073	0.00858	0.00552	0.07474	0.02559	0.02029	0.01931	0.02905	0.02451	0.01096	0.02969	0.02056	0.01115	0.00788	0.00769
			297.0822@2.53	0.02588	0.01796	0.03027	0.04752	0.02457	0.01756	0.02272	0.03182	0.0168	0.01269	0.01302	0.01241	0.01213	0.00748	0.01485	0.02143	0.01385	0.01345
			517.9028@9.43	0.0787	0.09077	0	0.1391	0.11062	0.26325	0.0241	0.0483	0.06626	0.07669	0.07226	0.07658	0.08319	0.07163	0.07928	0.08071	0.07342	0.08672
			468.3083@3.38	0.29893	0.35962	0.52815	0.37411	0.37588	0.73397	0.30853	0.38658	0.26981	0.00789	0.0107	0.0091	0.01775	0.01673	0.00637	0.0112	0.01134	0.00621
			546.4058@6.38	0.02228	0.00584	0.01087	0.00736	0.01885	0.00764	0.04384	0.08809	0.01001	0.03544	0.02789	0.00997	0.00661	0.01092	0.00853	0.01127	0.01015	0.01265
			408.3086@5.10	0.03748	0.01986	0.03855	0.04808	0.01274	0.04194	0.03091	0.02675	0.03968	0.01307	0.01604	0.00529	0.0068	0.00551	0.00826	0.00693	0.01152	0.00693
			758.6424@18.30	0.04764	0.10585	0.06902	0.05731	0.08041	0.03642	0.16568	0.04845	0	0.02467	0.09658	0.03985	0.02462	0.02903	0.03	0.01971	0.01039	0.01207
			1043.7025@3.20	0.22467	0.38549	0.76894	0.0707	0.08426	0.30171	0.21906	0.30733	0.2701	0.02708	0.02794	0.02994	0.04614	0.07034	0.04803	0.01724	0.00955	0.00963
			326.3778@2.31	0.03764	0.02678	0.02456	0.02651	0.01901	0.04964	0.07103	0.0405	0.06823	0.00307	0.00355	0.00295	0.00442	0.00304	0.00242	0.00164	0.02527	0.00116
			517.3446@8.05	0.05871	0.0244	0.0336	0.02114	0.01658	0.01897	0.02411	0.09328	0.01086	0.02916	0.01133	0.00413	0.00387	0.00358	0.00438	0.0083	0.00576	0.00852
			908.7919@18.96	0	0.12773	0.19664	0.21421	0.24023	0.368	0.20194	0.13216	0.11423	0.05144	0.03961	0.04767	0.04842	0.04985	0.05099	0.05732	0.05398	0.06153
			411.0934@1.91	0.12762	0.1209	0.11114	0.25952	0.14723	0.27969	0.06516	0.14185	0.10298	0.06288	0.0463	0.06777	0.05502	0.04115	0.07838	0.06892	0.07006	0.07024
			365.3027@6.16	0.02865	0.03097	0.05025	0.02682	0.01764	0.02401	0.08209	0.07558	0.06564	0.00194	0.00458	0.00345	0.00162	0.00135	0.00247	0.00464	0.00522	0.00448
			464.4462@9.39	0.04655	0.03573	0.06376	0.01378	0.01314	0.01813	0.0602	0.05391	0.03856	0.00541	0.00984	0.00706	0.00618	0.00747	0.0069	0.0055	0.00675	0.00555
			547.4020@4.56	0.05944	0.02726	0.03252	0.02818	0.04249	0.02351	0.10026	0.02507	0.01063	0.01428	0.01146	0.00647	0.00284	0.00685	0.00259	0.00389	0.00395	0.003
			427.3037@3.82	0.06103	0.05372	0.0652	0.04733	0.04208	0.03964	0.04968	0.01173	0.01116	0.00262	0.00505	0.0028	0.00284	0.0057	0.00449	0.00212	0.00299	0.00305
			325.2348@2.81	0.0596	0.05744	0.05768	0.05189	0.04882	0.04631	0.04884	0.01746	0.01635	0.00144	0.00265	0.00251	0.00145	0.00185	0.00244	0.00167	0.0021	0.00145
			628.2913@3.35	0.15492	0.19399	0.15469	0.1199	0.09097	0.23827	0.15223	0.18213	0.16033	0.04593	0.05435	0.06192	0.07392	0.09154	0.07727	0.03534	0.03398	0.04074
			685.3919@5.45	0.04008	0.03501	0.03923	0.03281	0.03162	0.05131	0	0.00546	0.00706	0.00164	0.00126	0	0.00287	0.00308	0.00222	0.25289	0.21716	0.21987
			223.0633@2.53	0.0285	0.02257	0.02108	0.03771	0.01908	0.0163	0.02338	0.02528	0.01376	0.01091	0.01194	0.01138	0.01346	0.00758	0.01336	0.01949	0.01246	0.0116
			576.4176@8.38	0.18349	0.07623	0	0.11319	0	0.16737	0.24232	0.37379	0.04661	0.14669	0.05874	0.02758	0.02072	0.03077	0.03303	0.04233	0.02061	0.03053
			361.3311@5.46	0.05219	0.04856	0.09366	0.02046	0.00999	0.0161	0.06599	0.05273	0.05482	0.00186	0.00319	0.0013	0.00049	0.00135	0.00077	0.00266	0.00416	0.00273
			439.2975@6.58	0.02182	0.01443	0.01768	0.02953	0.0389	0.03488	0.09225	0.10496	0.05723	0	0.00034	0.00042	0.00074	0.00063	0.00021	0.00095	0.0008	0.00094
			915.6684@8.53	0.02161	0.01493	0.01534	0.02911	0.02708	0.03073	0	0.02234	0.02398	0.0106	0.0122	0.00904	0.01719	0.00386	0.0114	0.01923	0.01929	0.02063
			457.1849@5.58	0.027	0.01939	0.02495	0.02006	0.01754	0.01836	0.01902	0.02602	0.02007	0.01119	0.0161	0.01116	0.01385	0.01314	0.01447	0.01098	0.01275	0.01216
			1031.0101@23.67	0.13309	0.13808	0.25983	0.60273	0.56063	1.11259	0.28143	0.14506	0.16797	0.00213	0.00198	0	0.00141	0	0.00523	0.00114	0.0018	0.001
			273.1846@1.97	0.06171	0.03233	0.0531	0.03232	0.03256	0.03209	0.0293	0.03075	0.01851	0.00614	0.00643	0.00811	0.00801	0.00444	0.00425	0.00349	0.00314	0.00658
			572.3306@3.90	0.31127	0.36587	0.60594	0.11576	0.0956	0.229	0.41561	0.36765	0.37357	0.00814	0.01028	0.01079	0.00783	0.01123	0.00869	0.0143	0.01216	0.01342
			668.3471@3.06	0.11907	0.24534	0.31668	0.18267	0.0782	0.40502	0.01791	0.06891	0.11766	0.05944	0.05608	0.05894	0.04911	0.06335	0.0567	0.0503	0.04482	0.04933
			818.3025@4.76	0.1501	0.18697	0.24275	0.13804	0	0.20526	0.15616	0.14818	0.15803	0.04567	0.0507	0.05421	0.05334	0.05705	0.05431	0.04192	0.03577	0.04243
			376.3133@8.29	0.10676	0.16434	0.13547	0.13839	0.14704	0.26031	0.0644	0.09344	0.0764	0.05678	0.05009	0.0483	0.06432	0.0508	0.06273	0.0696	0.06133	0.07023
			447.2693@4.33	0.06593	0.0455	0.07561	0.03536	0.0162	0.03027	0.04059	0.0513	0.04529	0.00028	0.00062	0.00078	0.00093	0.00048	0.00114	0.0011	0.00044	0.00132
			584.3112@2.86	0.16537	0.28434	0.36043	0.11432	0.06174	0.14706	0.23979	0.20863	0.18547	0.02945	0.02979	0.02949	0.07461	0.08664	0.0626	0.01449	0.00775	0.01697
			1047.7350@4.73	0.13661	0.12407	0.26417	0.03933	0.01444	0.02964	0.07692	0.10268	0.09034	0.01484	0.01469	0.0143	0.02872	0.02241	0.02182	0.01409	0.0119	0.01544
			650.3167@4.73	0.17209	0.24496	0.34448	0.14013	0.1059	0.21731	0.07903	0.12568	0.12435	0.0405	0.04757	0.04863	0.05351	0.0593	0.05811	0.03966	0.0368	0.04494
			1069.7166@4.73	0.15492	0.27062	0.71365	0.05236	0.02417	0.08539	0.22794	0.27825	0.20893	0.03012	0.03017	0.02134	0.06248	0.05551	0.0451	0.02093	0.01049	0.01599
			391.2129@7.68	0.0473	0.03297	0.04389	0.03461	0.03414	0.0315	0.03568	0.01652	0.02212	0.00376	0.00673	0.00595	0.00587	0.00523	0.00662	0.00479	0.0058	0.00481
			678.4711@6.26	0.1473	0.32535	0.24795	0.21942	0.13273	0.33184	0.09258	0.13454	0.15951	0.05636	0.03955	0.0386	0.03936	0.0347	0.03711	0.03256	0.02841	0.05491
			464.3136@4.22	0.05067	0.03298	0.05481	0.0386	0.03116	0.0389	0.05332	0.05017	0.03886	0.00051	0.00084	0.00065	0.00045	0.00114	0.00087	0.00076	0.00102	0.00077
			594.2759@4.26	0.3289	0.33426	0.47524	0.3492	0.2033	0.5618	0.31271	0.27346	0.3077	0.00453	0.00553	0.00501	0.00236	0.00492	0.00388	0.00422	0.00416	0.00293
			371.2344@3.53	0.13399	0.18471	0.26983	0.21776	0.20366	0.31575	0.1106	0.11537	0.13684	0.04454	0.03956	0.0377	0.04635	0.04781	0.04242	0.04006	0.04571	0.04569
			367.2821@5.09	0.05391	0.04114	0.05689	0.03964	0.0294	0.03307	0.04079	0.01484	0.01322	0.00373	0.00428	0.00387	0.00279	0.00526	0.00505	0.00293	0.00398	0.00402
			395.2178@5.43	0.30322	0.33848	0.42799	0.29218	0.24367	0.39094	0.15494	0.18194	0.15185	0.02202	0.02234	0.01967	0.02499	0.02471	0.02606	0.0192	0.02037	0.0211
			569.3847@9.91	0.17838	0.38458	0.13931	0.34011	0.47056	0.3638	0.03909	0.21693	0.09208	0.02533	0.01733	0.02068	0.03059	0.01688	0.02718	0.02947	0.08379	0.01389
			367.3347@5.33	0.05793	0.04871	0.06714	0.02945	0.02359	0.02956	0.0498	0.0377	0.02524	0.0007	0	0.00084	0.00044	0.00047	0.00056	0.00046	0.00036	0.00079
			588.3422@4.76	0.22283	0.29622	0.48745	0.18823	0.09682	0.34209	0.26884	0.31076	0.22655	0.01858	0.01735	0.01319	0.03185	0.03791	0.01973	0.01188	0.01329	0.01344
			634.3089@2.42	0.10047	0.17755	0.1773	0.05867	0.05708	0.06988	0.14403	0.12647	0.13481	0.04992	0.04946	0.05106	0.0915	0.10474	0.08708	0.02209	0.01733	0.02043
			380.3368@1.98	0.00832	0.00397	0	0.00738	0.02351	0	0.04801	0.01667	0.05136	0.00825	0.00522	0.00628	0.00526	0.01852	0.03893	0.00307	0.00347	0.00383
			560.3711@3.41	0.16177	0.26706	0.3499	0.08476	0.1087	0.21049	0.13235	0.20352	0.14879	0.03	0.03336	0.03249	0.06521	0.06026	0.05972	0.01968	0.0264	0.0238
			687.2798@4.73	0.20842	0.2445	0.33146	0.11619	0.10318	0.208	0.11052	0.13501	0.13951	0.0336	0.03912	0.03514	0.04349	0.04833	0.04539	0.04259	0.03757	0.03812
			619.3683@3.28	0.06439	0.07023	0.08061	0.08618	0.03386	0.09669	0.05295	0.04489	0.03169	0.06556	0.06958	0.05641	0.05937	0.06371	0.06823	0.06255	0.058	0.07602
			527.1882@7.67	0.0333	0.02404	0.03053	0.02338	0.02419	0.02314	0.03037	0.02321	0.02493	0.00587	0.00818	0.00703	0.00696	0.00579	0.00846	0.00651	0.00813	0.00671
			992.7396@8.63	0.02406	0.01872	0.02136	0.01996	0.01873	0.01779	0.02038	0.02417	0.01914	0.00747	0.01058	0.01045	0.00906	0.00913	0.00991	0.01113	0.01118	0.01007
			582.2077@3.61	0.0984	0.09803	0.06998	0.07616	0.23479	0.09523	0.18753	0.18004	0.08274	0.05868	0.03951	0.04284	0.03974	0.04746	0.04733	0.05852	0.04751	0.03905
			548.3123@3.82	0.02248	0.02034	0.03511	0.00676	0.00186	0.00837	0.02814	0.02827	0.01975	0.009	0.01104	0.0104	0.01377	0.01693	0.01286	0.00766	0.00733	0.00786
			564.4027@5.86	0.31362	0.31486	0.53499	0.14432	0.12451	0.23441	0.20099	0.2487	0.21098	0.01312	0.014	0.01314	0.0152	0.01473	0.01762	0.01281	0.01861	0.01579
			399.3945@4.15	0.02544	0.01989	0.01228	0.01941	0.03451	0.01087	0.07367	0.01561	0.01633	0.00673	0.01275	0.00633	0.00681	0.00687	0.00685	0.00627	0.00848	0.00418
			460.2690@1.34	0.01096	0.00533	0	0.01111	0.00715	0	0.04199	0.02132	0.01945	0.01143	0.0163	0.01171	0.0106	0.00988	0.01623	0.00759	0.00975	0.00607
			562.4023@8.04	0.05849	0.01878	0	0.03839	0.05028	0.05315	0.18945	0.33923	0.02505	0.17604	0.05129	0.03028	0.01488	0.03255	0.02025	0.03363	0.01599	0.02275
			539.3260@9.17	0.13068	0.17946	0.19676	0.16572	0.17712	0.25302	0.01897	0.10334	0.11436	0.03777	0.03334	0.02522	0.05121	0.01872	0.03522	0.05511	0.05504	0.05788
			309.2421@7.96	0.06355	0.04967	0.07568	0.01038	0.01157	0.0136	0.04997	0.04757	0.03419	0.00055	0.00074	0.00094	0.00044	0.00025	0.0002	0.00049	0.00044	0.00024
			995.4899@10.27	0	0.06776	0.03576	0.11363	0.1107	0.14634	0	0.05863	0.02754	0.04754	0.0427	0.0544	0.04725	0.05362	0.05703	0.05738	0.05701	0.05234
			600.3253@3.90	0.12741	0.15504	0.25391	0.0987	0.06075	0.13968	0.14101	0.1113	0.11232	0.03606	0.04064	0.04174	0.04401	0.05404	0.04887	0.03442	0.0315	0.03702
			624.2962@4.78	0.07053	0.12736	0.16972	0.10216	0.05102	0.18177	0.24685	0.29626	0.06348	0.01869	0.0233	0.02397	0.0411	0.04511	0.04578	0.05636	0.03837	0.03629
			658.6479@19.05	0.03169	0.0172	0.02981	0.01699	0.01399	0.0147	0	0.02315	0.02508	0.00734	0.00504	0.00873	0.00828	0.00666	0.00706	0.00819	0.00879	0.00878
			374.2448@2.34	0.00952	0.01623	0.00558	0	0.01112	0.00841	0.03302	0.02228	0.02002	0.00805	0.01225	0.01095	0.01013	0.01088	0.0126	0.01007	0.01141	0.00959
			747.6423@23.89	0.10978	0.06622	0.09479	0.02642	0.02083	0.03384	0.02183	0.28461	0.21108	0.00594	0.00596	0.00651	0.00563	0.00528	0.00584	0.00742	0.00784	0.00795
			534.2853@2.10	0.01245	0.00392	0.0164	0.01492	0.00837	0.01311	0.01481	0.02737	0.02565	0.0089	0.01229	0.01156	0.00888	0.00889	0.01367	0.00995	0.01159	0.01029
			659.3757@5.21	0.00705	0.00634	0.00737	0.00686	0.00441	0.00484	0.00713	0	0.00331	0.00045	0.0008	0	0.00054	0.00067	0.00066	0.03978	0.03781	0.03515
			546.4000@2.27	0.06691	0	0.09141	0.17185	0.07252	0.15302	0.06271	0.12636	0.29484	0.0352	0.02615	0.03903	0.09087	0.02583	0.03174	0.02605	0.02478	0.02197
			441.3344@6.95	0.0108	0.01368	0.00868	0.05147	0.04593	0.03465	0.02496	0.03492	0.01795	0.00319	0.00711	0.00388	0.00401	0.00391	0.00251	0.00363	0.00295	0.00321
			536.4377@19.59	0.04653	0.0161	0.03452	0.01448	0.01026	0	0.01984	0.03307	0	0.00517	0.03583	0.00368	0.00427	0.00451	0.00478	0.00382	0.00456	0.00384
			441.1995@3.57	0.00803	0.00884	0.01104	0.00725	0.00251	0.00529	0.01055	0.00863	0.00828	0.01217	0.0184	0.01495	0.01402	0.01439	0.01537	0.01239	0.01225	0.01239
			425.3387@8.14	0.00695	0.0056	0.00705	0.04618	0.0606	0.04798	0.02323	0.04415	0.03406	0.00121	0.00149	0.00131	0.00207	0.00201	0.00083	0.00208	0.00216	0.00119
			395.2770@5.05	0.04991	0.04076	0.04874	0.04203	0.03133	0.03451	0.03629	0.00378	0.00242	0.00073	0.00117	0.00093	0.00081	0.00086	0	0.00047	0.00055	0.00069
			389.1973@5.57	0.02483	0.01579	0.01906	0.01804	0.01684	0.01765	0.01458	0.01912	0.01339	0.00709	0.01072	0.00779	0.00999	0.00981	0.01077	0.00704	0.00828	0.00766
			417.1987@3.88	0.01913	0.01841	0.02148	0.0133	0.00748	0.01231	0.02149	0.01702	0.01761	0.00545	0.00904	0.00703	0.0158	0.01646	0.01698	0.00425	0.0052	0.00476
			396.2754@2.02	0.02761	0.01377	0.03394	0.02018	0.01268	0.00942	0.01775	0.013	0.01083	0.00597	0.00997	0.00955	0.00814	0.00849	0.01213	0.00961	0.00888	0.00694
			691.5385@7.82	0.04582	0.0385	0.08774	0.02346	0.01751	0.02574	0.03097	0.03061	0.03017	0.00048	0.00103	0.00089	0.00144	0.0006	0.00043	0	0.00048	0.00083
			353.3047@5.40	0.03497	0.0322	0.05003	0.01381	0.00754	0.01402	0.04199	0.04668	0.04005	0.0012	0.00094	0.0009	0.00089	0	0.00093	0.00144	0.00205	0.00157
			495.2997@6.42	0.04244	0.01934	0.02627	0.01876	0.01117	0.01727	0.0123	0.05531	0.00815	0.01744	0.00572	0.00174	0.00289	0.00169	0.00268	0.00573	0.00495	0.00535
			504.4382@9.38	0.02854	0.02455	0.03966	0.01375	0.00792	0.01101	0.01769	0.02936	0.02267	0.00606	0.00706	0.00551	0.00675	0.00499	0.00629	0.00563	0.00696	0.00722
			395.3137@7.29	0.04299	0.03295	0.04528	0.03046	0.02588	0.02871	0.02898	0.01583	0.01081	0.00154	0.00253	0.00183	0.0025	0.00215	0.00229	0.00241	0.00303	0.00239
			423.1988@1.31	0.06428	0.0077	0.0127	0.01331	0.02063	0.00939	0.01391	0.0073	0.00517	0.0085	0.01104	0.00925	0.00864	0.01091	0.00717	0.00897	0.00529	0.00617
			823.4897@7.71	0.25815	0.30323	0.49754	0.15461	0.15907	0.24233	0.20953	0.24577	0.22695	0.00466	0.00323	0.00468	0.00427	0.0015	0.00374	0.00508	0.00388	0.00439
			303.2893@4.39	0.03802	0.03302	0.04664	0.03054	0.02381	0.02814	0.04416	0.00694	0.00666	0.00326	0.00294	0.00224	0.0011	0.00238	0.00373	0.00119	0.00183	0.0025
			540.4471@4.05	0.02162	0.02085	0.01847	0.02051	0.01265	0.01288	0.04128	0.01413	0.01375	0.00504	0.01694	0.00577	0.00566	0.00765	0.00739	0.00621	0.00569	0.00361
			469.2438@5.39	0.04	0.02925	0.04358	0.01035	0.00602	0.00864	0.03792	0.0479	0.03732	0.0024	0.0029	0.00217	0.00186	0.00066	0.00182	0.00415	0.00483	0.00402
			775.6954@23.26	0.18166	0.1299	0.24654	0.04526	0.05137	0.11512	0.0423	0.25306	0.24017	0.02446	0.01481	0.02753	0.0323	0.02703	0.02948	0.03201	0.02971	0.03124
			383.3994@7.89	0.01702	0.00511	0.0078	0.01462	0.01546	0.01206	0.08474	0.01048	0.01188	0.00894	0.01501	0.00953	0.00202	0.00826	0.01131	0.00331	0.00514	0.00242
			512.3348@2.38	0.07189	0.13408	0.26557	0.05215	0.02661	0.08338	0.06404	0.11211	0.07849	0.03116	0.03808	0.03667	0.04543	0.06247	0.04469	0.03315	0.02843	0.03309
			344.3157@1.88	0.04636	0.02853	0.01911	0.0179	0.02433	0.01797	0.07947	0.00836	0.00943	0.003	0.00326	0.00186	0.00321	0.0016	0.00206	0.00493	0.00234	0.00117
			751.6196@8.30	0.0829	0.09422	0.05815	0.07817	0.07921	0.11683	0.05164	0.07615	0.06705	0.03605	0.04621	0.04066	0.04368	0.04097	0.04126	0.05048	0.04167	0.04593
			463.1303@2.52	0.01445	0.00971	0.01351	0.03025	0.0086	0.013	0.01771	0.01979	0.00945	0.00738	0.00759	0.00589	0.00866	0.00431	0.00722	0.01394	0.00892	0.00696
			445.1202@5.20	0.02052	0.01241	0.01499	0.01516	0.01026	0.01177	0.0166	0.02033	0.01252	0.009	0.00848	0.00656	0.00798	0.00614	0.00668	0.00989	0.00908	0.008
			423.3085@7.32	0.05013	0.03478	0.04706	0.03305	0.03033	0.03238	0.03127	0.00428	0.00248	0.00025	0.00081	0.00061	0.0007	0.00021	0.00074	0.00079	0.00072	0.00092
			341.2684@4.73	0.03921	0.0351	0.05236	0.02948	0.02226	0.02395	0.0386	0.00384	0.00286	0.00093	0	0.00065	0.0009	0.0005	0.00114	0.00029	0.00046	0.00197
			606.3124@7.34	0.24797	0.26852	0.43549	0.15954	0.17862	0.30097	0.15964	0.16317	0.14284	0.00205	0.00634	0.00773	0.0081	0.00549	0.00751	0.00707	0.00854	0.0082
			427.2452@2.50	0.08494	0.07197	0.18877	0.04265	0.02989	0.08119	0.00973	0.04197	0.06039	0.0423	0.04794	0.04904	0.02785	0.02309	0.03023	0.0513	0.05488	0.06073
			355.0699@3.64	0.08885	0.10833	0.14786	0.14993	0.12129	0.17031	0.07	0.11626	0.06306	0.0349	0.02455	0.02322	0.03305	0.02672	0.03487	0.04508	0.02981	0.032
			445.1202@7.04	0.01856	0.01255	0.01471	0.01192	0.0117	0.01136	0.01606	0.01881	0.01113	0.00815	0.00938	0.00605	0.00789	0.00618	0.00755	0.00816	0.00879	0.00806
			656.2266@5.21	0.00485	0.00278	0.00373	0.00363	0.01707	0.00297	0.03079	0.0202	0.00685	0.01256	0.01256	0.00976	0.00867	0.01079	0.00892	0.01006	0.00825	0.00722
			487.3339@7.17	0.03064	0.01642	0.0207	0.01311	0.01301	0.01407	0.0166	0.04292	0.00574	0.01306	0.0063	0.00279	0.00269	0.00257	0.00262	0.00512	0.00403	0.00437
			544.3738@9.21	0.12895	0.13422	0.22942	0.05712	0.07106	0.08759	0.0521	0.07826	0.09624	0.02641	0.02836	0.02743	0.03024	0.02546	0.02866	0.0322	0.03088	0.03279
			525.1726@5.60	0.01814	0.01264	0.01619	0.01103	0.01113	0.0109	0.01421	0.01612	0.01333	0.00565	0.0088	0.00672	0.00679	0.00716	0.00815	0.00551	0.00668	0.00673
			650.4394@5.37	0.06882	0.13186	0.12719	0.1078	0.08545	0.15432	0.05306	0.08052	0.06098	0.03544	0.02778	0.02931	0.03134	0.02811	0.02437	0.03105	0.02538	0.04224
			730.2466@7.04	0.01526	0.01162	0.00762	0.03822	0.06259	0.06599	0.13235	0.07517	0.03297	0.08588	0.03674	0.039	0.0247	0.05203	0.04009	0.02612	0.02063	0.01739
			440.4097@3.64	0.01385	0.01002	0.01131	0.008	0.0078	0.00788	0.01086	0.00889	0.00867	0.0067	0.01023	0.00842	0.00838	0.00756	0.0082	0.00686	0.00845	0.0083
			403.3576@7.21	0.02816	0.02586	0.03616	0.0159	0.01401	0.01724	0.03152	0.03407	0.02246	0.0009	0.00105	0.00027	0.00061	0.00054	0.00079	0.00099	0.0011	0.00062
			510.4367@5.01	0.07557	0.14536	0.55585	0.17714	0.04703	0.10495	0.14668	0.03862	0.04001	0.01536	0.03852	0.01331	0.01518	0.01698	0.01436	0.01397	0.01724	0.00577
			568.4572@8.55	0.01098	0.00991	0.01202	0.00624	0.00721	0.00588	0.01201	0.0086	0.0092	0.00655	0.00821	0.00792	0.00825	0.00738	0.00699	0.00815	0.00854	0.00768
			554.4629@4.94	0.06567	0.11017	0.58696	0.15384	0.02912	0.09489	0.16845	0.04036	0.03768	0.01601	0.04032	0.01219	0.01002	0.02027	0.01044	0.01261	0.01679	0.00394
			343.1947@3.88	0.01164	0.01015	0.01209	0.00675	0.0064	0.00625	0.01234	0.01367	0.01235	0.00401	0.00588	0.00431	0.01196	0.01147	0.01492	0.0035	0.0038	0.0037
			584.4733@4.01	0.10774	0.1679	0.14236	0.15488	0.0924	0.14598	0.12538	0.04902	0.04712	0.01519	0.04492	0.0154	0.01938	0.02087	0.02327	0.02158	0.0135	0.01011
			466.4107@5.09	0.01386	0.01649	0.04767	0.02054	0.00545	0.00642	0.0314	0.00736	0.00594	0.003	0.01118	0.00289	0.003	0.00352	0.00255	0.00279	0.00509	0.00142
			435.1821@3.58	0.00582	0.00463	0.00735	0.00441	0.00254	0.00507	0.00324	0.00358	0.00675	0.00746	0.01176	0.01123	0.00932	0.00989	0.01084	0.00787	0.00908	0.00711
			553.3897@9.79	0.02555	0.11873	0.03384	0.14315	0.27167	0.1639	0	0.08959	0.06445	0.01469	0.00947	0.01028	0.02184	0.00731	0.01524	0.01827	0.07027	0.01227
			411.1817@3.89	0.00842	0.00712	0.00967	0.00562	0.00419	0.00664	0.00997	0.01017	0.01195	0.00378	0.00601	0.00471	0.01049	0.01126	0.01384	0.00401	0.00398	0.00377
			1013.6689@8.16	0.06809	0.06426	0.04135	0.13222	0.11985	0.16263	0.01089	0.09084	0.07711	0.01794	0.02078	0.01868	0.02518	0.01156	0.01847	0.03249	0.02926	0.03226
			509.1863@3.56	0.00537	0.00422	0.00633	0.00379	0.00191	0.00341	0.00675	0.00613	0.00438	0.00847	0.01128	0.00897	0.00681	0.00945	0.00855	0.00759	0.00768	0.00778
			495.2596@5.59	0.01901	0.01851	0.02582	0.01399	0.00768	0.01297	0.0235	0.02595	0.02384	0.00103	0.00156	0.00117	0.00094	0.00086	0.00139	0.00156	0.00208	0.00195
			405.3577@5.34	0.02362	0.01864	0.04317	0.01668	0.00554	0.0081	0.02707	0.01668	0.01678	0.00106	0.00343	0.00065	0.00114	0.00127	0.001	0.00125	0.0016	0.00048
			598.4883@4.87	0.05217	0.10618	0.61519	0.11878	0.01991	0.0746	0.11201	0.02284	0.02689	0.01128	0.03712	0.0132	0.01332	0.0104	0.00845	0.01361	0.01334	0.00189
			686.1819@9.20	0.04578	0.05815	0.06215	0.06517	0.10832	0.09441	0.03248	0.07402	0.03928	0.04088	0.01971	0.01202	0.0207	0.01683	0.02792	0.03765	0.02409	0.02909
			354.3366@7.08	0.02411	0.02105	0.02528	0.017	0.01746	0.01823	0.02346	0.0063	0.00491	0.00159	0.00184	0.00108	0.00063	0.00103	0.00101	0.00095	0	0.00134
			381.3150@4.87	0.00206	0.0037	0.00603	0.03671	0.03856	0.03725	0.00871	0.01139	0.01154	0.00081	0.00093	0.0008	0.00055	0.00041	0.00037	0.00063	0.00059	0.00091
			396.2326@5.57	0.01104	0.00797	0.01526	0.00795	0.00731	0.01201	0.00559	0.02072	0.00675	0.00263	0.00418	0.00338	0.00533	0.00478	0.00668	0.00635	0.00623	0.00511
			445.2326@1.37	0.11467	0.09303	0.07006	0.06697	0.11744	0.1482	0.01544	0.03775	0.07352	0.01006	0.02067	0.03308	0.03598	0.01779	0.03067	0.01209	0.01817	0.01271
			735.4067@5.38	0.03379	0.03889	0.05933	0.03688	0.03415	0.07006	0.0256	0.00995	0.02298	0.0018	0.00157	0.00236	0.00324	0.00239	0.00393	0.09166	0.07619	0.0808
			642.5150@4.82	0.03459	0.05564	0.3222	0.10103	0.01032	0.04457	0.11572	0.01743	0.01938	0.01757	0.06158	0.0107	0.01292	0.01499	0.01184	0.01691	0.0176	0
			379.3200@5.66	0.02064	0.01772	0.02596	0.01565	0.00865	0.01196	0.01633	0.01916	0.01523	0.00063	0.00071	0.00151	0.00084	0.00094	0.00078	0.00106	0.00087	0.00116
			468.4412@5.54	0.00852	0.00771	0.00789	0.00564	0.00529	0.00549	0.00788	0.00587	0.00513	0.00516	0.00695	0.00563	0.00565	0.00545	0.00556	0.00533	0.00598	0.00647
			471.3089@5.63	0.09754	0.16642	0.1077	0.10918	0.0938	0.12931	0.06443	0.02432	0.02991	0.01152	0.01946	0.00975	0.01015	0.02505	0.02118	0.01254	0.01189	0.01043
			997.6952@8.67	0.06539	0.06998	0.04721	0.07811	0.07437	0.13194	0.02479	0.05219	0.04619	0.0168	0.0201	0.01579	0.02472	0.01118	0.01625	0.02641	0.02216	0.02561
			564.4989@5.83	0.00538	0.00564	0.01188	0	0.00422	0.004	0.01303	0.00599	0	0.00234	0.01429	0.00022	0.00087	0.0022	0.00341	0.00604	0.01601	0.00388
			321.2103@5.56	0.01548	0.01236	0.01559	0.00874	0.0084	0.00956	0.00874	0.01088	0.00725	0.0028	0.00349	0.00298	0.00372	0.00383	0.00381	0.00271	0.00338	0.00278
			473.1581@5.58	0.00678	0.00521	0.00705	0.00618	0.00623	0.00702	0.01397	0.01295	0.0047	0.00274	0.00426	0.00389	0.0046	0.0045	0.00549	0.00621	0.00561	0.00456
			628.4997@3.96	0.05648	0.0716	0.04518	0.10278	0.04097	0.06405	0.09548	0.04985	0.04005	0.01711	0.05842	0.01738	0.01764	0.02337	0.02483	0.02011	0.01458	0.00911
			454.3137@4.33	0.00422	0.00465	0.00489	0.00307	0.00212	0.00252	0.00574	0.00461	0.00418	0.00552	0.00819	0.0063	0.00644	0.00593	0.00647	0.00545	0.00607	0.00626
			405.1701@5.59	0.00706	0.00535	0.00824	0.00681	0.00623	0.00867	0.0165	0.01369	0.004	0.00213	0.00319	0.00276	0.00455	0.00444	0.00459	0.00589	0.0056	0.00383
			479.1697@3.88	0.01031	0.00833	0.0065	0.00552	0.00312	0.00589	0.00833	0.00651	0.00663	0.00275	0.00435	0.00358	0.00707	0.00788	0.00966	0.00248	0.00278	0.00281
			485.1125@2.53	0	0.00234	0.00523	0.00553	0.00205	0	0	0.00823	0.00544	0.00371	0.00403	0.00454	0.00531	0.00191	0.00413	0.00959	0.00602	0.00503
			549.4157@7.22	0.00831	0.00458	0.00785	0.0067	0.00576	0.00626	0.01036	0.01434	0.02737	0.00285	0.00316	0.00271	0.00299	0.00198	0.00285	0.00296	0.00226	0.00185
			485.1863@3.88	0.04868	0.05484	0.08489	0.07546	0.02475	0.07933	0.05846	0.03031	0.05929	0.01096	0.0132	0.01418	0.02674	0.02676	0.03258	0.00903	0.00923	0.00946
			644.4943@2.61	0.03033	0.0689	0.04884	0	0.0479	0.10684	0.09967	0.0273	0.04077	0.0086	0.02507	0.01821	0.01784	0.01675	0.01542	0.02187	0.01229	0.01022
			571.4300@7.15	0.00869	0.00551	0.00856	0.00584	0.00398	0.0041	0.00731	0.01241	0.02647	0.00274	0.00271	0.00381	0.00308	0.00228	0.00276	0.0037	0.00198	0.0023
			385.3787@4.33	0.00753	0.00823	0.00206	0.00929	0.00966	0.0027	0.00852	0.0024	0.00222	0.00269	0.01451	0.00222	0.00386	0.00506	0.00386	0.00531	0.00238	0.00121
			399.3580@2.74	0.00449	0.00706	0.00752	0.00597	0.00206	0.00842	0.00355	0.00398	0.00195	0.00407	0.02252	0.00196	0.00659	0.00304	0	0.0014	0.00119	0.00099
			593.4424@7.08	0.00527	0.00381	0.00728	0.00463	0.0036	0.00332	0.00382	0.0164	0.02648	0.00266	0.00319	0.00278	0.00323	0.00267	0.00288	0.00371	0.00226	0.00254
			552.1968@7.94	0.03391	0.0568	0.10483	0.0669	0.08042	0.1072	0.03327	0.04582	0.03025	0.01308	0.01213	0.01131	0.0135	0.00595	0.01432	0.01932	0.01381	0.01639
			615.4561@7.04	0.00726	0.00544	0.00908	0.00537	0.00468	0.0057	0.00943	0.01321	0.02284	0.00213	0.00335	0.00193	0.00229	0.00143	0.00289	0.00317	0.00158	0.00153
			427.3897@4.05	0.00817	0.00998	0.00954	0.01365	0.0054	0.00837	0.011	0.00242	0.00362	0.00324	0.01313	0.00116	0.00333	0.00191	0.00077	0.00155	0.00065	0.00062
			346.3330@4.35	0.00887	0.00809	0.00637	0.0067	0.00342	0.00368	0.00533	0.00413	0.00476	0.00352	0.00492	0.00338	0.00346	0.00391	0.00413	0.00396	0.00363	0.00301
			419.2346@8.40	0.01596	0.00525	0.00944	0.00564	0.00566	0.00171	0	0.02053	0.00221	0.00779	0.00208	0	0.00075	0.00077	0.00081	0.00262	0.00159	0.00262
			672.5260@3.90	0.04702	0.06991	0.0599	0.08077	0.0364	0.06156	0.06245	0.02416	0.02261	0.00799	0.02638	0.00733	0.01096	0.01238	0.01451	0.0125	0.00886	0.00343
			576.4178@8.05	0.07035	0.03824	0.04033	0.04161	0.06408	0.04774	0	0.11676	0.01616	0.02539	0.01119	0.0027	0.00345	0	0.00339	0.01135	0.00513	0.01039
			604.4919@5.80	0.01641	0.01646	0.05486	0	0.00869	0.01846	0.02361	0.02443	0	0.00903	0.02814	0	0.00274	0.00393	0.01314	0.03415	0.06076	0.01545
			600.3615@5.83	0.05731	0.04962	0.15057	0.03523	0.02384	0.05916	0.09762	0.07852	0.0934	0.00216	0.00106	0	0.00217	0.0016	0.00118	0.00169	0.00214	0.00377
			527.4036@7.30	0.00342	0.00337	0.00429	0.00426	0.00313	0.00212	0.00723	0.00808	0.0246	0.00223	0.00223	0.00132	0.00195	0.00179	0.00191	0.00249	0.00147	0.00115
			518.4057@5.61	0.00171	0.00174	0	0.0027	0.003	0.00142	0.00363	0	0.00108	0.00102	0.00865	0.00061	0.00087	0.00145	0.00058	0.00054	0.00026	0.00024

## Sheet: Raw Data Negative-Ion ID
Molecular Species	Lipid Class	Lipid Subclass	Features (m/z@RT)	Peak Area Ratio (Analyte/IS)
				Control 1	Control 2	Control 3	RSL3 1	RSL3 2	RSL3 3	GPX4 KO 1	GPX4 KO 2	GPX4 KO 3	Control 1	Control 2	Control 3	RSL3 1	RSL3 2	RSL3 3	GPX4 KO 1	GPX4 KO 2	GPX4 KO 3
NeuAcalpha2-3Galbeta1-4Glcbeta-Cer(d18:1_24:0)	Acidic glycosphingolipids	Gangliosides	1263.8306@15.46	6.18478	5.65948	9.5825	21.284	20.8108	20.4654	7.48549	7.30507	5.63624	0.01846	0.01941	0.02272	0.02314	0.01967	0.01911	0.02499	0.01572	0.02205
NeuAcalpha2-3Galbeta1-4Glcbeta-Cer(d18:1_16:0)	Acidic glycosphingolipids	Gangliosides	1151.7061@9.65	7.00062	6.40018	11.0152	17.8625	16.4835	16.8995	8.25152	7.18078	5.67146	0.04437	0.04035	0.04916	0.04504	0.04762	0.04221	0.04998	0.04502	0.04448
PA(16:0_18:1)	Glycerophosphates	Diacylglycerophosphates	673.4816@12.80	12.9266	13.2482	12.7125	2.27576	2.69449	2.82816	20.6872	18.7977	13.7927	0.09312	0.08761	0.0773	0.07096	0.08138	0.05542	0.081	0.08396	0.08529
PC(16:0_18:1)	Glycerophosphocholines	Diacylglycerophosphocholines	804.5764@13.78	1368.97	1210.06	1638.85	1304.07	1051.07	1085.93	1613.15	1502.37	1285.2	26.9941	27.1287	27.9688	27.8712	28.2893	28.2926	29.3087	29.0026	27.9874
PC(18:0_18:1)	Glycerophosphocholines	Diacylglycerophosphocholines	832.6082@15.63	841.285	754.404	1043.07	639.103	501.052	533.565	952.283	892.599	759.633	20.9359	19.8252	21.379	20.9321	21.3119	21.5696	21.7013	21.6961	21.2218
PC(18:1/18:1)	Glycerophosphocholines	Diacylglycerophosphocholines	830.5919@13.83	840.19	730.248	995.455	726.392	576.796	601.254	1020.89	957.719	806.747	7.8141	7.5512	8.15167	8.10996	8.04134	7.97373	8.27232	8.11535	7.95257
PC(O-18:1/16:0)	Glycerophosphocholines	1-alkyl,2-acylglycerophosphocholines	790.5968@15.05	781.406	690.288	959.401	594.96	445.817	497.329	1076.57	997.733	829.92	1.37075	1.28775	1.34935	1.37649	1.37834	1.4256	1.58461	1.54623	1.52072
PC(16:0_16:1)	Glycerophosphocholines	Diacylglycerophosphocholines	776.5459@12.18	519.269	457.549	638.571	699.899	559.224	574.015	615.405	596.176	498.526	1.90914	1.93515	1.98594	2.10862	2.13637	2.02719	2.13336	2.18949	2.10075
PC(16:0/16:0)	Glycerophosphocholines	Diacylglycerophosphocholines	778.5610@13.77	253.688	232.337	314.474	362.546	278.676	297.758	235.387	218.834	195.197	5.34591	5.20221	5.51942	5.49431	5.5484	5.63329	5.81746	5.56793	5.3119
PC(18:0_20:4)	Glycerophosphocholines	Diacylglycerophosphocholines	854.5921@13.93	220.882	209.689	253.675	125.653	96.3246	108.111	221.876	210.726	179.915	10.7183	10.743	11.3204	11.1331	11.2689	11.5495	11.6379	11.6696	11.0881
PC(O-14:0/16:1)	Glycerophosphocholines	1-alkyl,2-acylglycerophosphocholines	734.5345@11.31	150.841	169.485	162.877	235.778	181.834	176.39	354.031	305.944	287.814	0.03112	0.02399	0.01968	0.03115	0.02469	0.02279	0.04921	0.06531	0.06628
PC(18:1_20:4)	Glycerophosphocholines	Diacylglycerophosphocholines	852.5753@12.22	214.411	198.216	247.327	152.068	117.143	127.025	216.852	218.695	174.082	6.50565	6.36119	6.46031	6.68389	6.67302	6.58844	6.82554	6.75122	6.60429
PC(14:0_16:0)	Glycerophosphocholines	Diacylglycerophosphocholines	750.5309@12.01	142.559	129.787	177.324	248.32	194.555	202.325	168.559	162.311	140.503	0.64888	0.64859	0.63264	0.65404	0.7143	0.67939	0.7191	0.68343	0.72014
PC(O-18:1/18:1)	Glycerophosphocholines	1-alkyl,2-acylglycerophosphocholines	816.6113@15.02	181.384	155.625	219.545	114.041	83.7955	94.022	259.141	243.577	200.839	0.13358	0.12306	0.13058	0.12516	0.13162	0.14374	0.16736	0.18159	0.18159
PC(O-16:0/16:0)	Glycerophosphocholines	1-alkyl,2-acylglycerophosphocholines	764.5815@15.10	174.342	158.707	225.353	123.504	90.1724	102.908	222.431	205.792	175.751	0.46344	0.43363	0.47957	0.47622	0.47727	0.49928	0.5596	0.52215	0.50495
PC(18:0_20:3)	Glycerophosphocholines	Diacylglycerophosphocholines	856.6075@14.69	135.819	119.173	156.299	86.3137	67.1931	72.3678	146.339	134.531	111.955	7.86133	7.52329	7.757	7.9006	7.86247	7.94979	8.04895	7.99573	7.90907
PC(20:1_18:1)	Glycerophosphocholines	Diacylglycerophosphocholines	858.6235@15.60	160.434	140.17	199.086	104.839	80.9097	87.2297	187.208	172.131	144.135	1.43446	1.40092	1.44892	1.48563	1.53856	1.51914	1.60916	1.52344	1.49197
PC(O-16:0/16:1)	Glycerophosphocholines	1-alkyl,2-acylglycerophosphocholines	762.5652@13.46	140.67	120.489	173.737	114.658	86.068	93.9729	213.836	200.356	167.57	0.11566	0.10978	0.15102	0.14164	0.14698	0.11885	0.17467	0.17799	0.17567
PC(16:0_20:4)	Glycerophosphocholines	Diacylglycerophosphocholines	826.5610@12.13	151.337	137.894	181.28	84.1831	64.6132	69.1288	154.781	152.181	130.306	3.65764	3.56481	3.69255	3.85159	3.8583	3.77791	3.8807	3.85276	3.76362
PC(0:0_16:0)	Glycerophosphocholines	Monoacylglycerophosphocholines	540.3315@3.17	14.1389	13.7589	17.7203	10.7688	11.5492	11.5651	16.2158	18.0261	17.3708	8.35303	8.63178	8.59351	9.95977	10.4804	9.72323	7.99365	7.1956	7.6709
PC(18:0_16:0)	Glycerophosphocholines	Diacylglycerophosphocholines	806.5928@15.65	105.739	98.4644	137.186	135.994	102.977	115.09	97.8271	92.8977	79.4436	2.44607	2.36283	2.55981	2.52132	2.59671	2.56804	2.61664	2.5889	2.54857
PC(17:0_18:1)	Glycerophosphocholines	Diacylglycerophosphocholines	818.5920@14.71	114.701	102.606	138.274	84.8308	67.4462	71.0553	126.577	118.138	98.6378	2.45373	2.34661	2.4592	2.54763	2.50514	2.52828	2.53879	2.48412	2.5434
PC(0:0_18:0)	Glycerophosphocholines	Monoacylglycerophosphocholines	568.3629@4.74	14.8485	13.3927	17.3141	9.15961	8.58991	9.42929	16.1453	17.2213	16.9467	5.96681	6.12753	6.27396	7.20646	7.50331	7.15989	5.91778	5.55257	5.66424
PC(18:0_22:5)	Glycerophosphocholines	Diacylglycerophosphocholines	880.6069@14.01	73.2746	66.9246	84.7916	51.2946	38.8499	42.5437	85.3449	81.6468	66.5754	7.36192	7.04661	7.46909	7.45435	7.4058	7.48627	7.53671	7.5309	7.31121
LysoPC(18:1)	Glycerophosphocholines	Monoacylglycerophosphocholines	566.3471@3.23	15.5683	14.7935	17.2786	9.22956	11.1424	10.6073	17.9077	20.2233	19.186	4.97289	5.21393	5.20202	6.91617	7.12525	6.73228	4.10934	3.65999	3.84628
PC(P-16:0/18:1)	Glycerophosphocholines	1-(1Z-alkenyl),2-acylglycerophosphocholines	788.5821@14.69	89.8945	79.4299	108.262	50.2952	39.5449	41.8632	114.175	108.125	90.2193	1.19487	1.16778	1.24947	1.26444	1.20823	1.25177	1.26181	1.28835	1.2797
PC(18:0_22:6)	Glycerophosphocholines	Diacylglycerophosphocholines	878.5922@13.50	41.601	38.5811	48.3592	33.5863	25.842	27.8704	46.6262	43.3378	36.0534	6.46494	6.36992	6.63588	6.55359	6.58106	6.75047	6.69506	6.759	6.57473
PC(18:0_20:1)	Glycerophosphocholines	Diacylglycerophosphocholines	860.6396@17.43	68.0838	57.9253	86.6552	43.8547	33.3552	37.2408	67.6851	64.3121	54.3981	0.55833	0.53518	0.54889	0.56339	0.58013	0.55853	0.6068	0.59599	0.57866
PC(16:0_22:6)	Glycerophosphocholines	Diacylglycerophosphocholines	850.5601@11.75	40.159	36.6265	49.0889	31.57	27.023	27.534	43.2237	40.3632	35.1619	3.80733	3.79654	3.87285	4.00209	3.91421	4.02229	4.15368	3.99324	3.92339
PC(O-16:0/22:6)	Glycerophosphocholines	1-alkyl,2-acylglycerophosphocholines	836.5807@12.96	58.356	52.2106	72.0146	20.5933	14.7219	16.7731	78.5179	74.514	62.3646	0.74455	0.71992	0.78526	0.75052	0.74697	0.75909	0.78486	0.80685	0.78891
PC(17:0_22:6)	Glycerophosphocholines	Diacylglycerophosphocholines	864.5726@12.95	59.0277	52.1148	74.0968	30.2535	19.15	23.5344	71.9976	68.0124	57.4669	0.4625	0.44591	0.44356	0.45775	0.46228	0.44596	0.47462	0.47501	0.47611
PC(18:1_22:6)	Glycerophosphocholines	Diacylglycerophosphocholines	876.5759@11.76	47.2623	41.7164	53.5299	51.364	42.0966	44.9022	51.3079	49.8885	40.7206	0.86989	0.81024	0.83624	0.85964	0.78412	0.83122	0.86273	0.81207	0.856
PC(18:1_22:5)	Glycerophosphocholines	Diacylglycerophosphocholines	878.5912@12.37	41.0409	35.4016	46.7709	38.0181	28.7508	30.8981	45.9484	45.235	36.2177	0.82679	0.82554	0.80574	0.82735	0.85346	0.83558	0.8824	0.84028	0.85932
PC(O-16:0/14:0)	Glycerophosphocholines	1-alkyl,2-acylglycerophosphocholines	736.5520@13.22	34.19	31.0156	42.7123	30.8822	22.289	25.1992	52.1309	48.8217	41.8798	0.07911	0.08617	0.08157	0.09017	0.0911	0.0914	0.11108	0.10564	0.09619
PC(15:0_16:0)	Glycerophosphocholines	Diacylglycerophosphocholines	764.5462@12.93	30.2004	28.7665	39.085	47.1785	35.1904	37.7265	31.2853	29.226	24.7088	0.36165	0.34812	0.39205	0.40848	0.39079	0.38184	0.41043	0.39523	0.38315
PC(P-16:0/16:0)	Glycerophosphocholines	1-(1Z-alkenyl),2-acylglycerophosphocholines	762.5662@14.72	30.8288	27.5916	37.7693	34.7715	27.7682	30.5337	38.8377	36.9849	30.8508	0.50113	0.51381	0.53423	0.54816	0.5489	0.53753	0.55984	0.53994	0.55294
PC(16:0_20:5)	Glycerophosphocholines	Diacylglycerophosphocholines	824.5461@11.10	42.9603	38.9667	53.0601	19.9931	13.8681	16.1136	44.9051	41.5925	39.2366	0.09553	0.10193	0.0858	0.09269	0.10254	0.0902	0.10212	0.11368	0.1157
PC(O-16:1/20:4)	Glycerophosphocholines	1-alkyl,2-acylglycerophosphocholines	810.5662@12.92	30.0214	27.8798	37.3308	10.6914	7.50403	8.45873	36.1219	33.633	27.5737	0.40434	0.41652	0.41384	0.41246	0.41372	0.39792	0.44252	0.43069	0.42398
PC(16:0_17:0)	Glycerophosphocholines	Diacylglycerophosphocholines	792.5767@14.72	19.455	17.844	24.2057	24.7178	19.4758	21.7917	18.7692	17.9053	14.7384	0.45552	0.44801	0.4661	0.46529	0.48201	0.47658	0.49007	0.47283	0.47175
PC(P-16:0/16:1)	Glycerophosphocholines	1-(1Z-alkenyl),2-acylglycerophosphocholines	760.5512@13.06	16.9417	17.7838	23.4933	18.5624	14.5358	15.798	27.9154	26.2276	21.5049	0.12399	0.12391	0.15135	0.13316	0.14801	0.14551	0.15067	0.16287	0.13869
PC(20:4/20:4)	Glycerophosphocholines	Diacylglycerophosphocholines	874.5612@10.57	18.7744	18.7366	22.0529	23.5061	18.5743	21.2298	12.7978	13.3582	10.7099	0.05791	0.0616	0.06067	0.05839	0.05453	0.05677	0.05522	0.05514	0.06052
PC(16:1_0:0)	Glycerophosphocholines	Monoacylglycerophosphocholines	538.3157@2.33	2.52253	2.49847	2.82396	2.15871	2.84835	2.54386	2.94299	3.30275	3.31346	0.81027	0.84705	0.83128	1.09133	1.18435	0.9766	0.64326	0.58439	0.61982
PC(O-16:1/18:2)	Glycerophosphocholines	1-alkyl,2-acylglycerophosphocholines	786.5664@13.25	16.6849	14.7448	20.3701	10.4166	8.21568	8.92855	23.4041	21.9955	19.573	0.09454	0.09184	0.1064	0.10344	0.09996	0.11164	0.10849	0.11493	0.10288
PC(O-18:0/22:6)	Glycerophosphocholines	1-alkyl,2-acylglycerophosphocholines	864.6118@14.76	16.2879	14.1996	20.0379	6.12713	4.79862	5.27425	23.4051	22.5831	19.1249	0.3498	0.33591	0.35728	0.35417	0.35692	0.36726	0.36012	0.35754	0.35484
PC(20:3_22:6)	Glycerophosphocholines	Diacylglycerophosphocholines	900.5761@10.80	14.2859	14.2982	17.7907	16.9208	13.5102	14.3448	11.6954	12.7967	10.4287	0.02118	0.0216	0.01987	0.02745	0.02218	0.02003	0.02209	0.02156	0.02741
LysoPC(20:4)	Glycerophosphocholines	Monoacylglycerophosphocholines	588.3315@2.44	2.05714	1.96591	1.98618	0.75329	0.9397	0.95718	1.75271	1.86673	1.71322	0.72335	0.74571	0.72244	1.46099	1.53059	1.313	0.33866	0.28903	0.32583
PC(15:0_18:1)	Glycerophosphocholines	Diacylglycerophosphocholines	790.5640@12.89	12.9166	10.4245	18.0757	12.6055	4.88727	6.88949	15.461	14.365	12.7297	0.07919	0.07014	0.08764	0.12142	0.08866	0.11371	0.10624	0.09641	0.08917
PC(P-16:0/22:6)	Glycerophosphocholines	1-(1Z-alkenyl),2-acylglycerophosphocholines	834.5663@12.46	9.97074	9.34523	12.3727	5.04832	3.92398	4.25017	11.4625	11.4765	9.37891	0.5843	0.5866	0.59329	0.60943	0.61923	0.61304	0.63367	0.65074	0.62327
PC(18:1-[2]H7_0:0)	Glycerophosphocholines	Monoacylglycerophosphocholines	573.3909@3.28	1	1	1	1	1	1	1	1	1	1	1	1	1	1	1	1	1	1
PC(O-18:1/20:4)	Glycerophosphocholines	1-alkyl,2-acylglycerophosphocholines	838.5968@14.68	12.3668	11.099	14.1796	4.05321	2.7996	3.36569	14.1501	12.986	11.0944	0.19668	0.19228	0.21725	0.21389	0.19782	0.21826	0.21264	0.18576	0.23077
PC(18:2_0:0)	Glycerophosphocholines	Monoacylglycerophosphocholines	564.3312@2.56	1.22212	1.21298	1.26934	0.50679	0.67398	0.62685	1.2945	1.38287	1.25459	0.5267	0.56279	0.54644	0.82931	0.8992	0.77048	0.36929	0.32924	0.34976
PC(17:0_22:5)	Glycerophosphocholines	Diacylglycerophosphocholines	866.5905@13.08	6.46325	6.33178	7.96395	3.97305	3.2419	3.46754	6.53803	6.8558	4.81811	0.54126	0.5219	0.5542	0.55977	0.56671	0.5459	0.54872	0.57404	0.5713
PC(22:6_0:0)	Glycerophosphocholines	Monoacylglycerophosphocholines	612.3310@2.31	0.72323	0.69132	0.73978	0.36994	0.48625	0.46826	0.70741	0.77579	0.71744	0.64175	0.67078	0.66186	1.0446	1.12852	0.9739	0.46899	0.40702	0.43874
PC(O-16:0/0:0)	Glycerophosphocholines	Monoalkylglycerophosphocholines	526.3523@3.88	6.90014	5.68882	9.81785	1.85468	1.62468	1.98513	12.4055	12.245	10.1282	0.12932	0.12844	0.13831	0.14786	0.15469	0.1469	0.21266	0.1957	0.20432
LysoPC(22:5)	Glycerophosphocholines	Monoacylglycerophosphocholines	614.3472@2.57	0.61238	0.56285	0.60507	0.28725	0.34353	0.34091	0.62025	0.66458	0.57928	0.62412	0.6303	0.60266	0.95257	1.03959	0.90103	0.46096	0.39839	0.44098
PC(P-20:0_22:4)	Glycerophosphocholines	1-(1Z-alkenyl),2-acylglycerophosphocholines	894.6593@17.20	6.44508	5.52276	8.18589	3.4904	2.6314	2.94442	7.63366	7.26431	6.05415	0.25821	0.25702	0.26019	0.28534	0.25323	0.26803	0.27392	0.27454	0.28509
PC(17:0_0:0)	Glycerophosphocholines	Monoacylglycerophosphocholines	554.3471@3.83	0.78487	0.71528	0.96264	0.4607	0.47453	0.48582	0.8553	0.94937	0.88778	0.40066	0.41194	0.42065	0.50443	0.52146	0.49992	0.38118	0.35091	0.36642
PC(15:0_18:1-[2]H7)	Glycerophosphocholines	Diacylglycerophosphocholines	797.6051@13.01	1	1	1	1	1	1	1	1	1	1	1	1	1	1	1	1	1	1
LysoPC(20:3)	Glycerophosphocholines	Monoacylglycerophosphocholines	590.3470@2.84	0.95231	0.87044	0.93781	0.38809	0.50154	0.50988	0.92231	0.96617	0.8682	0.34115	0.34666	0.32825	0.62318	0.64716	0.55895	0.20097	0.1749	0.18824
PC(P-18:0/22:6)	Glycerophosphocholines	1-(1Z-alkenyl),2-acylglycerophosphocholines	862.5978@14.30	5.25318	4.66758	6.22865	2.93547	1.98295	2.26279	6.27404	6.40709	5.03322	0.27478	0.26867	0.27692	0.27418	0.28282	0.29781	0.32425	0.30514	0.29543
PC(O-20:0/22:6)	Glycerophosphocholines	1-alkyl,2-acylglycerophosphocholines	892.6438@16.68	5.61657	4.77076	7.29382	2.99514	2.12298	2.42525	5.85949	5.65424	4.90908	0.2632	0.24128	0.25766	0.26398	0.24804	0.2462	0.27036	0.26612	0.26117
PC(0:0_14:0)	Glycerophosphocholines	Monoacylglycerophosphocholines	512.2999@2.25	0.76812	0.7968	0.95797	0.97252	1.14354	1.08406	1.0619	1.21324	1.29298	0.1506	0.16079	0.16322	0.22157	0.24466	0.1909	0.13109	0.11032	0.11771
PC(20:1_0:0)	Glycerophosphocholines	Monoacylglycerophosphocholines	594.3787@4.79	0.86687	0.80856	1.03734	0.63761	0.63156	0.69018	1.15243	1.25221	1.26251	0.19436	0.19803	0.19633	0.24781	0.25976	0.23915	0.18948	0.17329	0.17702
PC(20:1_22:6)	Glycerophosphocholines	Diacylglycerophosphocholines	904.6083@13.40	5.34772	4.07378	5.3502	3.45676	3.02327	2.98504	5.14188	4.42708	3.81751	0.10323	0.10529	0.1123	0.12241	0.10733	0.11182	0.11172	0.10962	0.10857
PC(O-18:1/0:0)	Glycerophosphocholines	Monoalkylglycerophosphocholines	552.3681@4.01	2.67953	2.29922	3.74588	2.40223	1.82692	2.18597	4.95593	5.0989	4.41218	0.10705	0.10486	0.10774	0.1427	0.15256	0.14314	0.13264	0.11771	0.12602
PC(O-16:1/0:0)	Glycerophosphocholines	Monoalkylglycerophosphocholines	524.3364@3.64	2.47524	2.06845	3.48644	1.29855	0.99671	1.1799	2.65398	2.65096	2.17467	0.20163	0.22565	0.22986	0.322	0.33659	0.30559	0.2322	0.20762	0.21671
PC(17:1_0:0)	Glycerophosphocholines	Monoacylglycerophosphocholines	552.3315@2.80	0.37632	0.37055	0.42071	0.25499	0.30429	0.27533	0.42692	0.51201	0.47517	0.21291	0.24201	0.20645	0.30391	0.32709	0.28337	0.18329	0.16948	0.1697
PC(15:0_0:0)	Glycerophosphocholines	Monoacylglycerophosphocholines	526.3156@2.63	0.31748	0.31194	0.37413	0.24626	0.28904	0.25842	0.38396	0.4093	0.39481	0.19048	0.20054	0.18805	0.25159	0.27913	0.22687	0.1679	0.15035	0.15647
PC(O-18:0/0:0)	Glycerophosphocholines	Monoalkylglycerophosphocholines	554.3837@5.87	2.32329	1.99889	3.34697	0.81125	0.62639	0.78325	4.8959	5.01647	3.99547	0.04662	0.0469	0.0516	0.05292	0.05562	0.0524	0.06792	0.06884	0.07372
PC(20:0_0:0)	Glycerophosphocholines	Monoacylglycerophosphocholines	596.3945@6.99	0.50717	0.44977	0.56279	0.33192	0.29356	0.32727	0.52931	0.57827	0.49997	0.09163	0.08544	0.09332	0.09283	0.09995	0.09656	0.1051	0.0985	0.10443
PC(22:4_0:0)	Glycerophosphocholines	Monoacylglycerophosphocholines	616.3625@3.16	0.1944	0.19893	0.21302	0.09485	0.0956	0.11741	0.20052	0.23407	0.21208	0.16767	0.16369	0.17137	0.2292	0.24862	0.24503	0.12915	0.11085	0.12152
PC(19:0_0:0)	Glycerophosphocholines	Monoacylglycerophosphocholines	582.3788@5.83	0.37144	0.32606	0.40482	0.19806	0.1891	0.19947	0.35567	0.39674	0.35307	0.09274	0.08869	0.09801	0.10297	0.10782	0.10133	0.08789	0.08819	0.09479
PC(20:2_0:0)	Glycerophosphocholines	Monoacylglycerophosphocholines	592.3628@3.56	0.25285	0.23304	0.259	0.17533	0.19174	0.18155	0.28605	0.331	0.30538	0.07268	0.08157	0.0786	0.12072	0.1204	0.11	0.05951	0.04941	0.05363
PC(O-18:1/0:0)	Glycerophosphocholines	Monoalkylglycerophosphocholines	552.3681@5.62	1.39024	1.20114	2.03585	1.00191	0.69732	0.84937	1.54288	1.41728	1.17138	0.03766	0.04069	0.04406	0.05386	0.05516	0.05262	0.04577	0.04541	0.0481
LysoPC(22:1)	Glycerophosphocholines	Monoacylglycerophosphocholines	622.4102@6.87	0.31727	0.28308	0.36197	0.25365	0.22741	0.25542	0.34055	0.3798	0.35632	0.01946	0.02006	0.0222	0.01976	0.02132	0.01873	0.02371	0.02529	0.02768
PC(O-20:0/0:0)	Glycerophosphocholines	Monoalkylglycerophosphocholines	582.4149@8.21	0.82433	0.68085	1.01417	0.28635	0.26053	0.29055	0.90871	0.97578	0.80103	0.10565	0.1057	0.11614	0.10644	0.1127	0.10409	0.11077	0.10851	0.10798
PC(19:1_0:0)	Glycerophosphocholines	Monoacylglycerophosphocholines	580.3630@3.94	0.17501	0.17233	0.19185	0.09916	0.11052	0.11576	0.20208	0.23438	0.22835	0.06085	0.06228	0.05958	0.08565	0.08828	0.08463	0.05103	0.04813	0.05091
PC(20:5_0:0)	Glycerophosphocholines	Monoacylglycerophosphocholines	586.3160@2.00	0.17989	0.16366	0.17218	0.05648	0.07015	0.07004	0.13455	0.14855	0.1486	0.04965	0.0546	0.05025	0.09806	0.10363	0.08796	0.02581	0.02233	0.02382
PC(22:0_0:0)	Glycerophosphocholines	Monoacylglycerophosphocholines	624.4253@9.17	0.21203	0.17592	0.24067	0.14559	0.14185	0.13686	0.22765	0.24816	0.24066	0.01532	0.01759	0.02178	0.01847	0.01909	0.01936	0.0211	0.02065	0.01946
PC(P-18:1/0:0)	Glycerophosphocholines	1Z-alkenylglycerophosphocholines	550.3523@3.84	0.53653	0.45423	0.79013	0.55612	0.41535	0.48939	0.65865	0.70526	0.62339	0.0349	0.03897	0.04346	0.05778	0.06027	0.06192	0.04233	0.03994	0.04308
PC(P-20:0/0:0)	Glycerophosphocholines	1Z-alkenylglycerophosphocholines	580.3992@8.01	0.39608	0.27349	0.60233	0.25587	0.21124	0.20996	0.50074	0.3757	0.25574	0.02452	0.03026	0.03242	0.02962	0.03094	0.02929	0.02964	0.02693	0.02879
PC(18:3_0:0)	Glycerophosphocholines	Monoacylglycerophosphocholines	562.3157@2.20	0.06943	0.06786	0.07721	0.02663	0.04429	0.03947	0.06278	0.06783	0.06079	0.02508	0.02568	0.02759	0.04018	0.04453	0.03941	0.01594	0.01361	0.01475
PC(O-14:0/0:0)	Glycerophosphocholines	Monoalkylglycerophosphocholines	498.3209@2.66	0.23658	0.22086	0.34413	0.07413	0.04536	0.05974	0.51554	0.52626	0.42874	0.01579	0.0159	0.01646	0.02221	0.02158	0.02024	0.01434	0.01389	0.01554
PC(P-15:0/0:0)	Glycerophosphocholines	1Z-alkenylglycerophosphocholines	510.3205@3.00	0.15636	0.14166	0.25901	0.09812	0.11062	0.13416	0.1622	0.16809	0.15339	0.02433	0.02929	0.02263	0.03752	0.04446	0.03184	0.02936	0.02325	0.02241
PE(18:0_18:1)	Glycerophosphoethanolamines	Diacylglycerophosphoethanolamines	744.5560@14.74	418.726	339.653	573.57	313.677	311.726	314.815	404.948	394.7	333.159	0.21975	0.18374	0.21569	0.20302	0.18981	0.19129	0.28026	0.25773	0.27156
PE(18:0_20:4)	Glycerophosphoethanolamines	Diacylglycerophosphoethanolamines	766.5402@13.39	270.571	221.137	365.373	133.369	125.575	133.694	254.209	252.581	210.66	0.15095	0.15712	0.15887	0.17591	0.15767	0.16703	0.21385	0.20657	0.19546
PE(18:1/18:1)	Glycerophosphoethanolamines	Diacylglycerophosphoethanolamines	742.5400@13.22	139.834	112.499	192.996	167.382	172.855	164.143	157.311	154.162	130.949	0.11689	0.11394	0.10976	0.13356	0.13578	0.11979	0.15527	0.1491	0.15258
PE(P-16:0/20:4)	Glycerophosphoethanolamines	1-(1Z-alkenyl),2-acylglycerophosphoethanolamines	722.5136@12.52	205.465	168.103	286.872	63.1743	62.5713	62.7651	201.968	207.065	177.358	0.05261	0.06143	0.0583	0.05217	0.05361	0.05205	0.10673	0.11944	0.10642
PE(16:0_18:1)	Glycerophosphoethanolamines	Diacylglycerophosphoethanolamines	716.5244@13.18	126.824	103.422	179.449	140.508	144.857	139.022	129.092	124.401	105.758	0.07903	0.08152	0.08803	0.09251	0.09101	0.08703	0.12916	0.1156	0.12013
PE(P-18:0/18:1)	Glycerophosphoethanolamines	1-(1Z-alkenyl),2-acylglycerophosphoethanolamines	728.5609@15.42	110.512	91.3791	163.232	102.698	98.0945	103.234	108.832	106.485	89.9605	0.03517	0.02711	0.03184	0.03226	0.03081	0.03277	0.04353	0.03797	0.04071
PE(16:0_22:6)	Glycerophosphoethanolamines	Diacylglycerophosphoethanolamines	762.5067@11.26	99.7806	73.956	116.235	58.1013	68.5165	63.0171	82.2631	69.5106	72.0999	0.02939	0.02768	0.02975	0.02943	0.02786	0.02791	0.02807	0.03183	0.02811
LysoPE(0:0_18:0)	Glycerophosphoethanolamines	Monoacylglycerophosphoethanolamines	480.3103@4.25	2.29887	2.11757	2.8293	2.85441	2.79756	3.01466	2.96796	3.60119	3.33493	0.13349	0.13282	0.14659	0.16591	0.1566	0.15549	0.16129	0.1574	0.15166
PE(P-16:0/0:0)	Glycerophosphoethanolamines	1Z-alkenylglycerophosphoethanolamines	436.2837@3.28	13.5777	11.4855	24.2026	7.69779	7.16236	8.579	12.7901	14.6502	12.4887	0.11944	0.10151	0.13034	0.20488	0.19005	0.17222	0.20623	0.18299	0.18941
LysoPE(0:0_18:1)	Glycerophosphoethanolamines	Monoacylglycerophosphoethanolamines	478.2943@2.98	1.94122	1.82951	2.18473	2.6828	3.11534	2.93333	2.6537	3.11226	2.86693	0.12473	0.11224	0.13816	0.14501	0.16496	0.13492	0.12931	0.11803	0.11787
PE(18:1-[2]H7_0:0)	Glycerophosphoethanolamines	Monoacylglycerophosphoethanolamines	485.3383@2.91	1	1	1	1	1	1	1	1	1	1	1	1	1	1	1	1	1	1
PE(O-18:1/0:0)	Glycerophosphoethanolamines	Monoalkylglycerophosphoethanolamines	464.3152@4.98	7.86788	6.18572	12.6797	5.03868	4.41424	5.30593	6.98733	7.32596	6.30319	0.08674	0.08053	0.08728	0.12391	0.11621	0.10929	0.12193	0.10905	0.10709
LysoPE(0:0_20:4)	Glycerophosphoethanolamines	Monoacylglycerophosphoethanolamines	500.2790@2.16	1.21234	1.1453	1.25302	0.70922	0.83996	0.78648	1.32583	1.44037	1.38973	0.03917	0.03765	0.03813	0.05578	0.05528	0.04877	0.02631	0.02715	0.0264
PE(15:0_18:1-[2]H7)	Glycerophosphoethanolamines	Diacylglycerophosphoethanolamines	709.5526@12.32	1	1	1	1	1	1	1	1	1	1	1	1	1	1	1	1	1	1
PE(P-20:0/0:0)	Glycerophosphoethanolamines	1Z-alkenylglycerophosphoethanolamines	492.3467@7.35	5.41016	4.26039	8.40737	3.21706	2.96133	3.18255	4.59231	4.63421	3.46411	0.14531	0.14527	0.15279	0.14843	0.15038	0.15611	0.15563	0.14966	0.15491
PE(O-16:0/0:0)	Glycerophosphoethanolamines	Monoalkylglycerophosphoethanolamines	438.2996@3.40	2.31151	1.9481	3.93051	1.92889	2.51564	2.70166	4.00632	4.42625	3.75588	0.01832	0.01891	0.02288	0.02846	0.03604	0.02413	0.06169	0.0639	0.05921
LysoPE(0:0_22:6)	Glycerophosphoethanolamines	Monoacylglycerophosphoethanolamines	524.2789@2.05	0.49384	0.43002	0.50817	0.53374	0.64765	0.55567	0.46559	0.49939	0.49	0.02934	0.02616	0.02863	0.03699	0.03663	0.03226	0.02425	0.02388	0.02427
PE(O-18:0/0:0)	Glycerophosphoethanolamines	Monoalkylglycerophosphoethanolamines	466.3313@5.13	1.89633	1.46088	3.09124	1.69464	1.98568	2.05647	3.2132	3.37505	2.88108	0.01294	0.01439	0.01442	0.02692	0.02731	0.01861	0.03747	0.0361	0.03587
PE(O-18:1/0:0)	Glycerophosphoethanolamines	Monoalkylglycerophosphoethanolamines	464.3153@3.54	0.9241	0.69752	1.45873	1.73186	1.93317	1.97961	1.42975	1.50926	1.27236	0.01844	0.02304	0.02463	0.04742	0.04358	0.0394	0.03846	0.03418	0.03722
PE(O-20:0/0:0)	Glycerophosphoethanolamines	Monoalkylglycerophosphoethanolamines	494.3631@7.49	0.42551	0.31051	0.59094	0.1222	0.13016	0.13703	0.3974	0.40565	0.27416	0.02553	0.02505	0.027	0.02326	0.02478	0.02602	0.02661	0.02525	0.02704
PG(15:0_18:1-[2]H7)	Glycerophosphoglycerols	Diacylglycerophosphoglycerols	740.5474@11.11	1	1	1	1	1	1	1	1	1	1	1	1	1	1	1	1	1	1
PI(18:0_20:4)	Glycerophosphoinositols	Diacylglycerophosphoinositols	885.5506@11.64	141.153	128.885	162.497	108.966	115.611	96.3165	135.012	155.245	136.962	1.48783	1.50052	1.52807	1.53391	1.54197	1.56115	1.5537	1.60409	1.51057
PI(16:0_18:1)	Glycerophosphoinositols	Diacylglycerophosphoinositols	835.5344@11.35	49.4908	42.0779	61.9333	28.1985	24.8172	25.5477	50.8077	49.6425	48.2478	0.23664	0.22758	0.22379	0.2464	0.24596	0.21164	0.24655	0.25735	0.27095
PI(18:0_22:6)	Glycerophosphoinositols	Diacylglycerophosphoinositols	909.5507@11.38	49.4269	42.6473	59.599	24.8963	20.5782	23.9832	37.0797	39.1591	35.7296	0.08001	0.07419	0.08478	0.08316	0.08435	0.08651	0.07777	0.08719	0.07987
PI(16:0_20:4)	Glycerophosphoinositols	Diacylglycerophosphoinositols	857.5186@10.17	33.2711	30.9468	39.5041	24.9336	24.4452	22.4609	31.0221	34.4018	30.4892	0.10672	0.11013	0.10881	0.09472	0.1023	0.09666	0.12456	0.12684	0.12113
PI(18:0_20:3)	Glycerophosphoinositols	Diacylglycerophosphoinositols	887.5672@12.62	26.4059	24.3258	31.8552	22.2408	21.739	19.7505	26.1082	28.7769	25.5842	0.40933	0.34185	0.40173	0.37709	0.38623	0.36222	0.4054	0.40865	0.41087
PI(18:1_18:2)	Glycerophosphoinositols	Diacylglycerophosphoinositols	859.5326@10.67	14.6037	13.4084	17.443	17.2048	15.4863	14.5211	15.4011	16.8453	14.728	0.06865	0.06025	0.06934	0.05885	0.06849	0.06356	0.08005	0.07627	0.06584
PI(18:1_16:1)	Glycerophosphoinositols	Diacylglycerophosphoinositols	833.5191@10.24	11.5907	9.91709	14.5569	14.5065	13.1538	12.5973	12.0066	12.9456	12.1858	0.04212	0.03737	0.04155	0.03807	0.03862	0.03934	0.03877	0.04494	0.04795
PI(18:0_20:3)	Glycerophosphoinositols	Diacylglycerophosphoinositols	887.5654@12.28	8.88926	8.09501	11.5142	8.06861	7.67879	7.1119	11.3533	15.5665	12.9371	0.42973	0.47626	0.43312	0.47827	0.42443	0.50675	0.46531	0.44556	0.44723
PI(20:1_20:4)	Glycerophosphoinositols	Diacylglycerophosphoinositols	911.5657@11.68	8.00757	7.36818	9.50526	12.8971	12.5694	11.256	8.75494	9.8118	9.09731	0.17948	0.17411	0.15815	0.16715	0.16741	0.12769	0.17728	0.17563	0.17542
PI(18:0_22:4)	Glycerophosphoinositols	Diacylglycerophosphoinositols	913.5817@12.65	5.94193	5.50563	6.90268	8.0922	6.87083	7.17927	5.88939	7.14043	6.40942	0.07075	0.07216	0.0749	0.06559	0.0635	0.06412	0.07977	0.07296	0.07169
PI(15:0_18:1-[2]H7)	Glycerophosphoinositols	Diacylglycerophosphoinositols	828.5634@10.67	1	1	1	1	1	1	1	1	1	1	1	1	1	1	1	1	1	1
PI(19:0_20:3)	Glycerophosphoinositols	Diacylglycerophosphoinositols	901.5809@13.03	1.53432	1.42533	1.82053	1.6377	1.42749	1.44732	1.49567	1.75407	1.58438	0.05012	0.05489	0.05503	0.0465	0.05867	0.05855	0.05997	0.05984	0.05999
PI(22:0_18:3)	Glycerophosphoinositols	Diacylglycerophosphoinositols	915.5981@7.78	1.06074	0.84856	1.19824	1.47798	1.42498	1.1852	1.29586	0.09497	0.064	0.02919	0.01556	0.01276	0.01202	0.01054	0.0176	0.01448	0.01634	0.01932
PI(22:1_18:3)	Glycerophosphoinositols	Diacylglycerophosphoinositols	913.5845@7.80	0.19998	0.1065	0.15007	0.17777	0.18663	0.14207	0.17007	0.02075	0.0109	0.07673	0.04185	0.03181	0.03296	0.02693	0.06164	0.04675	0.05483	0.03491
PS(18:0_18:1)	Glycerophosphoserines	Diacylglycerophosphoserines	788.5458@13.34	254.931	270.547	296.334	309.507	287.947	305.837	407.899	562.327	382.483	0.2991	0.2464	0.20494	0.19767	0.17667	0.17219	0.35105	0.42155	0.3749
PS(18:0_20:4)	Glycerophosphoserines	Diacylglycerophosphoserines	810.5279@13.32	2.93747	3.10743	2.73951	6.63066	8.07421	6.55004	4.99879	6.61747	5.07062	0.10649	0.09789	0.10922	0.09153	0.09543	0.08332	0.14705	0.14879	0.12786
PS(15:0_18:1-[2]H7)	Glycerophosphoserines	Diacylglycerophosphoserines	753.5430@11.06	1	1	1	1	1	1	1	1	1	1	1	1	1	1	1	1	1	1
			802.5610@12.39	469.839	405.127	574.929	442.009	344.905	359.815	570.539	549.854	452.699	3.00124	2.99604	3.13845	3.20379	3.24757	3.12965	3.26792	3.28352	3.17318
			861.5495@11.55	81.1547	68.5252	101.143	61.0359	56.4704	54.5292	80.2402	81.6057	77.4838	0.20019	0.19653	0.20892	0.18841	0.19829	0.21374	0.22826	0.20618	0.20287
			744.5642@11.25	56.8918	63.8845	60.0803	143.301	162.312	130.141	196.148	353.769	239.773	0.22702	0.23171	0.20649	0.25846	0.23036	0.26377	0.38615	0.38616	0.44233
			859.5345@11.07	52.1772	45.0825	65.8516	30.704	25.5596	29.0867	47.4514	47.6323	43.9294	0.0511	0.05157	0.04786	0.0461	0.0457	0.04335	0.05979	0.05586	0.0536
			748.5295@12.55	195.478	158.921	264.286	123.857	129.057	122.52	180.07	185.313	157.499	0.09335	0.0834	0.09219	0.09323	0.09318	0.0946	0.11395	0.11424	0.11704
			828.5762@12.76	206.185	182.497	250.053	152.67	119.535	127.653	237.739	229.564	186.171	3.54327	3.44577	3.64932	3.72572	3.73604	3.67878	3.80037	3.6129	3.67882
			700.5293@14.00	145.633	120.627	205.488	124.219	128.366	121.134	165.008	157.648	137.902	0.07195	0.07122	0.07501	0.07542	0.086	0.0789	0.13034	0.10847	0.11444
			790.5577@13.22	130.228	149.812	198.14	127.501	84.1884	96.4706	184.671	165.279	133.909	1.23524	1.1903	1.25672	1.26349	1.27678	1.23111	1.30974	1.2864	1.27025
			750.5437@14.11	114.718	95.6976	157.713	41.6941	39.1154	41.2464	113.767	109.428	95.0157	0.03445	0.03758	0.03707	0.05147	0.03978	0	0.05152	0.04824	0.05761
			726.5449@13.97	82.8961	69.1452	117.35	94.3536	97.9517	93.2089	94.8162	91.1752	79.2944	0.02342	0.03017	0.03109	0.02981	0.02345	0.02096	0.04602	0.04112	0.05747
			748.5147@10.57	91.8815	81.6218	114.561	134.441	106.409	113.774	116.093	107.698	90.2802	0.01996	0.02086	0.02567	0.02474	0.02394	0.02324	0.04129	0.03817	0.03994
			812.5806@13.42	128.903	111.961	149.933	24.5466	17.9813	21.8668	183.623	175.574	145.805	0.32113	0.33548	0.35472	0.33679	0.32824	0.3525	0.37721	0.37884	0.38037
			812.5807@13.44	128.421	111.592	150.132	24.7073	17.9364	21.9387	183.268	175.341	145.334	0.32314	0.33591	0.34686	0.33388	0.33094	0.3492	0.37938	0.37416	0.37414
			792.6132@17.07	103.575	93.327	136.806	72.1965	51.3634	59.5944	136.926	133.787	112.344	0.1228	0.12602	0.12709	0.13322	0.13262	0.13419	0.16071	0.15615	0.15365
			786.5295@11.92	27.7339	28.4753	31.788	39.4663	37.4159	38.9148	42.7288	63.5794	43.2651	0.02418	0.01979	0.03029	0.01858	0.01913	0	0.01639	0.04956	0.01925
			752.5592@14.32	78.5769	63.8916	107.918	46.629	45.9581	45.1532	108.972	102.105	88.5603	0.00767	0.00307	0.00711	0.00267	0.0108	0.00479	0.0344	0.03398	0.02746
			854.6736@15.78	35.3505	48.1841	61.061	82.8184	72.967	72.4221	103.357	99.5029	85.8976	0.10577	0.10921	0.10813	0.11909	0.11227	0.11415	0.15085	0.13906	0.13542
			836.5441@11.97	24.1913	26.6893	27.0769	41.4601	39.3271	41.6409	31.9123	50.4012	33.7781	0.0509	0.02316	0	0.02851	0.01466	0.03125	0.04335	0.05995	0
			838.5952@13.41	106.628	92.0598	125.026	38.8091	27.6915	31.7323	148.387	143.857	118.939	0.44723	0.44202	0.45843	0.46276	0.46379	0.47309	0.49797	0.47896	0.49059
			724.5291@12.76	83.1344	63.0868	116.152	29.9776	32.4434	28.7751	110.44	96.9411	88.1536	0.012	0.00858	0.01222	0.0109	0.01074	0.00733	0.03947	0.0495	0.04525
			465.3050@6.03	92.62	73.6166	142.244	13.7525	12.2202	14.1616	96	91.4007	69.1683	0.5102	0.51982	0.51464	0.47361	0.48913	0.4934	0.59295	0.58716	0.54655
			684.6079@18.35	27.4621	20.8101	25.9624	33.0157	42.124	38.7159	32.0898	45.785	33.5538	0.56051	0.55908	0.55186	0.53651	0.54088	0.60611	0.83064	0.81699	0.75188
			750.5448@12.85	58.5222	47.7187	79.6946	49.3367	59.1141	47.492	71.4342	71.9339	59.48	0.0123	0.00489	0	0.00473	0.00267	0.01947	0.01895	0.01994	0.01769
			812.5443@12.62	26.0775	27.4771	29.8433	28.4758	25.8309	28.0187	32.2667	47.0639	30.4953	0.02749	0.03465	0.0191	0.02444	0.02109	0.00771	0.03851	0.0356	0.03136
			776.5571@14.14	61.122	50.2942	81.9298	48.4975	49.0377	47.3606	57.6777	58.5784	50.4978	0.00482	0.0103	0	0.0228	0.01411	0.0184	0.01458	0.01135	0.01329
			702.5446@14.18	42.6195	37.2952	65.0974	62.4615	74.9433	62.9261	61.7152	57.4815	48.6327	0.04334	0.03373	0.02897	0.03451	0.04382	0.04081	0.06513	0.05995	0.05427
			816.5765@13.15	70.736	61.9276	87.9025	56.4951	44.3981	47.4895	85.1831	79.4153	64.8736	0.52745	0.52289	0.5512	0.54801	0.53111	0.55759	0.59012	0.54479	0.55379
			764.5241@11.87	63.6238	50.4811	85.8294	34.8102	36.9269	34.1954	65.8879	68.3175	59.1005	0.0657	0.05899	0.05753	0.06756	0.04775	0.05651	0.05371	0.07011	0.06699
			761.5559@11.32	26.505	27.1206	27.954	53.4237	52.9949	55.3922	64.9049	92.779	73.1031	0.03622	0.04098	0.04291	0.04	0.05252	0.04178	0.05733	0.04124	0.0631
			730.5752@15.71	45.838	38.0217	67.3641	55.1943	58.6386	54.5288	56.9095	53.7383	46.8023	0.02582	0.01878	0.01887	0.02055	0.02007	0.01758	0.04675	0.03021	0.03714
			714.5088@11.81	37.1073	30.017	52.7566	46.2019	49.1568	45.4541	42.2333	42.1346	36.8924	0.01497	0	0.01165	0.01109	0.00931	0	0.01225	0	0.01727
			768.5556@14.41	54.7693	42.0829	77.8353	34.1011	34.1032	35.7357	52.9279	51.0773	43.6569	0.03241	0.02509	0.0051	0.00878	0.00769	0.01525	0.01031	0.0091	0.03255
			597.4858@11.16	14.8308	12.2762	11.7532	18.5028	17.644	20.9808	27.3403	57.4997	38.2126	0.08309	0.09606	0.1079	0.09491	0.11024	0.10754	0.34583	0.24359	0.27537
			814.5976@14.71	55.7762	51.5699	72.4818	28.7964	21.2769	23.5839	75.585	70.9674	60.5742	0.22966	0.23727	0.23982	0.22909	0.23605	0.25945	0.25904	0.25717	0.2507
			749.5813@12.40	49.6107	54.4488	67.9112	27.8614	33.3568	28.057	48.8418	52.5476	47.1479	1.58867	1.44588	1.45085	1.51054	1.45076	1.34823	1.42936	1.46705	1.49461
			599.3210@3.22	4.93506	4.94772	8.78389	12.4469	9.71849	11.2337	6.66648	8.2355	7.43622	0.03052	0.02378	0.02949	0.03803	0.03819	0.03291	0.04817	0.03324	0.04999
			792.5559@13.37	35.0993	28.9822	48.3275	40.6135	41.1736	39.7968	34.0135	35.4018	28.7908	0.0656	0.06778	0.06839	0.05521	0.06456	0.06689	0.06394	0.06363	0.05955
			899.6485@17.65	36.3838	29.1896	47.2591	17.8569	18.0686	17.3761	38.9094	36.3827	31.453	1.62347	1.72673	1.723	1.69277	1.67585	1.76705	1.93721	1.807	1.81584
			775.5281@11.10	35.3406	28.2376	58.6423	29.6333	38.993	30.3497	36.3549	33.8114	28.4574	0.1214	0.11815	0.11162	0.11522	0.10828	0.10338	0.1181	0.12007	0.12157
			837.5490@12.69	6.96095	6.9822	8.21067	9.63536	8.98762	8.56488	0	7.89157	7.30641	0.02079	0.02256	0.02505	0.02254	0.02411	0.02188	0.02403	0.02101	0.02469
			829.6455@16.17	70.2365	54.7726	76.926	12.5515	16.9233	14.8026	28.8223	31.781	23.5232	1.96289	1.85862	1.96906	1.86176	1.76601	1.93166	1.87557	1.94001	1.97583
			772.5289@12.11	32.007	25.6627	41.6976	37.7053	37.3742	36.9425	27.5139	31.8563	27.1424	0.00972	0.01997	0.01761	0.02655	0.02023	0.00867	0.01929	0.01481	0.01961
			774.5435@13.64	39.1991	30.1738	50.6539	25.0965	24.767	24.4578	37.7031	36.2887	32.5654	0.01916	0.01535	0.01542	0.01625	0.01225	0.01748	0.02531	0.0204	0.0186
			810.5302@11.97	15.9018	16.0577	16.2696	10.6473	9.57888	9.98597	18.4343	28.7916	19.1756	0.03545	0.04836	0.02416	0.05828	0.0226	0.03409	0.03672	0.03707	0.02144
			881.5179@9.83	5.33912	4.89331	6.54289	10.5442	10.866	9.95122	4.63695	4.90013	4.31953	0.15214	0.15307	0.11895	0.14715	0.14268	0.15785	0.14986	0.14083	0.14761
			824.5447@10.66	46.8544	42.8962	55.3376	28.1827	22.3366	24.2316	49.1921	47.9436	35.1777	0.06521	0.06096	0.06785	0.07277	0.07907	0.07409	0.06814	0.07518	0.07254
			847.5338@11.09	7.23729	5.90203	9.03239	5.30859	4.35983	4.95481	6.83851	7.30301	6.58611	0.01228	0.00483	0.00734	0.0064	0.00366	0.00826	0.01344	0.01153	0.01858
			842.6733@16.69	19.1329	26.4216	37.4153	21.8954	16.9988	20.075	44.8972	44.628	39.5087	0.02882	0.02385	0.02379	0.02844	0.02585	0.02756	0.03751	0.03403	0.03505
			873.5482@11.34	6.49976	6.05697	8.17789	5.00331	4.76589	4.74748	6.0565	5.81378	5.81745	0.028	0.02277	0.0514	0.02096	0.02283	0.01769	0.02664	0.02514	0.03091
			909.5493@10.32	4.17847	3.78017	4.85116	11.5642	10.9628	10.2717	3.72654	4.22782	3.72271	0.01007	0.0136	0.00798	0.01073	0.00946	0.00876	0.014	0.01051	0.01448
			738.5092@11.79	32.8894	27.5357	45.8814	14.9136	15.1986	14.5712	32.7715	31.6912	27.8461	0.01993	0.03668	0.01906	0.01907	0.01266	0	0.02975	0.02294	0.02876
			829.6458@15.68	43.0104	36.9437	53.0365	17.6961	18.825	16.1821	27.9507	30.511	24.7585	1.41812	1.31454	1.45109	1.34755	1.41955	1.42109	1.48184	1.5277	1.53503
			844.6072@14.77	36.6677	31.8338	44.2801	24.6977	19.6805	20.932	41.2879	39.1269	32.5014	0.42462	0.42831	0.45136	0.4403	0.46006	0.45395	0.46338	0.45747	0.43212
			815.5553@11.90	3.1515	2.92161	3.05943	4.53537	5.69877	4.53449	5.18485	7.65179	5.54078	8.10273	8.67259	9.05214	9.26815	8.84279	10.6545	10.3249	8.86515	8.64816
			750.5452@13.57	28.6587	22.8849	37.991	20.5663	21.1522	22.2376	29.6609	32.6541	25.9467	0.03035	0.01869	0.01556	0.01124	0.01772	0.03021	0.01964	0.02672	0.02017
			833.6743@17.92	41.973	42.7431	57.0275	15.2734	16.9113	14.9784	36.4108	41.9356	29.1767	0.74876	0.68659	0.72356	0.71833	0.66017	0.67821	0.7024	0.73786	0.74699
			756.5923@16.84	24.9901	20.8905	39.4474	30.0588	26.6205	29.6482	21.9026	22.0977	18.492	0.00702	0.00782	0.00749	0.00909	0.00985	0.00898	0.01224	0.01119	0.00952
			886.6550@17.35	37.9149	32.814	48.4629	26.0022	18.9454	21.448	39.0177	37.9373	30.9138	0.04229	0.03338	0.03295	0.03625	0.03657	0.03459	0.04169	0.03463	0.04269
			789.5845@13.61	46.3489	37.5694	53.5151	21.5328	22.1706	21.2689	41.0894	43.6595	39.4754	0.01546	0.02535	0.01197	0.00807	0.0067	0.02434	0.02511	0.03699	0.03096
			774.5457@12.56	6.44168	4.23101	6.61516	46.2677	52.0727	45.975	8.64583	8.63483	7.63598	0.01228	0.01931	0.01241	0.00948	0.01191	0.01524	0.01641	0.02478	0.03027
			758.6064@17.08	17.4301	14.571	26.7486	27.518	28.2132	26.8939	20.4449	19.6773	16.7198	0.01155	0.00489	0.01122	0.01172	0.00843	0.00704	0.01227	0.0113	0.01165
			798.5301@10.47	30.0298	26.9971	37.0335	20.8595	15.9579	16.8104	38.3879	37.1204	28.4315	0.0102	0.01968	0.0104	0.01338	0.01112	0.01367	0.01901	0.01231	0.01774
			889.5818@13.31	3.17468	3.43737	5.01348	5.21818	5.09714	4.6637	4.12361	5.18871	5.07829	0.10242	0.10619	0.10247	0.10888	0.09508	0.08707	0.10064	0.09479	0.10174
			782.6077@16.85	15.1823	12.0394	23.8327	21.3877	19.4103	21.5358	15.2765	15.4916	12.8502	0.00149	0	0.00153	0.00226	0	0.00202	0.00358	0.00231	0.00195
			698.5139@12.73	18.0777	14.7338	26.6156	17.8328	19.2552	17.4121	20.8401	20.8744	17.6138	0.00495	0.00342	0.00509	0.0043	0.00306	0.00511	0.00828	0.00448	0.00932
			774.5669@14.17	8.24252	8.45645	10.0522	3.90358	3.44199	3.72478	14.2807	19.2345	12.4775	0.13196	0.13412	0.10544	0.14304	0.1721	0.15209	0.15269	0.17433	0.15027
			820.6447@19.12	26.1151	23.0484	36.5256	11.5874	7.65851	9.6728	34.1705	32.5617	27.0885	0.0273	0.02561	0.03088	0.02308	0.02289	0.0221	0.02978	0.02936	0.0323
			885.7080@18.98	34.9336	33.7941	49.6983	4.01171	4.33851	4.07101	31.3535	33.5871	27.4316	0.13925	0.11745	0.12316	0.12444	0.12868	0.12836	0.14641	0.14461	0.14595
			834.6230@17.58	25.6721	22.1141	33.5712	19.9779	14.7547	16.7002	21.0566	20.1106	16.9029	0.17566	0.17734	0.1705	0.18238	0.21186	0.20068	0.22112	0.22854	0.18586
			842.5905@14.44	7.34037	7.3217	8.26601	7.2994	6.50723	7.26454	10.5654	14.6332	9.46749	0.40004	0.40145	0.41331	0.4168	0.37411	0.52213	0.43416	0.40593	0.40841
			770.5713@15.07	16.263	13.6856	23.7532	17.3838	15.5549	17.246	16.2678	16.084	14.1466	0.00745	0.01806	0.00723	0.02287	0.00985	0.02379	0.01525	0.01403	0.00925
			795.5168@9.71	0.42021	0.37019	0.59141	0.3987	0.41618	0.38103	0.4198	0.44121	0.34981	0.00128	0	0.00174	0.00245	0.00193	0.00136	0.00091	0.0013	0.00093
			776.5247@11.25	23.2058	18.9622	26.4026	12.102	11.3446	11.2072	23.7031	11.4259	10.8508	0.05873	0.0441	0.04783	0.04863	0.04726	0.04009	0.05351	0.04877	0.04683
			862.5963@12.88	20.4833	18.3113	25.5306	13.0838	9.36801	10.5483	29.12	28.3655	23.8114	0.17097	0.17187	0.18196	0.17773	0.1826	0.18446	0.20433	0.18478	0.1823
			897.5491@11.08	3.89648	3.56256	4.26474	2.99661	2.7404	2.68296	2.78499	3.29299	3.03501	0.097	0.09881	0.10592	0.09326	0.09369	0.09592	0.09615	0.09117	0.09158
			812.5496@11.30	16.6966	15.0269	18.4491	18.0826	16.1233	12.9601	28.2883	28.548	27.0193	0.05378	0.05015	0.04074	0.06072	0.05766	0.04852	0.067	0.07095	0.07829
			712.6384@19.17	10.5494	6.53739	11.1851	1.4429	1.72229	1.8018	9.78605	12.8855	9.77435	0.02717	0.02969	0.02702	0.01866	0.0239	0.02692	0.0398	0.04029	0.03264
			714.5452@14.68	14.1205	11.5124	19.3146	9.06985	9.72737	9.0206	14.7082	13.9554	12.01	0.00225	0.00275	0	0.00436	0.00681	0	0	0.01093	0.00654
			812.5439@14.70	4.94313	4.53216	4.42945	10.3028	12.6922	10.5615	7.19974	9.76954	7.28611	0.05183	0.04201	0.05034	0.05166	0.04403	0.04832	0.08209	0.08064	0.07694
			327.2333@3.56	5.00437	4.41482	9.45281	4.21141	3.91338	4.21744	4.98643	5.31812	4.66554	2.06393	2.33069	2.2325	2.40494	2.52396	2.37325	1.92069	1.82474	1.84311
			817.6463@16.81	20.4581	21.31	27.4504	7.43646	7.96983	7.73173	13.9634	16.0767	13.2945	0.75232	0.71256	0.76055	0.717	0.72486	0.73511	0.78534	0.77957	0.80339
			888.6709@19.37	21.1388	18.1359	27.7135	12.4909	8.95367	10.7767	20.344	19.6811	16.0148	0.02904	0.01984	0.02753	0.03258	0.03367	0.03053	0.03662	0.03363	0.0323
			325.1846@2.01	2.60244	2.54599	5.97603	5.11062	3.47879	3.88441	7.13692	13.3685	54.9751	0.54128	0.46773	0.32762	0.46035	0.42842	0.52547	0.45566	0.334	0.24183
			807.5037@10.12	2.65379	2.2629	3.43355	2.60596	2.30019	2.26658	2.81118	3.04484	2.83187	0.01901	0.01909	0.02097	0.01839	0.0158	0.01673	0.01971	0.0207	0.01653
			788.6450@18.32	15.1184	10.9071	19.6629	8.80123	9.99758	9.99784	14.1511	14.716	12.5535	0.01783	0.01823	0.01725	0.02269	0.01727	0.01352	0.02838	0.02977	0.0277
			772.5863@16.01	13.3684	10.6261	17.518	11.4067	10.8868	11.5459	11.5136	11.4894	10.4104	0.1188	0.14359	0.13698	0.15279	0.11545	0.12861	0.14269	0.13546	0.14985
			967.6355@17.77	1.74067	1.44029	1.57312	1.85389	2.19967	1.64566	1.94684	2.14105	2.15861	0.84102	0.82841	0.84842	0.8308	0.80753	0.88844	0.86183	0.86345	0.84286
			698.5577@11.26	6.3945	6.74116	10.5249	7.86421	8.79803	7.50678	16.0531	20.8514	15.5414	0	0.00219	0.003	0.00346	0.00379	0	0.00549	0.00292	0.00558
			864.6122@13.74	14.7441	13.033	18.1744	8.47835	6.30712	6.9058	22.7567	21.5651	19.0471	0.09484	0.08322	0.09749	0	0.07899	0.11267	0.12114	0.12501	0.07427
			848.5451@10.38	16.657	15.0092	19.1521	14.6058	11.7691	12.7155	15.8155	15.859	13.653	0.05081	0.05948	0.05364	0.05319	0.0514	0.04898	0.0552	0.05756	0.05502
			701.5582@8.36	5.93257	5.16605	6.13235	8.77684	8.86933	8.43227	9.89854	0.65211	0.3171	0.02087	0.02956	0.02597	0.02746	0.0262	0.0313	0.04224	0.04331	0.03102
			597.3053@2.33	1.53138	1.69378	2.77405	3.9542	3.97973	3.98476	1.89405	2.19244	1.97878	0.00664	0.00495	0.0037	0.01057	0.01229	0.00959	0.00734	0.0061	0.00742
			870.6225@15.98	5.08776	4.12649	4.97138	4.65918	4.1334	3.77075	6.8578	7.66184	6.34342	0.5292	0.53053	0.58689	0.53432	0.55857	0.64103	0.60144	0.60514	0.56301
			806.5395@11.02	14.5324	12.2342	18.5081	7.82478	6.75953	6.64315	14.5432	6.8726	4.66545	0.01691	0.02231	0.02642	0.02458	0.02377	0.02077	0	0.02899	0.02989
			303.2333@3.89	7.10831	6.41752	11.9559	4.98856	4.69828	4.8579	7.18122	6.97467	6.17496	0.59936	0.60618	0.59521	1.77977	1.79622	2.01095	0.52128	0.46364	0.45759
			846.6603@17.39	6.36658	8.74186	8.10036	18.2432	13.771	12.6756	18.5278	17.2166	16.1861	0.05687	0.06263	0.06572	0.06658	0.0698	0.06063	0.08428	0.07405	0.07479
			896.6427@16.03	6.62183	9.27022	8.92274	14.094	11.1515	10.5206	22.1993	19.9474	18.5312	0.04234	0.04515	0.04824	0.05027	0.05028	0.04223	0.06061	0.05202	0.05636
			898.5605@10.40	13.5385	12.6374	14.6434	17.1201	13.1552	15.6703	9.6752	9.7839	7.88714	0.0259	0.02801	0.02889	0.02775	0.05217	0.0286	0.04178	0.0277	0.03329
			637.5903@16.29	12.1066	10.2453	16.0294	11.0181	10.8363	10.2477	14.0764	1.63696	1.43141	0.12372	0.14163	0.16066	0.12319	0.11104	0.12444	0.14553	0.15069	0.13108
			533.2929@6.06	0.32877	0.29235	0.43455	0.09239	0.09725	0.08845	0.35298	0.33099	0.23244	0.05649	0.05456	0.05659	0.05006	0.05272	0.05452	0.05618	0.05984	0.05423
			870.5485@12.47	2.39347	2.12011	2.27272	4.72646	6.05792	4.73044	4.1556	5.5082	4.32645	1.1974	1.29945	1.28567	1.35124	1.24491	1.5807	1.49734	1.39089	1.35663
			790.5392@11.90	7.23283	6.3193	9.91551	11.3166	12.9085	11.0552	8.09061	8.51057	7.35055	0.01101	0.01629	0.01892	0	0.02265	0.02568	0.0331	0.01423	0.01594
			844.5324@12.24	2.35244	1.98449	2.34496	7.02686	8.40104	6.96492	3.99031	5.21701	4.16421	0.7373	0.75158	0.72353	0.81127	0.77528	0.98742	0.9708	0.80649	0.81414
			524.3001@3.21	2.37813	3.13575	3.68987	5.27507	5.55082	6.0213	5.52637	8.14634	5.91682	0.03242	0	0.01924	0.04832	0.05478	0.04935	0.06372	0.04859	0.05266
			608.3191@3.16	1.66847	1.56085	1.97196	2.03608	2.29621	2.29478	2.81254	4.18325	2.53828	2.31761	2.65737	2.58355	2.75951	3.06015	3.55743	2.60211	2.20237	2.34647
			522.2843@2.38	3.16461	4.25662	5.17148	3.10172	3.19605	3.59746	6.06212	8.44028	5.83407	0.01461	0.01544	0.01131	0.01787	0.01632	0.01355	0.00439	0.00656	0.00596
			609.5583@14.73	8.63435	7.15672	9.88584	10.0214	10.9183	8.27119	11.7735	1.26816	1.07003	0.32398	0.39264	0.37846	0.30138	0.28941	0.33509	0.40804	0.38738	0.338
			870.7045@17.88	2.05705	3.24971	3.0613	3.30525	2.7813	3.02422	8.27787	11.4443	8.29386	0.00944	0.00448	0.01256	0.00815	0.00837	0.01251	0.01664	0.01274	0.01472
			809.5185@11.26	2.66193	2.20797	3.20415	0.98403	0.69801	0.89166	1.90341	1.85167	1.58553	0.0185	0.01943	0.02563	0.02485	0.02385	0.02712	0.01995	0.02682	0.02696
			983.8135@13.47	3.69323	3.19822	3.61742	7.5756	8.48585	7.17418	6.81223	0.29236	0.16345	0.09928	0.10549	0.12067	0.11383	0.11025	0.13664	0.15039	0.16628	0.12482
			762.5331@11.64	7.60555	7.27941	8.44038	12.0744	7.91585	10.8624	9.88581	10.5206	9.61018	0	0.0056	0.01581	0	0.00689	0.01703	0.02144	0	0.00818
			682.6354@17.95	11.6474	9.29422	10.3209	4.09316	3.98806	3.85615	13.9348	13.3927	6.77948	0.04707	0.0479	0.05198	0.05706	0.05539	0.0601	0.06774	0.05698	0.06975
			778.5978@16.10	11.4633	10.5991	14.7884	5.85389	4.32721	4.89398	16.6023	15.3405	13.7689	0.01839	0.015	0.02253	0.0191	0.01647	0.02078	0.02866	0.02494	0.02491
			796.5865@15.14	7.67849	6.67128	10.3583	8.81386	8.16662	8.68313	8.26225	8.75613	6.87308	0.02889	0.0436	0.04047	0.03508	0.04433	0.04053	0.05201	0.05624	0.04099
			634.3348@3.26	1.90363	1.78278	1.95209	1.83193	2.27408	2.18289	3.306	4.85169	2.88223	1.47111	1.6311	1.72149	2.05953	2.16197	2.56313	1.41505	1.13505	1.1433
			365.3425@11.17	11.1368	7.94346	14.3607	4.12314	3.50413	5.1756	10.8673	8.71318	8.85106	0.00935	0.01612	0.00795	0.0107	0.00989	0.01234	0.01645	0.01839	0.01432
			592.5295@11.63	0.33172	0.33943	0.36084	0.86991	1.29589	0.91213	0.85565	0.823	1.16982	1.54179	1.55432	1.81865	1.62481	1.98112	1.9463	1.72038	1.4998	1.5113
			953.5371@11.56	2.04971	2.02193	1.99236	4.30909	5.74991	4.02677	3.53964	4.82449	3.26103	0.65487	0.69574	0.85534	0.68489	0.6654	0.90808	0.86159	0.81687	0.69906
			929.6875@19.51	8.02907	6.60487	11.3407	3.65668	3.72394	3.63315	9.33788	8.87288	7.72629	0.19288	0.2043	0.2052	0.20642	0.19538	0.20164	0.23507	0.20901	0.20646
			674.5043@11.17	3.02222	2.44163	2.68664	3.71208	3.18827	3.0091	4.99952	7.83392	5.68244	0.02758	0.02077	0.02403	0.02918	0.02583	0.0178	0.09626	0.09537	0.09371
			908.6397@15.61	10.9422	10.3273	12.9721	5.47362	3.61772	4.53595	11.7168	10.82	9.33861	0.13153	0.12166	0.13332	0.12395	0.12357	0.1341	0.13275	0.13306	0.12595
			911.6507@16.55	2.63452	2.4489	2.7625	2.48711	2.67403	2.41963	3.42534	4.24421	3.51747	0.76303	0.81832	0.83005	0.79934	0.81572	0.99701	0.98822	0.87009	0.86829
			808.5109@10.53	3.00142	3.05683	3.51955	3.83947	3.56539	3.88229	4.44734	4.94071	3.25618	0.01368	0.01219	0.0119	0.01052	0.01278	0.0195	0.01188	0.01247	0.01436
			910.6561@16.68	8.01593	8.41774	10.2166	7.87986	5.33988	6.21542	12.1882	11.9945	10.4663	0.03404	0.03481	0.02844	0.03462	0.03486	0.03645	0.03322	0.03623	0.03627
			860.6001@17.03	2.65004	2.52665	2.6338	3.92722	3.87868	3.66792	4.3552	5.8913	4.1491	0.02996	0.02881	0.03699	0.03579	0.04417	0.05071	0.03724	0.05302	0.0559
			805.6447@16.38	7.76242	8.538	10.938	3.61101	4.1931	3.64061	6.4907	7.37572	6.20242	0.52676	0.50399	0.53512	0.49885	0.48962	0.51493	0.52522	0.5223	0.54307
			691.5299@8.37	3.66773	3.16881	3.88478	4.50888	4.33064	4.13854	5.45424	0.4263	0.1927	0.00297	0.00586	0.00424	0.00346	0.00512	0.00567	0.00542	0.01537	0.00672
			813.5390@10.39	1.86699	1.67844	1.60757	1.87691	2.18368	1.98215	2.88638	3.88088	2.97631	1.0294	1.11218	1.16771	1.11448	1.13685	1.31834	1.3478	1.16121	1.17038
			826.6422@14.86	4.29603	4.90567	6.26681	5.0844	4.67003	4.70359	8.91068	8.25704	6.94241	0.00113	0	0.00237	0	0.00288	0.00536	0.00792	0.00364	0.00292
			798.6017@16.14	6.04597	4.59297	9.24363	6.7142	6.29648	6.75472	5.71886	5.6745	4.87311	0.00272	0	0.00298	0.00505	0.00384	0.0065	0.00674	0.00635	0.00946
			1235.7998@14.09	3.74835	3.46381	5.84281	10.2365	9.17345	9.61158	4.85751	4.55247	3.758	0.01285	0.0117	0.02209	0.01191	0.0224	0.01569	0.01648	0.01977	0.02856
			885.5537@12.34	0.84146	0.92572	1.11857	0.86001	0.83712	0.82033	1.49216	1.92862	1.72227	0.15936	0.18534	0.19956	0.17898	0.19021	0.16945	0.18615	0.18701	0.16424
			527.4476@16.05	3.94848	3.10806	5.24558	2.84171	3.32616	3.05355	4.00516	4.10168	3.192	0.63364	0.62849	0.66004	0.6158	0.6132	0.73489	0.6776	0.62812	0.62978
			648.6303@18.33	9.48328	5.86506	12.8561	3.04445	3.72678	3.7572	7.31547	6.83739	6.0109	0.005	0.00739	0.00936	0.0053	0.0058	0.00452	0.00977	0.01207	0.0088
			782.6519@16.00	3.55898	4.26156	5.63713	4.09092	3.86981	3.7614	9.1295	8.50728	8.14976	0	0.00225	0.00325	0	0.00481	0.0042	0.00547	0.00304	0.00973
			800.6258@14.51	3.14584	4.03963	5.26161	4.40775	4.26063	3.98457	11.1792	10.6298	9.6585	0.00928	0.00464	0.00602	0.00755	0.00445	0.00554	0.00878	0.00984	0.01155
			872.6385@16.63	9.38423	7.93054	12.2306	4.94835	3.68358	4.10604	9.03892	8.97191	7.38565	0.03245	0.03521	0.03299	0.045	0.03933	0.04328	0.03458	0.04701	0.03675
			1614.1684@13.89	2.6914	2.49247	2.89415	2.16098	2.18199	2.30148	2.885	3.9397	2.89617	0.26623	0.28087	0.28895	0.27257	0.2806	0.31447	0.39564	0.36061	0.31425
			946.5797@13.59	0.13994	0.12986	0.03864	0.29548	0.39855	0.22834	0.27074	0.30197	0.20991	2.48455	2.58164	2.67143	2.56428	2.65877	3.19671	3.05213	2.82059	2.59173
			646.6141@16.94	6.69309	5.59631	10.2168	3.60699	3.43811	4.0505	6.48586	6.61341	6.07603	0.00352	0.00268	0.00492	0.00203	0.00372	0.00154	0.0061	0.0086	0.01009
			1261.8156@13.87	2.46037	2.34268	3.84263	10.2736	11.0064	10.3323	2.84701	2.84376	2.1416	0.01094	0.01229	0.0158	0.02914	0.01655	0.01368	0.01551	0.01122	0.01005
			281.2490@5.56	4.60361	3.36451	7.0927	3.7277	3.28024	3.56409	3.36255	2.92657	2.87436	0.35598	0.36086	0.37316	0.41177	0.41713	0.43939	0.30543	0.32866	0.33472
			619.2898@1.80	1.03081	1.16596	1.65632	0.81056	0.86492	0.88902	1.03592	1.2429	1.26991	0.00272	0.00294	0.00267	0.00409	0.00144	0.00316	0.00171	0.00168	0.00292
			915.5997@10.01	1.20809	0.97238	1.13691	1.79097	2.07682	1.53417	1.59074	0.1028	0.0538	0.00878	0.00783	0.00809	0.00999	0.00259	0.00358	0.00554	0.00917	0.01053
			734.5353@12.93	5.27344	4.69465	6.73152	8.39691	6.50543	7.12318	7.01082	6.53535	5.52114	0.02645	0.03671	0.03824	0.03208	0.04126	0.03689	0.03207	0.03835	0.03601
			838.5629@11.67	3.00449	3.04261	3.77675	0.50791	0.53009	0.49611	0.97932	1.80131	5.21005	0.1816	0.20191	0.18041	0.18165	0.20334	0.25841	0.19444	0.20594	0.18356
			821.5546@12.45	0.92961	0.8846	1.23325	0.76542	0.72659	0.71115	1.31735	1.70769	1.58754	0.00968	0.00786	0.0096	0.00241	0.00866	0.00732	0.00956	0.00664	0.00605
			686.6245@18.64	1.59526	1.32003	2.01039	1.51345	1.49873	1.62147	4.44782	5.9268	4.66627	0.10267	0.10065	0.10354	0.10348	0.10125	0.10745	0.11741	0.11361	0.1204
			821.6330@17.62	5.09275	3.9305	7.04617	2.45831	2.48804	2.40678	5.80911	5.73268	4.5529	0.19507	0.21551	0.20333	0.21207	0.19143	0.20247	0.22875	0.2188	0.21102
			758.5703@15.29	6.0488	4.67751	8.36165	3.93763	4.08664	4.14034	5.35365	5.35526	4.14665	0.02094	0.00731	0.0173	0.0175	0.01497	0.01803	0.02065	0.0193	0.01487
			620.5988@17.18	7.19892	4.25715	9.95161	2.16255	2.84271	3.03684	5.80112	5.75546	5.4313	0.00733	0.00419	0.00703	0.00344	0.00907	0.00637	0.01015	0.01252	0.01274
			1640.1843@13.92	2.11532	1.99904	2.29712	1.65415	1.58144	1.82654	2.68119	3.62921	2.62536	0.20085	0.2337	0.23427	0.19522	0.2455	0.29113	0.24113	0.25596	0.26302
			681.2969@3.10	0.71977	0.73163	0.71967	1.09595	1.04655	1.04553	0.99462	1.4715	1.10664	1.41248	1.44496	1.44271	1.45651	1.52493	1.72049	1.49408	1.41734	1.48249
			826.5983@14.20	7.08502	6.75007	8.5382	1.82452	1.37958	1.72515	10.7632	9.11546	7.69463	0.03133	0.02689	0.02636	0.02375	0.02479	0.02596	0.03409	0.03329	0.02757
			915.5981@13.68	0.87569	0.71734	0.93005	1.32784	1.08881	1.16301	0.97668	1.09441	0.88478	0.01651	0.01288	0.02172	0.02078	0.01377	0.01737	0.01496	0.01353	0.0169
			462.2996@3.44	1.34876	1.21569	1.7394	3.50166	3.37212	3.7922	1.77486	2.95612	2.23443	0.07211	0.06581	0.08159	0.20623	0.22804	0.17479	0.15421	0.12979	0.13092
			701.5125@14.54	5.79791	5.35415	5.00934	0.69246	0.85452	0.86566	8.3752	7.49738	5.38832	0.0714	0.06625	0.06447	0.06171	0.05204	0.03757	0.06248	0.07201	0.06492
			698.6239@18.82	2.73493	1.71854	2.60003	1.44195	1.80551	1.73614	2.23801	3.05603	2.28334	0.0257	0.03009	0.02611	0.03156	0.02505	0.02809	0.04206	0.03679	0.04342
			782.5690@14.77	4.74594	3.7552	6.20716	3.64622	3.91998	3.87298	4.67651	4.69184	4.01769	0.01117	0.01234	0.0056	0.00635	0.00953	0.00896	0.0142	0.01167	0.01378
			265.1480@1.57	3.91633	3.74254	4.07823	3.36281	3.34072	2.75402	4.5214	3.53408	3.53653	0.26842	0.19627	0.1369	0.31489	0.16128	0.14388	0.13726	0.09554	0.09517
			834.5284@13.39	1.56442	1.47125	1.38524	2.39155	2.96297	2.45202	2.46551	3.12514	2.58622	0.07067	0.06554	0.06492	0.05979	0.05777	0.08666	0.09757	0.09761	0.08847
			860.5818@12.52	4.67859	4.15226	5.65386	3.55977	2.51337	2.65602	5.91379	5.77553	4.96388	0.17889	0.18934	0.18441	0.18075	0.19109	0.19725	0.21103	0.19333	0.18738
			832.5679@15.15	1.4439	1.42804	1.43613	2.30648	2.68029	2.28661	2.36402	3.13899	2.30593	0.10071	0.12177	0.13294	0.12797	0.12328	0.15004	0.15197	0.16318	0.12555
			853.6461@14.39	1.62696	1.25548	1.63408	0.68675	0.83249	0.76834	1.50697	1.79253	1.49872	0.67281	0.65576	0.72126	0.71036	0.75436	0.8116	0.77919	0.74898	0.70152
			704.6233@16.48	1.77916	1.48273	2.18118	1.24452	1.2116	1.47944	2.10771	3.21527	2.31812	0.11261	0.11948	0.12314	0.12208	0.13504	0.17071	0.14113	0.12004	0.12915
			1643.2718@15.71	1.42748	1.43924	1.81949	1.82723	1.64329	1.79806	2.41985	3.32006	2.34004	0.06164	0.04932	0.0231	0.04045	0.04458	0.06444	0.06451	0.06965	0.0806
			953.6965@19.11	4.76696	3.6535	7.12809	0.79466	0.80494	0.88962	6.03445	5.58236	4.81887	0.0431	0.04557	0.04076	0.05275	0.04114	0.04453	0.04575	0.04584	0.04855
			787.5215@10.07	0.07706	0.07189	0.09042	0.08726	0.1138	0.07477	0.08798	0.0899	0.07426	0.10786	0.1091	0.11404	0.10828	0.11026	0.12571	0.10885	0.10917	0.09773
			951.5768@7.79	1.83671	1.52631	1.94782	2.89046	2.70569	2.70964	3.04044	0.21744	0.11431	0.01469	0.00752	0.00477	0.01254	0.00779	0.00687	0.00345	0.0081	0.01227
			676.3063@3.16	0.63699	0.55911	0.68704	0.82931	0.86377	0.86428	1.01793	1.56671	0.90096	0.9191	1.05235	0.95033	1.02769	1.10101	1.34343	1.01703	0.86978	0.85078
			874.7001@16.69	1.28621	1.38572	1.61386	1.26991	1.05744	1.25371	2.79739	3.90592	2.75373	0.02552	0.02953	0.02461	0.02827	0.02089	0.02534	0.02303	0.02941	0.02159
			571.2891@2.21	0.41918	0.51387	0.79303	1.07959	0.95485	1.00953	0.62499	0.73095	0.69491	0.00388	0.00292	0.0015	0.00245	0.00354	0.00229	0.00457	0.00583	0.0046
			393.2784@6.15	4.05406	3.90238	6.45084	2.83387	2.4416	2.5641	4.95086	1.13533	0.63103	0.05472	0.09671	0.05924	0.04745	0.08149	0.12064	0.05838	0.05799	0.0647
			1450.1358@11.81	1.15353	1.11499	1.39356	0.83506	0.65505	0.84365	1.99124	2.64293	1.85287	0.29228	0.34313	0.31215	0.33766	0.3206	0.41059	0.41151	0.38728	0.40247
			891.5971@14.31	0.8029	0.61362	0.91465	0.53217	0.41033	0.46943	0.70446	0.81956	0.78366	0.02696	0.01039	0.02414	0.01685	0.01612	0.02509	0.01424	0.03206	0.02345
			965.6198@16.19	0.32733	0.26076	0.29663	0.33155	0.39771	0.26897	0.35967	0.32411	0.29834	0.37496	0.37061	0.39725	0.38525	0.37939	0.41529	0.40005	0.3822	0.36816
			480.3101@3.19	0.32524	0.30734	0.39672	0.24545	0.26531	0.28646	0.35131	0.43613	0.37007	0.29691	0.30733	0.33478	0.35284	0.3437	0.34985	0.32715	0.24927	0.28853
			1594.1997@15.66	1.23782	1.11704	1.63322	1.84572	1.67501	2.0478	1.29053	1.86976	1.39449	0.02439	0.03304	0	0.03024	0.03131	0.04033	0.03586	0.04175	0.03105
			807.5217@11.87	0.34715	0.02693	0.05181	0.03754	0.03336	0.01913	0.01062	0.01525	0.01619	0.09739	0.1189	0.1105	0.09985	0.0813	0.11076	0.1062	0.09871	0.09494
			329.2490@4.10	2.81629	2.38404	4.25553	1.73845	1.66012	1.50964	1.86292	1.70614	1.4293	0.21459	0.2249	0.21799	0.35109	0.37051	0.36117	0.18219	0.16252	0.16755
			836.5446@11.01	2.70769	2.80999	3.8465	4.12284	5.52754	3.54813	3.46937	4.02326	3.78224	0.03567	0.0351	0.03882	0.04054	0.03176	0.03305	0.03403	0.03463	0.0396
			702.3222@3.25	0.70671	0.65242	0.69997	0.70946	0.88818	0.80924	1.26216	1.80394	1.15338	0.58094	0.62002	0.64527	0.7572	0.80487	0.96865	0.50203	0.47995	0.44827
			798.5625@15.67	2.50603	2.3188	2.71519	5.36395	5.59157	4.50589	4.06094	3.73838	3.23292	0.01112	0.00982	0.02151	0.01293	0.01168	0.01232	0.01368	0.01577	0.01676
			873.6800@17.36	0.52367	0.76411	0.62595	1.8706	1.99368	1.65572	1.89157	2.70194	2.2312	0.11845	0.1127	0.11638	0.13982	0.12096	0.15717	0.12793	0.14707	0.14222
			820.6090@16.34	4.14314	3.01097	5.14447	2.66048	2.20923	2.59525	1.72499	1.60487	1.38677	0.1517	0.15364	0.15682	0.15454	0.1648	0.15178	0	0.15414	0.15377
			784.5123@13.13	1.03643	0.63612	0.68289	2.65715	3.2216	2.50395	1.19501	1.6179	1.06644	0.05104	0.03167	0.03599	0.03319	0.03393	0.04359	0.05336	0.04873	0.04243
			847.6480@17.85	0.06389	0.04762	0.07723	0.05981	0.06517	0.05717	0.06106	0.04951	0.04926	0.11877	0.11776	0.11823	0.11646	0.10744	0.12929	0.13037	0.11048	0.10579
			939.7878@16.68	1.22373	1.04769	1.27144	2.1631	2.07685	1.99922	1.7553	0.06783	0.02989	0.00588	0	0.00723	0	0.00819	0.01176	0.01176	0.00928	0.00811
			841.6488@15.08	0.80978	0.96083	0.80943	0.70917	0.65234	1.56085	1.99229	1.06642	0.74583	0.39024	0.38277	0.38868	0.42091	0.41572	0.49078	0.47153	0.41794	0.42413
			847.6502@17.30	0.06059	0.03177	0.09148	0.0364	0.03845	0.02969	0.0372	0.03048	0.02914	0.1786	0.18493	0.19672	0.19303	0.18914	0.20469	0.19044	0.18442	0.17888
			889.6199@17.74	0.3599	0.33141	0.37033	0.4017	0.50091	0.3718	0.42501	0.44083	0.46847	0.17979	0.17473	0.17611	0.17922	0.17399	0.19084	0.20192	0.18568	0.17203
			761.5464@9.72	2.37335	2.02097	3.6752	1.76001	1.47752	1.68024	2.43826	2.41092	1.89924	0.13064	0.14039	0.13439	0.12854	0.14072	0.13771	0.14285	0.13839	0.13497
			816.5178@12.54	0.42545	0.65912	0.62003	1.52591	2.01528	1.5626	1.12215	1.79509	1.27453	0	0.0234	0.01456	0.02386	0	0.0247	0.03724	0.03096	0.04825
			929.5373@11.53	0.66944	0.66942	0.74155	1.51945	1.65425	1.64968	1.46377	1.85469	1.51877	0.06505	0.04611	0.06611	0.04795	0.01744	0.04881	0.02352	0.05991	0.0435
			550.2833@6.04	1.12344	0.92449	1.15972	0.44114	0.47689	0.46473	1.66792	2.07328	1.95708	0.05787	0.05405	0.05408	0.05304	0.06689	0.07051	0.07755	0.06316	0.06111
			776.5438@18.34	2.55258	2.0642	2.7734	3.2481	3.20247	2.8941	3.02223	2.94319	2.91773	0.02558	0.02296	0.02509	0.02195	0.02042	0.0197	0.0325	0.03248	0.03461
			866.6654@19.27	0.83164	0.75155	0.95749	0.61632	0.59379	0.66176	1.14575	1.62789	1.0809	0.20297	0.22319	0.21621	0.22338	0.23836	0.27746	0.25278	0.25189	0.23725
			508.3410@4.74	0.2729	0.24428	0.33693	0.17959	0.17678	0.18425	0.31335	0.33951	0.31721	0.17226	0.16772	0.19576	0.21967	0.2119	0.20164	0.18105	0.16361	0.1692
			558.3342@4.76	0.47866	0.43888	0.56722	0.47558	0.42865	0.51664	0.84705	1.13485	0.79479	0.44748	0.48257	0.4942	0.51024	0.5561	0.61359	0.4975	0.39957	0.42616
			821.5667@13.90	0.30239	0.26843	0.28291	0.67459	1.1092	0.86357	0.57524	0.5323	0.48648	0.48756	0.45879	0.59037	0.51076	0.64084	0.73997	0.62039	0.56493	0.5234
			506.3252@3.23	0.28447	0.26388	0.30166	0.18567	0.21655	0.2087	0.31756	0.37318	0.34261	0.14161	0.15476	0.16335	0.1934	0.20433	0.19686	0.12817	0.10899	0.11764
			894.6242@14.84	1.72244	1.82226	2.19576	1.68633	1.33277	1.31025	2.7849	2.60637	1.88044	0.15636	0.15228	0.16047	0.16121	0.15437	0.16049	0.1602	0.15309	0.16274
			530.3029@3.17	0.3827	0.33917	0.4558	0.47711	0.46017	0.48239	0.60568	0.89471	0.57813	0.52304	0.58627	0.53167	0.58034	0.63799	0.75559	0.55252	0.44746	0.51727
			922.5791@13.12	0.39593	0.33432	0.30425	0.73154	0.94543	0.74836	0.54411	0.81902	0.55244	0.42361	0.4551	0.51502	0.46218	0.48416	0.64632	0.59248	0.54084	0.49918
			301.2174@3.05	1.29994	1.08884	2.33398	1.33201	0.85593	0.92271	1.16721	1.22708	1.05569	0.15016	0.13918	0.1616	0.28012	0.29539	0.27642	0.14708	0.13277	0.13974
			555.2146@7.69	2.02154	1.53296	2.56028	1.67314	1.557	1.4041	2.2394	0.7617	1.13993	0.08983	0.08138	0.08558	0.08161	0.08197	0.09386	0.0894	0.09058	0.07703
			309.1726@1.51	2.17854	1.89309	2.44168	1.91485	2.14674	1.70191	2.8353	0.38225	0.34922	0.0856	0.03846	0.05041	0.10609	0.06487	0.04259	0.04692	0.03808	0.02669
			958.5536@15.89	0.20103	0.13989	0.15719	0.50733	0.69586	0.56753	0.20878	0.12472	0.20975	0.35858	0.38315	0.40763	0.37053	0.36214	0.40834	0.42199	0.37378	0.35389
			548.2980@4.26	0.5901	0.53448	0.72323	1.11508	0.99337	1.20671	1.11918	1.75574	1.09647	0.03968	0.04153	0.04847	0.04326	0.04956	0.05319	0.04597	0.04974	0.05066
			872.6823@17.05	1.6225	1.9535	2.24784	0.95375	0.76383	0.66855	3.85747	3.63854	3.17863	0.09071	0.07639	0.07456	0.08672	0.08258	0.06975	0.09046	0.0738	0.08752
			986.7582@17.61	0.70229	0.59435	0.80674	0.45198	0.48626	0.47676	0.90586	1.3966	0.9289	0.17818	0.19498	0.19278	0.17023	0.20592	0.21885	0.22813	0.19603	0.18965
			872.6836@15.14	1.85284	1.87511	2.15178	1.88962	1.49831	1.4844	3.55151	3.42828	2.88584	0.00537	0.00762	0.00317	0.01169	0.01395	0.01718	0.01142	0.01059	0.01417
			725.6436@18.79	1.0584	0.68705	0.88911	0.6118	0.77912	0.76594	0.90179	1.25673	1.12266	0.02694	0.01201	0.01366	0.01689	0.02075	0.02501	0.02106	0.0164	0.02479
			676.6259@16.96	0.66286	0.66819	0.81517	0.92908	0.87258	0.88779	0.96686	1.44436	1.07976	0.02822	0.02048	0.02039	0.02181	0.02516	0.027	0.02482	0.02467	0.02418
			523.2633@6.07	2.54109	1.98371	3.67437	0.37969	0.33436	0.42046	2.63951	2.29356	1.78313	0.0121	0.01303	0.0117	0.00987	0.0113	0.0118	0.01458	0.01588	0.01284
			1586.1094@11.89	1.37868	0.51773	1.84006	1.78285	1.22237	1.53759	1.20661	1.8886	0.39665	0.09155	0.08634	0.0966	0.11358	0.09644	0.08494	0.10731	0.08978	0.09445
			555.2737@1.85	0.03602	0.03606	0.0609	0.03769	0.03512	0.03137	0.04916	0.05149	0.03732	0.00351	0.00365	0.0044	0.00175	0.00131	0	0.00684	0.0069	0.00632
			951.5219@10.66	0.61272	0.645	0.41572	1.03065	1.50111	0.89084	0.95749	1.15566	0.8596	0.01172	0.01224	0.02081	0.00909	0.01351	0.01787	0.02555	0.02492	0.01519
			1259.7992@12.73	0.76446	0.57298	0.96377	2.88439	2.62957	2.63075	0.63091	0.69228	0.56647	0.00296	0	0.00948	0.00484	0.00495	0.00324	0.00404	0	0.00338
			626.3220@4.76	0.33622	0.31366	0.40403	0.36033	0.31044	0.36675	0.58327	0.81178	0.53187	0.34972	0.34909	0.37433	0.37856	0.40936	0.47175	0.36083	0.31565	0.31328
			988.7746@18.40	0.53512	0.48333	0.701	0.30214	0.35284	0.409	0.83113	1.23952	0.81081	0.11698	0.13149	0.16273	0.16528	0.13946	0.15281	0.17268	0.15042	0.1693
			721.5497@10.65	1.94274	1.90317	2.57052	1.14937	1.39706	1.17768	2.08711	1.99313	1.73848	0.05841	0.05788	0.06408	0.05914	0.05305	0.0491	0.06105	0.05186	0.06569
			846.6680@15.29	1.44099	1.74543	1.83984	1.16788	0.8883	0.96101	3.19879	3.35181	2.79731	0.00571	0.00898	0.00844	0.01012	0.00833	0.01084	0.01021	0.00909	0.00783
			949.5104@10.07	0.79437	0.74533	0.90366	0.71887	0.60929	0.64261	0.67768	0.7458	0.49019	0.1795	0.18999	0.20114	0.17816	0.17766	0.19082	0.21357	0.18991	0.19589
			305.2489@5.12	0.95709	0.78162	1.56299	0.99799	0.81817	0.91327	1.0136	1.01691	0.90502	0.07304	0.07368	0.06427	0.20384	0.19284	0.224	0.06918	0.06482	0.06719
			1167.7007@9.61	0.53239	0.56236	0.66179	0.4884	0.4822	0.4974	0.8034	1.10943	0.63485	0.0789	0.08089	0.07668	0.09153	0.09581	0.09899	0.09961	0.08295	0.08572
			281.2487@3.04	1.37493	0.9974	2.1802	0.67208	0.76621	0.73266	1.5774	1.62286	1.08245	0.07125	0.0752	0.06192	0.05593	0.04757	0.04577	0.04933	0.03207	0.02881
			744.2940@3.16	0.21974	0.20685	0.22464	0.31885	0.34084	0.28609	0.37632	0.60452	0.32697	0.3643	0.41481	0.3779	0.37063	0.405	0.51274	0.38952	0.34493	0.36437
			1014.7896@18.43	0.466	0.43872	0.57215	0.45583	0.38998	0.45297	0.70673	0.92361	0.61812	0.12088	0.12812	0.12934	0.12418	0.1314	0.14928	0.14769	0.14592	0.13536
			877.2166@9.49	3.8088	0.60971	1.16862	0.48454	0.79694	0.55641	0.76502	1.02657	1.17146	0.03697	0.04513	0.05093	0.05041	0.05692	0.04007	0.0735	0.04181	0.04364
			606.3032@2.35	0.28269	0.27389	0.30936	0.4143	0.5582	0.52923	0.52778	0.76185	0.49363	0.22819	0.23722	0.23284	0.2711	0.32779	0.33323	0.20966	0.17117	0.16931
			395.2207@3.56	0.52633	0.43207	0.81024	0.40309	0.3626	0.38302	0.45029	0.5147	0.34505	0.1925	0.20679	0.22003	0.22905	0.22132	0.23778	0.17788	0.1647	0.16861
			698.2870@3.09	0.16779	0.17168	0.13902	0.25308	0.31668	0.28218	0.20678	0.29425	0.38169	0.41118	0.50357	0.37754	0.35979	0.45774	0.52634	0.47428	0.37362	0.36822
			951.2348@10.57	1.25204	0.20651	0.24326	0.35258	0.53838	0.38807	0.25359	0.77367	0.65551	0.10224	0.10386	0.13322	0.14065	0.18147	0.14302	0.19508	0.12751	0.13241
			855.5087@10.05	0.20565	0.13044	0.16978	0.22711	0.20903	0.14762	0.22306	0.20401	0.26349	0.08114	0.08724	0.08868	0.07833	0.07725	0.09546	0.09039	0.08009	0.07703
			1018.7421@16.94	0.33884	0.29889	0.41978	1.1974	1.19091	1.0999	0.44842	0.59464	0.52543	0.03731	0.03844	0.04245	0.04247	0.04579	0.04893	0.04793	0.04521	0.04529
			546.2820@3.00	0.35077	0.32024	0.38527	0.80821	0.85855	0.90222	0.69126	1.11433	0.68916	0.02254	0.02382	0.01504	0.02687	0.0278	0.03578	0.02601	0.02036	0.02199
			479.2845@1.89	1.2597	0.98325	2.16482	0.22651	0.25029	0.24234	2.09606	2.18352	1.48084	0.02832	0.02877	0.02476	0.00806	0.00649	0.00723	0.04472	0.04838	0.04317
			504.2714@3.29	0.46023	0.42888	0.60761	0.53402	0.55984	0.59251	0.6385	1.03403	0.60268	0.02041	0.02505	0.01854	0.03048	0.02548	0.0239	0.04352	0.03807	0.03795
			770.3096@3.27	0.28319	0.25145	0.26089	0.26587	0.32172	0.29464	0.47091	0.67876	0.40623	0.2414	0.25833	0.27549	0.30354	0.31889	0.38634	0.23919	0.18033	0.17668
			904.5682@12.98	0.26212	0.22136	0.19128	0.09262	0.15877	0.12648	0.44296	0.72413	0.55293	0.25907	0.27899	0.27683	0.29861	0.27475	0.3601	0.3386	0.30731	0.32986
			598.2904@3.17	0.1871	0.17543	0.23247	0.22989	0.25716	0.21886	0.3498	0.51522	0.29369	0.31314	0.33356	0.32662	0.31318	0.37955	0.45342	0.31723	0.27439	0.27697
			623.2023@7.70	0.89434	0.81965	1.21098	0.82177	0.85377	0.83021	1.22128	0.51568	0.63299	0.07361	0.06458	0.0623	0.06422	0.06703	0.08047	0.06641	0.0691	0.06174
			694.3092@4.73	0.23023	0.21787	0.2711	0.24635	0.22381	0.26524	0.41149	0.59154	0.38831	0.24491	0.25844	0.28186	0.28126	0.32134	0.35071	0.24143	0.23171	0.22593
			1021.5245@11.54	0.21674	0.10946	0.19705	0.41884	0.70921	0.39923	0.42703	0.30513	0.23126	0.15136	0.17576	0.17729	0.16812	0.17512	0.20473	0.19144	0.19488	0.1973
			831.5291@11.91	0.03222	0.03682	0	0.08233	0.1383	0.14725	0.07608	0.11232	0	0.34142	0.40602	0.46257	0.44483	0.37733	0.50738	0.47989	0.44141	0.42328
			489.2779@3.23	1.09818	0.84084	1.4336	1.04143	0.85505	0.84845	1.12589	0.52364	0.34546	0.06191	0.05091	0.04579	0.05282	0.05504	0.05373	0.04868	0.03361	0.0446
			585.3528@4.75	0.2047	0.1716	0.22154	0.19583	0.19876	0.21327	0.30583	0.42398	0.60634	0.2268	0.28719	0.27372	0.2979	0.38475	0.42611	0.2548	0.17058	0.21422
			520.3776@9.26	0.31417	0.27589	0.37105	0.29145	0.28394	0.2952	0.43998	0.58101	0.40673	0.17495	0.2021	0.19486	0.18342	0.18284	0.22396	0.20365	0.19037	0.18534
			946.5798@12.39	0.10116	0.11917	0.03191	0.3391	0.42929	0.20785	0.16925	0.34436	0.21933	0.30398	0.36102	0.32522	0.32105	0.32438	0.39377	0.41109	0.34686	0.34917
			395.2750@6.15	1.2617	1.27215	2.05216	0.88881	0.77049	0.7653	1.60499	0.34937	0.14905	0.0131	0.0288	0.01563	0.0116	0.02506	0.03624	0.01604	0.01567	0.01997
			349.2365@5.56	0.82644	0.66134	1.45294	0.68712	0.56682	0.70275	0.72778	0.77368	0.52505	0.06599	0.07026	0.06727	0.08095	0.07882	0.08792	0.0715	0.07352	0.07458
			903.5224@11.44	0.36919	0.3236	0.2462	0.54442	0.45792	0.41257	0.63718	0.70728	0.80168	0.0586	0.06489	0.09152	0.06264	0.06209	0.08357	0.08079	0.07399	0.07326
			656.3191@2.44	0.22748	0.2285	0.24782	0.16398	0.20464	0.21986	0.33927	0.50253	0.2804	0.2229	0.22398	0.22499	0.43008	0.50292	0.46433	0.11328	0.09173	0.09947
			803.1977@8.39	2.89619	0.45558	0.90994	0.35614	0.50801	0.40889	0.56587	0.65729	0.7013	0.03625	0.05049	0.05337	0.04821	0.06255	0.04463	0.08375	0.04654	0.04384
			502.2945@2.54	0.20862	0.18614	0.2247	0.16213	0.21085	0.17743	0.24992	0.26151	0.24451	0.00416	0.00529	0.00562	0.00794	0.00726	0.0089	0.00345	0.00239	0.00309
			485.2738@11.22	1.15265	1.19684	1.41071	0.46117	0.91907	0.304	1.316	0.31196	0.24926	0.05243	0.05502	0.05827	0.06009	0.04453	0.04117	0.04093	0.0458	0.05257
			361.1642@1.46	1.01599	1.04569	1.39688	1.09101	1.24568	1.0388	1.33447	0.17521	0.13091	0.01852	0.01286	0.01246	0.02101	0.01052	0.01223	0.01761	0.01124	0.00996
			421.1559@1.48	0.16025	0.19306	0.17833	0.26125	0.26715	0.27636	0.22649	0.35252	0.25273	0.23612	0.23402	0.21368	0.26142	0.27586	0.27146	0.28817	0.29651	0.30919
			532.3029@4.98	0.37392	0.3367	0.4728	0.47855	0.46712	0.52254	0.49278	0.72846	0.51049	0.01734	0.02075	0.01615	0.02675	0.02514	0.02278	0.02649	0.02562	0.02376
			583.3372@3.33	0.18183	0.18891	0.21242	0.14897	0.26754	0.1802	0.26018	0.40239	0.42345	0.18743	0.29838	0.19483	0.23079	0.39028	0.40144	0.21548	0.15292	0.15255
			774.5281@16.86	0.78055	0.72247	0.80531	1.75495	1.53274	1.35852	1.03626	0.97544	0.94056	0.02042	0.01757	0.01757	0.01575	0.01537	0.01348	0.02987	0.03014	0.02845
			279.2333@4.20	0.88997	0.68899	1.32085	0.5633	0.51752	0.50952	0.5624	0.4365	0.38054	0.0768	0.07515	0.06458	0.09173	0.10053	0.09915	0.06174	0.05607	0.04963
			553.3260@2.91	0.16609	0.158	0.13871	0.26214	0.24667	0.28731	0.23202	0.29704	0.19425	0.25633	0.28473	0.18485	0.23801	0.24898	0.32681	0.28771	0.28583	0.29105
			616.2887@4.59	0.28608	0.24977	0.33378	0.49928	0.44208	0.55559	0.53947	0.786	0.50199	0.05087	0.05021	0.05376	0.05113	0.04566	0.04291	0.04062	0.04741	0.04184
			666.2763@3.20	0.14594	0.14301	0.15003	0.1968	0.23781	0.21471	0.24963	0.43008	0.27779	0.22628	0.25348	0.23595	0.26191	0.30588	0.36351	0.25003	0.21629	0.21966
			1027.2517@11.63	0.84124	0.06716	0.15883	0.12464	0.35349	0.18631	0.1677	0.36872	0.28486	0.14989	0.18085	0.17438	0.15708	0.18658	0.17926	0.24928	0.15312	0.14718
			955.5533@12.31	0.38043	0.17617	0.19896	0.52733	0.31439	0.12019	0.17315	0.36424	0.4882	0.13333	0.16375	0.16386	0.17309	0.1762	0.17455	0.2009	0.17826	0.14652
			641.3786@3.26	0.12963	0.11342	0.10032	0.17801	0.18507	0.16469	0.16125	0.18281	0.14543	0.29336	0.29557	0.3263	0.27484	0.31817	0.37813	0.31299	0.30363	0.30148
			650.4413@8.94	0.24159	0.23182	0.30499	0.28393	0.26076	0.27775	0.24697	0.26495	0.24739	0.01058	0.00967	0.0099	0.00968	0.01022	0.01192	0.00879	0.01326	0.01177
			367.2469@2.48	1.17102	0.91648	1.49392	0.98616	0.92313	0.89029	1.3661	0.08716	0.0395	0.01152	0.00863	0.00728	0.0078	0.00934	0.00966	0.00811	0.00991	0.009
			835.6480@18.67	0.91614	0.82744	1.35327	0.32415	0.32099	0.33283	1.07595	0.88059	0.79873	0.04276	0.03764	0.03962	0.04294	0.03442	0.04333	0.04875	0.03845	0.03682
			560.3342@7.37	0.33188	0.29473	0.42839	0.40813	0.39929	0.40736	0.41145	0.59776	0.36775	0.0476	0.04784	0.04809	0.05295	0.05091	0.0584	0.05274	0.05168	0.04951
			450.2996@3.92	0.36504	0.32244	0.45934	0.37389	0.34112	0.40088	0.43559	0.6583	0.44744	0.02181	0.0242	0.02594	0.03747	0.03956	0.03191	0.03302	0.03108	0.02844
			734.2621@3.27	0.14606	0.13508	0.13776	0.1876	0.21295	0.22758	0.26502	0.4191	0.26105	0.20183	0.21221	0.22707	0.24595	0.27305	0.30322	0.21346	0.19117	0.19516
			1061.6789@3.16	0.19394	0.19024	0.24188	0.1008	0.14134	0.14499	0.33043	0.51768	0.33896	0.14997	0.18004	0.18813	0.28177	0.31511	0.25413	0.13228	0.09372	0.11909
			463.2896@4.60	1.18543	0.95576	1.83701	0.276	0.22951	0.25604	1.14632	1.12996	0.77811	0.00676	0.00717	0.01035	0.00488	0.00577	0.00714	0.00717	0.00893	0.00577
			309.2802@7.69	1.18822	0.78	1.79861	0.66502	0.45161	0.59987	0.68494	0.4965	0.51309	0.01368	0.01268	0.01212	0.01524	0.01443	0.01709	0.01518	0.01415	0.01374
			1012.7744@17.65	0.25981	0.25144	0.36876	0.23858	0.22434	0.18667	0.46001	0.49076	0.44372	0.08823	0.09087	0.10313	0.09126	0.08803	0.11747	0.09599	0.09736	0.09315
			735.5226@10.50	0.01329	0.00842	0.00988	0.01008	0.01016	0.0081	0.01816	0.01657	0.02216	0.0479	0.05493	0.04971	0.04899	0.04674	0.05398	0.04734	0.05158	0.04402
			793.4813@7.71	0.17852	0.14187	0.19959	0.22597	0.21136	0.17712	0.19619	0.04661	0.11071	0.00729	0.00686	0.00583	0.00941	0.00926	0.0103	0.0059	0.00806	0.00592
			725.4935@7.70	1.10693	0.77662	1.41032	0.81888	0.61816	0.65983	1.10659	0.1755	0.42976	0.00924	0.00442	0.0054	0.00802	0.00617	0.00691	0.00484	0.00712	0.00483
			671.2682@3.09	0.13177	0.14799	0.12969	0.26945	0.21801	0.26175	0.15636	0.28056	0.18779	0.211	0.18705	0.21319	0.20107	0.18787	0.20244	0.21853	0.19194	0.21342
			478.2943@2.34	0.1283	0.13227	0.16256	0.15782	0.13093	0.1323	0.14375	0.15013	0.11431	0.02128	0.02878	0.02539	0.03761	0.02571	0.02472	0.01962	0.01282	0.01944
			670.2892@3.18	0.11956	0.10848	0.14092	0.13669	0.16605	0.15881	0.19204	0.30048	0.17533	0.17058	0.22251	0.19025	0.35123	0.23734	0.33603	0.22266	0.15848	0.16931
			762.2963@4.75	0.16023	0.13856	0.1782	0.1704	0.1492	0.18515	0.28392	0.42249	0.25889	0.1708	0.17892	0.17673	0.17756	0.19353	0.23162	0.17511	0.15246	0.16259
			403.3072@6.15	0.81629	0.83684	1.28948	0.69429	0.59859	0.58094	1.0945	0.14883	0.11461	0.01212	0.02366	0.01404	0.01135	0.02079	0.03225	0.01455	0.01597	0.01805
			686.2613@3.16	0.12032	0.11051	0.14027	0.14711	0.18824	0.17027	0.20426	0.29656	0.19084	0.15548	0.22187	0.18247	0.19656	0.2412	0.27679	0.22975	0.17972	0.19177
			277.1448@1.60	0.49227	0.39599	0.69003	0.3515	0.359	0.32194	0.60048	0.25866	0.27764	0.08352	0.07518	0.08168	0.05319	0.05677	0.04737	0.10965	0.0894	0.09987
			705.5198@9.24	1.3472	1.34989	1.68352	0.47638	0.50705	0.47461	0.927	1.05487	0.76925	0.01592	0.01359	0.0159	0.01496	0.0137	0.01327	0.0145	0.0139	0.01564
			964.7750@18.46	0.25044	0.23336	0.30851	0.20468	0.21736	0.20054	0.34588	0.52609	0.35777	0.07426	0.06493	0.07521	0.08221	0.0711	0.09102	0.0926	0.08312	0.07719
			691.1898@7.75	0.43792	0.40613	0.59139	0.46517	0.48681	0.45059	0.60547	0.35067	0.34253	0.06906	0.05928	0.06601	0.06057	0.06195	0.07031	0.06659	0.06389	0.05624
			591.2512@6.05	0.18647	0.15336	0.22542	0.04426	0.0444	0.04271	0.19752	0.20437	0.1769	0.00494	0.00196	0.00486	0.00285	0.00353	0.00396	0.00313	0.00453	0.00404
			476.2787@2.28	0.11566	0.10284	0.12026	0.136	0.15106	0.13473	0.17463	0.19651	0.17426	0.00923	0.00855	0.01112	0.01018	0.01001	0.01055	0.00736	0.00681	0.00717
			708.2428@3.15	0.09627	0.08249	0.11224	0.1607	0.15738	0.15208	0.15945	0.27858	0.14733	0.14058	0.22842	0.1974	0.16866	0.22396	0.24132	0.22281	0.18753	0.17887
			842.5443@12.38	0.40483	0.58289	0.23334	0.17589	0	0.09728	0.17382	0.22014	0.24981	0.09273	0.10432	0.10088	0.09907	0.0797	0.09683	0.10029	0.11173	0.1256
			1035.6634@3.16	0.09163	0.08677	0.12558	0.06844	0.06342	0.08387	0.1621	0.31309	0.15371	0.18779	0.18176	0.20274	0.26278	0.31995	0.2599	0.17236	0.13343	0.14618
			736.2743@4.73	0.13931	0.12315	0.16723	0.13745	0.14902	0.17911	0.23745	0.34643	0.21061	0.11409	0.14353	0.14244	0.15311	0.16063	0.19557	0.15731	0.12645	0.14252
			329.2489@4.55	0.43561	0.38928	0.68123	0.25812	0.28902	0.29597	0.31588	0.35848	0.32925	0.06236	0.06715	0.06152	0.07253	0.10472	0.08091	0.04727	0.04069	0.04686
			253.2176@3.86	0.66342	0.4928	1.1209	0.51737	0.46965	0.538	0.42805	0.36246	0.29589	0.03006	0.02911	0.01917	0.02829	0.02634	0.02465	0.0172	0.01492	0.01279
			305.2488@4.71	0.28311	0.34406	0.53205	0.25583	0.22251	0.25697	0.3149	0.30101	0.28255	0.04888	0.05124	0.04802	0.11369	0.15133	0.14758	0.04171	0.03199	0.03187
			682.3343@2.57	0.07878	0.06975	0.07364	0.06359	0.07036	0.06033	0.11317	0.14112	0.09882	0.18858	0.20574	0.18757	0.28777	0.33948	0.37264	0.1609	0.13399	0.1355
			696.3050@3.28	0.43127	0.33334	0.52998	0.17341	0.23922	0.20573	0.44781	0.46989	0.35335	0.05129	0.06012	0.0621	0.12302	0.0658	0.08001	0.04958	0.03933	0.03761
			870.5777@14.16	0.48799	0.30697	0.14587	0.08408	0.10504	0.06251	0.07088	0.20608	0.14738	0.10649	0.09452	0.08905	0.10338	0.08248	0.10486	0.10419	0.1129	0.12214
			331.2647@5.24	0.54331	0.42301	0.84349	0.4053	0.3016	0.34786	0.4141	0.41011	0.34697	0.03035	0.02933	0.032	0.05523	0.05094	0.05787	0.02381	0.02066	0.02473
			669.5689@17.95	0.5306	0.54598	0.72949	0.52556	0.50842	0.43934	0.4605	0.2149	0.11274	0.02882	0.03722	0.02482	0.02435	0.03308	0.04019	0.02316	0.03136	0.02868
			388.2531@2.36	0.5906	0.55233	1.05378	0.21894	0.19887	0.20387	0.59738	0.61965	0.38143	0.01703	0.01736	0.01576	0.01999	0.01895	0.01524	0.02083	0.01988	0.01915
			209.1548@1.40	0.18571	0.13255	0.15016	0.25315	0.29278	0.22028	0.28271	0.11747	0.11061	0.07653	0.05636	0.0658	0.13834	0.08377	0.08314	0.09195	0.08629	0.07759
			545.1860@7.72	0.55345	0.43116	0.68901	0.51281	0.40866	0.42925	0.57062	0.20027	0.3203	0.02192	0.01877	0.02043	0.02001	0.01709	0.01813	0.01922	0.0204	0.0192
			1091.7258@4.73	0.40447	0.29916	0.64596	0.11182	0.07023	0.13064	0.46362	0.45017	0.35832	0.04633	0.04508	0.05138	0.06953	0.07653	0.06977	0.04361	0.03692	0.03914
			466.2943@3.36	0.084	0.07391	0.10016	0.09639	0.08423	0.09658	0.10135	0.1402	0.13305	0.01202	0.00978	0.01071	0.01168	0.00951	0.01448	0.01328	0.01404	0.01234
			536.3002@2.13	0.12901	0.14301	0.17114	0.25461	0.28675	0.30029	0.27747	0.38817	0.26569	0.03398	0.03729	0.03386	0.0544	0.0526	0.05175	0.03846	0.02705	0.02512
			861.4683@7.71	0.20484	0.17365	0.23806	0.32338	0.3327	0.32701	0.32761	0.12512	0.20104	0.02402	0.01567	0.01273	0.01771	0.02152	0.02564	0.01441	0.01866	0.01498
			614.2692@3.36	0.1208	0.16923	0.1733	0.29064	0.31342	0.30511	0.2943	0.41714	0.26919	0.00516	0.0046	0.00732	0.00807	0.01112	0.00738	0.01099	0	0.01304
			674.2903@2.37	0.11544	0.10196	0.11873	0.15806	0.21899	0.20584	0.1978	0.30639	0.17263	0.08937	0.08865	0.08958	0.09839	0.1272	0.14606	0.08183	0.06587	0.06498
			659.2388@6.07	0.73024	0.59467	1.05741	0.13151	0.1001	0.11671	0.75649	0.75456	0.4774	0.00296	0.00393	0.00187	0.00318	0.0023	0.00166	0.00537	0.00313	0.00312
			653.3410@4.74	0.10197	0.07376	0.10341	0.10117	0.10323	0.09748	0.14655	0.19444	0.2857	0.1116	0.11965	0.12033	0.13042	0.18484	0.18922	0.12709	0.07155	0.08283
			878.5534@12.95	0.06291	0.11304	0.07808	0.02921	0.03662	0.0544	0.18192	0.2302	0.20943	0.13581	0.1362	0.12418	0.14698	0.13543	0.16492	0.14562	0.1616	0.14806
			463.2082@3.57	0.06633	0.05463	0.07462	0.10108	0.08234	0.08587	0.08164	0.10458	0.07435	0.15502	0.16692	0.17285	0.16812	0.17226	0.22281	0.15963	0.13378	0.13546
			658.3347@2.85	0.35959	0.29551	0.38733	0.10682	0.12951	0.14149	0.33496	0.30534	0.26072	0.04846	0.05956	0.0366	0.0903	0.09354	0.09655	0.02725	0.02191	0.02515
			463.2898@5.26	0.63929	0.49914	1.01435	0.14514	0.1199	0.13642	0.64744	0.5854	0.43819	0.00192	0.00266	0	0.00313	0.00186	0.00264	0.00267	0.00361	0.00288
			497.1827@7.68	0.4099	0.33468	0.53739	0.38747	0.39915	0.37015	0.6235	0.23015	0.285	0.01627	0.02442	0.01402	0.02062	0.02534	0.02215	0.02042	0.02096	0.01884
			485.2123@5.55	0.38112	0.34851	0.58254	0.30878	0.27127	0.29268	0.33677	0.34608	0.22868	0.03041	0.03045	0.02717	0.0365	0.03598	0.03891	0.03304	0.03193	0.03137
			614.2690@3.00	0.13595	0.11146	0.132	0.28785	0.31117	0.31026	0.27631	0.37365	0.22688	0.01286	0.00777	0.01348	0.01358	0.01327	0.02548	0.01555	0.00817	0
			413.2225@7.70	0.49942	0.43459	0.61245	0.43311	0.42703	0.40059	0.53272	0.14834	0.26994	0.01469	0.01124	0.01346	0.02338	0.01464	0.01441	0.01224	0.0115	0.01051
			613.1735@7.71	0.43992	0.3582	0.5645	0.39896	0.36368	0.32599	0.46969	0.20054	0.27469	0.02558	0.02254	0.02384	0.02439	0.02393	0.02832	0.02057	0.0219	0.02104
			628.3220@7.35	0.19241	0.16141	0.22125	0.19984	0.21114	0.20944	0.22763	0.32377	0.20567	0.02671	0.02032	0.02265	0.02306	0.02287	0.03032	0.02566	0.03101	0.02131
			427.1788@5.56	0.30895	0.26001	0.51475	0.28622	0.2693	0.31324	0.33813	0.31841	0.24954	0.02608	0.03237	0.02974	0.03829	0.04225	0.04116	0.04162	0.04287	0.03588
			923.4975@10.03	0.2727	0.17295	0.28651	0.12034	0.12487	0.1251	0.37083	0.27125	0.27711	0.05121	0.0651	0.06401	0.05912	0.05204	0.06077	0.06504	0.05849	0.05538
			640.2547@3.16	0.09672	0.09438	0.09928	0.0768	0.12044	0.06971	0.11557	0.19586	0.12191	0.09804	0.12731	0.11242	0.12886	0.13875	0.15221	0.15874	0.11746	0.11265
			429.1947@7.66	0.39564	0.33204	0.61594	0.39606	0.40793	0.37361	0.56161	0.2089	0.26264	0.0125	0.01864	0.01406	0.01841	0.01731	0.01824	0.01778	0.01863	0.01538
			778.5149@9.80	0.54953	0.44307	0.83461	0.22962	0.27075	0.12205	0.44964	0.61739	0.4688	0.00605	0.00587	0.00632	0.00676	0.00738	0.00614	0.00684	0.00792	0.00587
			253.2175@2.27	0.50612	0.38114	0.81429	0.1933	0.20956	0.21082	0.5299	0.56435	0.32933	0.01424	0.0127	0.00942	0.00629	0.0058	0.00574	0.00714	0	0.00424
			1085.4843@10.06	0.07192	0.12279	0.14968	0.10956	0.09255	0.07438	0.11554	0.05096	0.08987	0.06451	0.07931	0.06813	0.07363	0.07143	0.06539	0.07998	0.07893	0.07768
			439.2087@3.88	0.22965	0.22678	0.42824	0.18055	0.15164	0.17162	0.24869	0.28288	0.22083	0.02457	0.0266	0.02736	0.06696	0.07631	0.09012	0.02178	0.01753	0.02299
			804.2620@4.75	0.08554	0.06836	0.10558	0.0963	0.08912	0.11239	0.13922	0.20302	0.13688	0.07907	0.08994	0.08764	0.08706	0.10236	0.11399	0.09835	0.09139	0.10155
			401.1638@5.38	0.35996	0.29168	0.49207	0.34949	0.32947	0.3134	0.53568	0.16059	0.23634	0.01304	0.01494	0.01014	0.01803	0.01762	0.0187	0.01622	0.01523	0.01364
			668.2835@4.87	0.0966	0.10516	0.11923	0.14154	0.11471	0.15353	0.12853	0.26234	0.1588	0.05131	0.06506	0.0601	0.07165	0.08127	0.08823	0.06569	0.06463	0.05855
			621.3139@2.86	0.06194	0.07226	0.04525	0.10806	0.11399	0.09204	0.08442	0.12466	0.09179	0.12285	0.11351	0.1007	0.1037	0.10395	0.1448	0.1187	0.12396	0.1211
			469.1513@5.38	0.3531	0.28586	0.45636	0.34894	0.31536	0.31863	0.4906	0.17416	0.22191	0.0163	0.01652	0.01229	0.01883	0.01722	0.01943	0.01621	0.01594	0.01729
			553.1995@5.54	0.10365	0.09461	0.13863	0.17056	0.15876	0.16421	0.12491	0.1803	0.13094	0.05126	0.05494	0.05236	0.06282	0.06794	0.09566	0.06438	0.06446	0.06862
			617.1851@7.69	0.22352	0.22913	0.321	0.23198	0.2643	0.22397	0.2667	0.21688	0.21025	0.03461	0.02974	0.03365	0.05636	0.03423	0.03556	0.03402	0.03372	0.02916
			1087.6939@3.26	0.12171	0.10707	0.10975	0.05292	0.045	0.04542	0.1997	0.32425	0.18784	0.04704	0.05738	0.06947	0.10603	0.1196	0.0936	0.04932	0.02496	0.0327
			479.3047@1.89	0.16318	0.16535	0	0.19289	0.10489	0.17248	0.19655	0.2655	0	0.0446	0.04363	0.04627	0.05059	0.04511	0.04212	0.05046	0.04969	0.04754
			520.2662@2.84	0.10289	0.09215	0.12059	0.25098	0.26452	0.271	0.1941	0.27836	0.19145	0.0165	0.02073	0.00647	0.01874	0.01628	0.02251	0.0152	0.01683	0.01632
			495.1672@5.56	0.23611	0.1916	0.3967	0.20152	0.20735	0.24202	0.21331	0.23928	0.19128	0.02893	0.03204	0.02666	0.0366	0.03712	0.03792	0.04221	0.03398	0.03639
			557.2897@2.01	0.35183	0.34539	0.65101	0.20748	0.13559	0.16397	0.3718	0.39347	0.29006	0	0.00184	0.00163	0.00287	0	0.00164	0.00176	0.00285	0.00219
			391.2087@5.38	0.38339	0.30752	0.50223	0.29985	0.24406	0.26166	0.45676	0.14591	0.18778	0.01085	0.00956	0.01084	0.01434	0.01171	0.01258	0.01053	0.01115	0.00972
			580.2869@2.24	0.07954	0.07337	0.08438	0.1606	0.2035	0.19489	0.16632	0.2697	0.1624	0.0335	0.03697	0.0328	0.04789	0.06387	0.04744	0.03352	0.02406	0.02928
			605.1261@5.37	0.08698	0.08803	0.09486	0.18409	0.19182	0.1809	0.18748	0.1378	0.11672	0.04075	0.04143	0.03485	0.04256	0.04219	0.05635	0.05232	0.05267	0.04317
			461.1601@2.00	0.0687	0.07806	0.16151	0.14196	0.09211	0.10739	0.19516	0.3923	1.4809	0.01676	0.01061	0.0085	0.01249	0.00762	0.01078	0.00993	0.00988	0.00507
			655.1607@5.27	0.84884	0.11485	0.22864	0.11906	0.17443	0.12506	0.18097	0.19593	0.22571	0.0183	0.01926	0.02317	0.02636	0.02985	0.01866	0.04183	0.01842	0.0196
			307.2646@6.19	0.27973	0.26707	0.52413	0.27757	0.23085	0.25966	0.28448	0.20132	0.17266	0.0104	0.01211	0.01167	0.02091	0.02201	0.02806	0.01053	0.01202	0.01213
			592.2665@2.05	0.11826	0.11759	0.1218	0.1943	0.22545	0.2202	0.18518	0.25282	0.16195	0.00683	0.00379	0.00358	0.00626	0.0094	0.00837	0.00379	0.00327	0.00261
			503.2009@7.71	0.34711	0.28866	0.45998	0.28587	0.25212	0.21129	0.34778	0.06625	0.16881	0.00191	0.00347	0	0.00247	0	0.00407	0.00189	0	0.00234
			595.1712@5.39	0.32988	0.2665	0.43072	0.25543	0.22593	0.24734	0.39035	0.13773	0.21167	0.0131	0.01337	0.01198	0.01299	0.01185	0.0151	0.01249	0.01355	0.01169
			530.3250@3.48	0.06758	0.06495	0.09515	0.21226	0.23885	0.23167	0.11952	0.17599	0.11998	0.01507	0.01683	0.01109	0	0.03551	0.03098	0.00721	0.00328	0
			307.1951@2.28	0.18853	0.22123	0.28806	0.28861	0.09211	0.13505	0.446	0.1443	0.06118	0.03054	0.03622	0.01901	0.03143	0.04832	0.02203	0.03815	0.01404	0.00309
			521.1664@5.39	0.29358	0.24628	0.39916	0.26942	0.22031	0.21708	0.32476	0.13366	0.15951	0.01483	0.01362	0.01152	0.02507	0.0158	0.01801	0.01338	0.01593	0.01231
			793.1688@8.40	0.27796	0.03841	0.05211	0.06976	0.12528	0.08586	0.08266	0.14943	0.11562	0.03098	0.04057	0.04374	0.04348	0.0512	0.0476	0.07991	0.039	0.04296
			929.4559@7.73	0.11416	0.09302	0.12125	0.21073	0.18685	0.18129	0.18665	0.07959	0.12557	0.01901	0.01338	0.0149	0.01746	0.02234	0.03149	0.01467	0.01589	0.01626
			1159.7126@4.74	0.23392	0.17363	0.38996	0.07239	0.05062	0.07788	0.24113	0.30874	0.20757	0.02743	0.02558	0.02821	0.03976	0.03836	0.03613	0.02477	0.01767	0.02336
			618.3787@4.13	0.20294	0.16419	0.30511	0.15852	0.16571	0.17501	0.24287	0.2646	0.20609	0.01827	0.02142	0.02113	0.02858	0.02859	0.02922	0.01797	0.01299	0.01577
			391.1351@5.36	0.23701	0.20262	0.3802	0.24557	0.22394	0.24018	0.37026	0.14032	0.1631	0.01158	0.01205	0.00996	0.01359	0.01284	0.01252	0.01066	0.01043	0.01227
			407.1220@5.57	0.20407	0.152	0.36662	0.18108	0.1676	0.20513	0.17605	0.20235	0.1559	0.01812	0.02141	0.01726	0.02357	0.02548	0.02396	0.02099	0.02431	0.0231
			622.3713@5.88	0.09629	0.08054	0.12269	0.05451	0.05545	0.06132	0.25967	0.35508	0.25136	0.00527	0.00722	0.00385	0.00398	0.00464	0.00923	0.01354	0.0157	0.01365
			592.3250@3.66	0.08249	0.06757	0.09523	0.06592	0.0702	0.07023	0.09914	0.17445	0.10347	0.03932	0.04714	0.05038	0.06403	0.07028	0.07316	0.04759	0.03914	0.04776
			536.3728@8.48	0.06436	0.04779	0.05587	0.04766	0.04532	0.04624	0.04873	0.0605	0.05362	0.00822	0.00835	0.00846	0.00793	0.00771	0.00575	0.00687	0.00804	0.00657
			1103.6501@3.15	0.10466	0.08414	0.11908	0.02536	0.02388	0.03123	0.13163	0.15751	0.11389	0.04191	0.03933	0.03974	0.05482	0.0679	0.05404	0.04128	0.03453	0.03539
			621.1870@5.55	0.1919	0.1644	0.2815	0.15206	0.14143	0.15634	0.16929	0.1735	0.13705	0.0221	0.02105	0.02168	0.02146	0.02505	0.02757	0.02163	0.02557	0.02374
			397.2366@4.11	0.25235	0.20314	0.37734	0.16983	0.13016	0.16337	0.14568	0.16596	0.09014	0.01734	0.01724	0.01498	0.02814	0.02644	0.03384	0.01232	0.01327	0.01404
			869.1859@9.49	0.82561	0.04899	0.16023	0.05153	0.11322	0.1049	0.09174	0.12656	0.16482	0.01652	0.01997	0.01961	0.01878	0.0237	0.01555	0.03087	0.01561	0.01519
			466.3305@3.89	0.26694	0.19677	0.42445	0.05392	0.05224	0.06648	0.39226	0.41074	0.34361	0	0.00432	0.00452	0.00311	0.00338	0.00455	0.00664	0.00528	0.00755
			449.1640@3.88	0.11927	0.11192	0.19936	0.10421	0.10214	0.10501	0.15166	0.16312	0.14788	0.01715	0.01855	0.01785	0.05298	0.05526	0.06246	0.01979	0.01787	0.01827
			508.3416@6.28	0.04852	0.04633	0.05643	0.04766	0.0465	0.05073	0.04815	0.0561	0.04401	0.00642	0.00433	0.00691	0.00558	0.00726	0.00712	0.00725	0.00745	0.00659
			337.2059@2.28	0.15225	0.29404	0.13588	0.19557	0.14878	0.08985	0.30131	0.08426	0.06294	0.02912	0.02194	0.018	0.04393	0.03573	0.01662	0.02315	0.00917	0.00771
			385.1912@5.40	0.29277	0.21179	0.35986	0.23122	0.19714	0.19647	0.27518	0.08818	0.15526	0.00828	0.00727	0.00767	0.01678	0.00881	0.01182	0.00869	0.00782	0.00794
			547.1824@5.56	0.15629	0.14618	0.23766	0.13551	0.12674	0.13057	0.1283	0.15873	0.12392	0.02205	0.02453	0.02083	0.03985	0.02817	0.02713	0.02324	0.02218	0.02349
			479.1945@5.56	0.18113	0.14984	0.3042	0.13879	0.12897	0.13589	0.12915	0.14424	0.13682	0.01925	0.0198	0.0175	0.03851	0.02162	0.02497	0.02443	0.02084	0.01902
			277.1449@1.94	0.14734	0	0.23221	0.09349	0.09327	0	0.15964	0.07691	0.10498	0.02673	0.02515	0.02333	0.02533	0.02035	0.01415	0.05165	0.04105	0.04521
			321.2107@2.74	0.1395	0.18421	0.13631	0.11208	0.11312	0.0904	0.10279	0.06509	0.06856	0.04031	0.0426	0.02618	0.04929	0.03716	0.02632	0.02205	0.01858	0.02167
			473.1638@3.56	0.02127	0.02118	0.02837	0.0479	0.04175	0.04231	0.03561	0.05577	0.03369	0.07798	0.09706	0.08348	0.09477	0.08728	0.11657	0.08785	0.08337	0.07986
			696.3094@7.37	0.26777	0.24893	0.45016	0.14867	0.1416	0.17135	0.2315	0.25286	0.1667	0.00513	0.00273	0.00678	0.00521	0.00584	0.00583	0.00475	0.00576	0.00494
			516.4193@9.41	0.24182	0.15885	0.34083	0.11197	0.09816	0.11149	0.27106	0.24877	0.16987	0.01265	0.01505	0.01415	0.01569	0.01275	0.01224	0.01344	0.01385	0.01309
			691.5042@8.44	0.22437	0.29701	0.44052	0.03746	0.07092	0.06998	0.20559	0.68482	0.5055	0.00689	0.00841	0.00872	0.00921	0.00932	0.00734	0.00791	0.00867	0.01024
			391.0975@5.39	0.26042	0.1855	0.31438	0.21536	0.19008	0.19162	0.23499	0.09853	0.14809	0.00983	0.01028	0.00797	0.01084	0.00847	0.00939	0.00706	0.00717	0.00591
			397.3327@9.18	0.13693	0.11587	0.20435	0.16834	0.11329	0.08378	0.15384	0.07653	0.05988	0.03179	0.02724	0.02572	0.02433	0.02969	0.02077	0.02438	0.02432	0.02069
			750.3217@2.57	0.02264	0.01958	0.01991	0	0.01308	0.01282	0.02733	0.04949	0.036	0.07629	0.07233	0.07025	0.11395	0.12654	0.14473	0.06168	0.05255	0.04887
			417.1509@5.56	0.15886	0.10595	0.23548	0.12857	0.11394	0.14546	0.13608	0.15239	0.10656	0.01204	0.01493	0.01435	0.0195	0.0166	0.01946	0.01802	0.01807	0.01858
			578.3025@2.43	0.04846	0.04554	0.06159	0.02875	0.04319	0.03849	0.07311	0.10896	0.06733	0.0492	0.05068	0.04966	0.09147	0.0775	0.07421	0.01486	0.01392	0.02234
			362.2375@2.24	0.21766	0.21392	0.37771	0.08589	0.09764	0.11503	0.24199	0.25594	0.15287	0.00369	0.00252	0.00355	0.00324	0.00438	0.00216	0.004	0.00469	0.00475
			531.1959@3.58	0.06364	0.05236	0.10087	0.05733	0.05262	0.05216	0.06596	0.05815	0.04514	0.03464	0.03325	0.03493	0.03522	0.03539	0.04217	0.02959	0.02639	0.02963
			524.3363@2.85	0.23444	0.15979	0.25818	0.12525	0.08202	0.10134	0.32293	0.3129	0.30226	0.00602	0.0065	0.00794	0.01464	0.01125	0.00914	0.01012	0.008	0.00905
			777.4939@10.03	0.01119	0.02286	0.02122	0.01169	0.02896	0.02897	0.02632	0.03724	0.03462	0.01912	0.0179	0.0192	0.01888	0.01603	0.0221	0.01728	0.01616	0.01634
			355.2645@4.67	0.15502	0.13576	0.2749	0.06435	0.07427	0.0689	0.11597	0.12328	0.08614	0.01848	0.02018	0.02038	0.01133	0.01229	0.01283	0.02355	0.02314	0.0244
			541.1514@3.57	0.01986	0.01448	0.02545	0.03276	0.03317	0.03682	0.02822	0.04548	0.02663	0.05713	0.07566	0.06083	0.07294	0.06735	0.09635	0.06489	0.06401	0.06235
			325.2751@5.97	0.05611	0.06678	0.18583	0.01059	0.0184	0.01462	0.09447	0.05265	0.04364	0.03027	0.02849	0.02978	0	0.0025	0.00344	0.05252	0.05612	0.05408
			433.1915@3.89	0.09141	0.08016	0.16251	0.075	0.06035	0.07406	0.08477	0.09798	0.08844	0.01122	0.01441	0.01013	0.06025	0.03513	0.04392	0.0109	0.00792	0.01076
			481.3002@1.78	0.10924	0.10393	0.16706	0.02836	0.02778	0.04181	0.12786	0.12447	0.08073	0.01904	0.02037	0.02043	0.01855	0.02064	0.01779	0.02901	0.02333	0.0224
			333.2805@6.74	0.14969	0.13289	0.2259	0.15228	0.13846	0.16596	0.12901	0.13668	0.11173	0	0.0014	0.00223	0.00325	0.00454	0.00457	0.00478	0.00621	0.00555
			457.1916@3.57	0.05076	0.05018	0.0967	0.03679	0.02983	0.02667	0.03061	0.04527	0.02693	0.02584	0.0275	0.02988	0.05265	0.02869	0.03836	0.02469	0.02525	0.02464
			417.1132@5.56	0.12958	0.10491	0.27431	0.11322	0.10123	0.11744	0.09318	0.12333	0.09369	0.00923	0.01124	0.01087	0.01304	0.01302	0.0119	0.01125	0.00873	0.00954
			507.1958@3.88	0.0362	0.03344	0.03935	0.05545	0.04644	0.04703	0.05087	0.07393	0.05009	0.02009	0.02405	0.0227	0.06009	0.06516	0.09533	0.01625	0.01574	0.02055
			351.2214@2.74	0.0889	0.09747	0.17666	0.15171	0.02443	0.05715	0.24937	0.0529	0.03162	0.01372	0.01731	0.0065	0.01249	0.02718	0.00841	0.01745	0.00549	0
			689.3014@2.95	0.02056	0.02598	0.02422	0.03315	0.04164	0.03106	0.03797	0.05004	0.02024	0.05492	0.05091	0.03571	0.04317	0.05124	0.05368	0.05126	0.05173	0.04917
			588.3655@9.24	0.03292	0.02974	0.04842	0.01765	0.03838	0.02869	0.04659	0.08452	0.05441	0.03024	0.03355	0.03796	0.03283	0.03961	0.04099	0.04355	0.03283	0.04243
			504.3099@2.55	0.019	0.01542	0.01474	0.00785	0.01176	0.00935	0.02467	0.02082	0.01718	0.01257	0.0128	0.01411	0.02151	0.02304	0.02068	0.01014	0.00756	0.00974
			321.2438@2.17	0.0357	0.02277	0.05499	0.04826	0.06631	0.05948	0.04694	0.08331	0.0499	0.01725	0.02154	0.02051	0.02518	0.02498	0.02628	0.029	0.02462	0.02461
			721.1482@7.05	0.37654	0.05073	0.08918	0.04203	0.06282	0.0563	0.07764	0.08979	0.08871	0.00775	0.00986	0.01403	0.01042	0.01248	0.00967	0.02229	0.00935	0.01182
			489.2779@2.66	0.2169	0.13399	0.19494	0.10925	0.13256	0.10778	0.12926	0.10951	0.04517	0.00541	0.00392	0.00354	0.0055	0.00934	0.00473	0.0017	0.00246	0.00202
			518.3623@7.34	0.04139	0.0358	0.05331	0.04051	0.0414	0.04558	0.03754	0.07752	0.04791	0.02779	0.02171	0.02618	0.02262	0.02582	0.03162	0.02712	0.02542	0.033
			525.1789@3.58	0.03466	0.02558	0.06067	0.03171	0.01562	0.03087	0.03487	0.03847	0.02886	0.02119	0.02101	0.02556	0.0373	0.02768	0.03501	0.02105	0.02136	0.02041
			373.2363@5.12	0.08315	0.08236	0.18416	0.09028	0.07014	0.08707	0.1195	0.10782	0.08471	0.00389	0.00661	0.00246	0.01879	0.02115	0.02201	0.00455	0.00395	0.00451
			501.1791@3.89	0.0728	0.05969	0.11287	0.04939	0.04244	0.04482	0.07328	0.08161	0.06154	0.00866	0.01071	0.0094	0.04177	0.02553	0.03523	0.0069	0.00585	0.0073
			349.2423@4.13	0.1157	0.10377	0.16907	0.05412	0.04595	0.0779	0.07854	0.0686	0.05507	0.00866	0.02137	0.00646	0.01175	0.00727	0.00673	0.0071	0.00553	0.00875
			428.2084@1.62	0.0337	0.02927	0.01972	0.0194	0.02663	0.02259	0.04001	0.02232	0.06363	0.00366	0.00223	0.00137	0.00953	0.00178	0.00348	0.00138	0.00257	0.00101
			435.2518@2.39	0.02993	0.03092	0.07454	0.01008	0.02174	0.02092	0.03992	0.04296	0.028	0.01472	0.01794	0.01662	0.02949	0.03207	0.02031	0.02033	0.011	0.01251
			571.1124@3.67	0.06406	0.0103	0.01554	0.01303	0.01851	0.01303	0.01283	0.04492	0.02599	0.01051	0.01617	0.01521	0.02428	0.01264	0.01392	0.02589	0.01057	0.01399
			746.1697@7.07	0.18492	0.0182	0.04011	0.02045	0.04053	0.0328	0.02864	0.04299	0.06397	0.00453	0.00706	0.00682	0.00618	0.011	0.00496	0.01092	0.00477	0.00482
			345.2439@2.56	0.0314	0.03266	0.04409	0.01643	0.01013	0	0.0154	0.02434	0.01674	0.01152	0.00898	0.01127	0.00765	0.00976	0.00525	0.01674	0.01741	0.01638
			387.2871@1.59	0.02391	0.04686	0.02838	0.04119	0.01686	0.02808	0.0396	0	0.02971	0.01386	0.02921	0.0078	0.00966	0.00637	0.00187	0.00489	0.00178	0
			419.2574@4.17	0	0.00809	0.01965	0.00625	0	0.00706	0.01657	0.01265	0.00664	0.01063	0.01344	0.01355	0.00541	0.00733	0.00561	0.01765	0.01696	0.01684
